# Supplementary material for: Biomimetic synergistic effect of redox site and Lewis acid for construction of efficient artificial enzyme
Source: Nat Commun. 2024 Jul 26;15:6315. doi: 10.1038/s41467-024-50687-1 (PMC11282276; doi:10.1038/s41467-024-50687-1)
Supplement: Supplementary file 3 — Supplementary Data 1 [file 41467_2024_50687_MOESM3_ESM.xlsx]

## Sheet: V2O5
V2O5
1.00000000000000
11.6281003952000006	0.0000000000000000	0.0000000000000000
0.0000000000000000	14.3732995986999992	0.0000000000000000
0.0000000000000000	0.0000000000000000	23.4267997741999991
V	O
32	80
Direct
0.6488199830000028	0.0000000000000000	0.0683700000000016
0.6478904711351581	0.0000000000000000	0.2561129510436206
0.3511799870000019	0.0000000000000000	0.0683700000000016
0.3521094988648471	0.0000000000000000	0.2561129510436206
0.8511800169999972	0.1250000000000000	0.1082900019999968
0.8500703275352647	0.1250000000000000	0.2997260930635341
0.1488199980000005	0.1250000000000000	0.1082900019999968
0.1499296874647329	0.1250000000000000	0.2997260930635341
0.6488199830000028	0.2500000000000000	0.0683700000000016
0.6478904711351581	0.2500000000000000	0.2561129510436206
0.3511799870000019	0.2500000000000000	0.0683700000000016
0.3521094988648471	0.2500000000000000	0.2561129510436206
0.8511800169999972	0.3750000000000000	0.1082900019999968
0.8500703275352647	0.3750000000000000	0.2997260930635341
0.1488199980000005	0.3750000000000000	0.1082900019999968
0.1499296874647329	0.3750000000000000	0.2997260930635341
0.6488199830000028	0.5000000000000000	0.0683700000000016
0.6478904711351581	0.5000000000000000	0.2561129510436206
0.3511799870000019	0.5000000000000000	0.0683700000000016
0.3521094988648471	0.5000000000000000	0.2561129510436206
0.8511800169999972	0.6250000000000000	0.1082900019999968
0.8500703275352647	0.6250000000000000	0.2997260930635341
0.1488199980000005	0.6250000000000000	0.1082900019999968
0.1499296874647329	0.6250000000000000	0.2997260930635341
0.6488199830000028	0.7500000000000000	0.0683700000000016
0.6478904711351581	0.7500000000000000	0.2561129510436206
0.3511799870000019	0.7500000000000000	0.0683700000000016
0.3521094988648471	0.7500000000000000	0.2561129510436206
0.8511800169999972	0.8750000000000000	0.1082900019999968
0.8500703275352647	0.8750000000000000	0.2997260930635341
0.1488199980000005	0.8750000000000000	0.1082900019999968
0.1499296874647329	0.8750000000000000	0.2997260930635341
0.3541499970000004	0.0000000000000000	0.0000000000000000
0.3574526065088130	-0.0000000000000000	0.1879418235271733
0.6458500029999996	0.0000000000000000	0.0000000000000000
0.6425473934911866	0.0000000000000000	0.1879418235271733
0.1458500029999996	0.1250000000000000	0.1766700000000014
0.1497586917571583	0.1250000000000000	0.3675614934577149
0.8541499970000004	0.1250000000000000	0.1766700000000014
0.8502413082428415	0.1250000000000000	0.3675614934577149
0.6807600260000015	0.1250000000000000	0.0879800020000019
0.6777447498294945	0.1250000000000000	0.2779969396604665
0.3192400040000010	0.1250000000000000	0.0879800020000019
0.3222552801705081	0.1250000000000000	0.2779969396604665
0.8192399739999985	0.0000000000000000	0.0886899979999995
0.8155264409426359	-0.0000000000000000	0.2786425712110233
0.1807599959999990	0.0000000000000000	0.0886899979999995
0.1844735290573616	0.0000000000000000	0.2786425712110233
0.0000000000000000	0.1250000000000000	0.0884599979999976
-0.0000000000000000	0.1250000000000000	0.2800241948480807
0.5000000000000000	0.0000000000000000	0.0882100019999967
0.5000000000000000	0.0000000000000000	0.2800754411021350
0.3541499970000004	0.2500000000000000	0.0000000000000000
0.3574526065088130	0.2500000000000000	0.1879418235271733
0.6458500029999996	0.2500000000000000	0.0000000000000000
0.6425473934911866	0.2500000000000000	0.1879418235271733
0.1458500029999996	0.3750000000000000	0.1766700000000014
0.1497586917571583	0.3750000000000000	0.3675614934577149
0.8541499970000004	0.3750000000000000	0.1766700000000014
0.8502413082428415	0.3750000000000000	0.3675614934577149
0.6807600260000015	0.3750000000000000	0.0879800020000019
0.6777447498294945	0.3750000000000000	0.2779969396604665
0.3192400040000010	0.3750000000000000	0.0879800020000019
0.3222552801705081	0.3750000000000000	0.2779969396604665
0.8192399739999985	0.2500000000000000	0.0886899979999995
0.8155264409426359	0.2500000000000000	0.2786425712110233
0.1807599959999990	0.2500000000000000	0.0886899979999995
0.1844735290573616	0.2500000000000000	0.2786425712110233
0.0000000000000000	0.3750000000000000	0.0884599979999976
-0.0000000000000000	0.3750000000000000	0.2800241948480807
0.5000000000000000	0.2500000000000000	0.0882100019999967
0.5000000000000000	0.2500000000000000	0.2800754411021350
0.3541499970000004	0.5000000000000000	0.0000000000000000
0.3574526065088130	0.5000000000000000	0.1879418235271733
0.6458500029999996	0.5000000000000000	0.0000000000000000
0.6425473934911866	0.5000000000000000	0.1879418235271733
0.1458500029999996	0.6250000000000000	0.1766700000000014
0.1497586917571583	0.6250000000000000	0.3675614934577149
0.8541499970000004	0.6250000000000000	0.1766700000000014
0.8502413082428415	0.6250000000000000	0.3675614934577149
0.6807600260000015	0.6250000000000000	0.0879800020000019
0.6777447498294945	0.6250000000000000	0.2779969396604665
0.3192400040000010	0.6250000000000000	0.0879800020000019
0.3222552801705081	0.6250000000000000	0.2779969396604665
0.8192399739999985	0.5000000000000000	0.0886899979999995
0.8155264409426359	0.5000000000000000	0.2786425712110233
0.1807599959999990	0.5000000000000000	0.0886899979999995
0.1844735290573616	0.5000000000000000	0.2786425712110233
0.0000000000000000	0.6250000000000000	0.0884599979999976
-0.0000000000000000	0.6250000000000000	0.2800241948480807
0.5000000000000000	0.5000000000000000	0.0882100019999967
0.5000000000000000	0.5000000000000000	0.2800754411021350
0.3541499970000004	0.7500000000000000	0.0000000000000000
0.3574526065088130	0.7500000000000000	0.1879418235271733
0.6458500029999996	0.7500000000000000	0.0000000000000000
0.6425473934911866	0.7500000000000000	0.1879418235271733
0.1458500029999996	0.8750000000000000	0.1766700000000014
0.1497586917571583	0.8750000000000000	0.3675614934577149
0.8541499970000004	0.8750000000000000	0.1766700000000014
0.8502413082428415	0.8750000000000000	0.3675614934577149
0.6807600260000015	0.8750000000000000	0.0879800020000019
0.6777447498294945	0.8750000000000000	0.2779969396604665
0.3192400040000010	0.8750000000000000	0.0879800020000019
0.3222552801705081	0.8750000000000000	0.2779969396604665
0.8192399739999985	0.7500000000000000	0.0886899979999995
0.8155264409426359	0.7500000000000000	0.2786425712110233
0.1807599959999990	0.7500000000000000	0.0886899979999995
0.1844735290573616	0.7500000000000000	0.2786425712110233
0.0000000000000000	0.8750000000000000	0.0884599979999976
-0.0000000000000000	0.8750000000000000	0.2800241948480807
0.5000000000000000	0.7500000000000000	0.0882100019999967
0.5000000000000000	0.7500000000000000	0.2800754411021350

## Sheet: V2O5-2OH
V2O5-2OH*
1.00000000000000
11.6281003952000006	0.0000000000000000	0.0000000000000000
0.0000000000000000	14.3732995986999992	0.0000000000000000
0.0000000000000000	0.0000000000000000	23.4267997741999991
V	O	H
32	82	2
Direct
0.6488199830000028	0.0000000000000000	0.0683700000000016
0.6489522496826264	-0.0003625169371519	0.2562741390777989
0.3511799870000019	0.0000000000000000	0.0683700000000016
0.3533708775047403	-0.0003935199469642	0.2561111392972191
0.8511800169999972	0.1250000000000000	0.1082900019999968
0.8528842738014464	0.1249196574233924	0.2982836313519056
0.1488199980000005	0.1250000000000000	0.1082900019999968
0.1520818547400892	0.1242930831252896	0.3001039196431690
0.6488199830000028	0.2500000000000000	0.0683700000000016
0.6474519619798359	0.2487247304377372	0.2590085315025094
0.3511799870000019	0.2500000000000000	0.0683700000000016
0.3499197495695925	0.2499717647289263	0.2544494636079353
0.8511800169999972	0.3750000000000000	0.1082900019999968
0.8509766789560992	0.3733448234483727	0.2982826373638106
0.1488199980000005	0.3750000000000000	0.1082900019999968
0.1502246259098567	0.3747682048089579	0.2997922771726617
0.6488199830000028	0.5000000000000000	0.0683700000000016
0.6513269450006255	0.5004241971705350	0.2593451937288220
0.3511799870000019	0.5000000000000000	0.0683700000000016
0.3473790425639267	0.5001405531864200	0.2547585541086905
0.8511800169999972	0.6250000000000000	0.1082900019999968
0.8511536622362967	0.6262112525050548	0.3000558055833633
0.1488199980000005	0.6250000000000000	0.1082900019999968
0.1505059482087439	0.6258548583133331	0.3004584146870362
0.6488199830000028	0.7500000000000000	0.0683700000000016
0.6496356180443454	0.7512079718716423	0.2557145075783215
0.3511799870000019	0.7500000000000000	0.0683700000000016
0.3535769803098428	0.7499889868890748	0.2565178316329736
0.8511800169999972	0.8750000000000000	0.1082900019999968
0.8520074783646252	0.8753719856367550	0.2999018966283997
0.1488199980000005	0.8750000000000000	0.1082900019999968
0.1515879050989649	0.8749401539272973	0.3005903514854675
0.3541499970000004	0.0000000000000000	0.0000000000000000
0.3584178471521569	-0.0011966283187814	0.1879430028532796
0.6458500029999996	0.0000000000000000	0.0000000000000000
0.6431940390043527	-0.0002387254297433	0.1880978769842341
0.1458500029999996	0.1250000000000000	0.1766700000000014
0.1517198206604360	0.1244772311093331	0.3679524576857149
0.8541499970000004	0.1250000000000000	0.1766700000000014
0.8502471401343382	0.1288496288219292	0.3665823711797279
0.6807600260000015	0.1250000000000000	0.0879800020000019
0.6795359348269765	0.1230790586683745	0.2791373709235296
0.3192400040000010	0.1250000000000000	0.0879800020000019
0.3218997529919002	0.1248570667987322	0.2770871461217058
0.8192399739999985	0.0000000000000000	0.0886899979999995
0.8177899782276572	-0.0002655785014712	0.2781422858175259
0.1807599959999990	0.0000000000000000	0.0886899979999995
0.1863881265058550	-0.0006752038106173	0.2792232613138013
0.0000000000000000	0.1250000000000000	0.0884599979999976
0.0024635348219997	0.1221808530781131	0.2798334673890602
0.5000000000000000	0.0000000000000000	0.0882100019999967
0.5008176897917301	0.0001444167385326	0.2802863626451168
0.3541499970000004	0.2500000000000000	0.0000000000000000
0.3543563694304490	0.2498627254557435	0.1861910375407823
0.6458500029999996	0.2500000000000000	0.0000000000000000
0.6435537427664136	0.2455288354772333	0.1905869492645988
0.1458500029999996	0.3750000000000000	0.1766700000000014
0.1502310725959951	0.3751030064980566	0.3676235665355255
0.8541499970000004	0.3750000000000000	0.1766700000000014
0.8488362365227220	0.3689613219836351	0.3663608239576583
0.6807600260000015	0.3750000000000000	0.0879800020000019
0.6834262094788163	0.3742455499779158	0.2739281595209673
0.3192400040000010	0.3750000000000000	0.0879800020000019
0.3200630884933600	0.3753853127586452	0.2767068860948034
0.8192399739999985	0.2500000000000000	0.0886899979999995
0.8214157273316729	0.2482664171174536	0.2753520587874420
0.1807599959999990	0.2500000000000000	0.0886899979999995
0.1832762897713933	0.2495910035826824	0.2790548525489258
0.0000000000000000	0.3750000000000000	0.0884599979999976
0.0008794672346372	0.3755611826951041	0.2797131131558664
0.5000000000000000	0.2500000000000000	0.0882100019999967
0.4958160365522539	0.2498743981338735	0.2778491297277234
0.3541499970000004	0.5000000000000000	0.0000000000000000
0.3531360137092955	0.5009105473216963	0.1865615746688204
0.6458500029999996	0.5000000000000000	0.0000000000000000
0.6449631004269327	0.5034055260014814	0.1907991712632283
0.1458500029999996	0.6250000000000000	0.1766700000000014
0.1511103508534846	0.6252269353343278	0.3683250566721294
0.8541499970000004	0.6250000000000000	0.1766700000000014
0.8496802898420404	0.6273858212452693	0.3679658496839666
0.6807600260000015	0.6250000000000000	0.0879800020000019
0.6812266724224267	0.6279424730914223	0.2778837098375971
0.3192400040000010	0.6250000000000000	0.0879800020000019
0.3218251902785838	0.6249040909775915	0.2782732438648919
0.8192399739999985	0.5000000000000000	0.0886899979999995
0.8191761817490102	0.5007285033546823	0.2796361865158302
0.1807599959999990	0.5000000000000000	0.0886899979999995
0.1825233474660651	0.5005922150665201	0.2786291934095951
0.0000000000000000	0.6250000000000000	0.0884599979999976
0.0011434919170228	0.6266472604460279	0.2806203813136089
0.5000000000000000	0.5000000000000000	0.0882100019999967
0.4964577192728822	0.5010886622472127	0.2766094595560126
0.3541499970000004	0.7500000000000000	0.0000000000000000
0.3583416729839357	0.7501762950887249	0.1883575853036562
0.6458500029999996	0.7500000000000000	0.0000000000000000
0.6430368165341086	0.7518027480310905	0.1875635991714188
0.1458500029999996	0.8750000000000000	0.1766700000000014
0.1515033679895973	0.8749916830546535	0.3684555117762779
0.8541499970000004	0.8750000000000000	0.1766700000000014
0.8513620928190556	0.8752124947442840	0.3677954013923710
0.6807600260000015	0.8750000000000000	0.0879800020000019
0.6787238415962888	0.8753338587619541	0.2788444708640039
0.3192400040000010	0.8750000000000000	0.0879800020000019
0.3240288532426183	0.8746838945231888	0.2785744082233721
0.8192399739999985	0.7500000000000000	0.0886899979999995
0.8183293205639723	0.7514489198086274	0.2779210653309657
0.1807599959999990	0.7500000000000000	0.0886899979999995
0.1857660772954327	0.7503439694250370	0.2793766138033487
0.0000000000000000	0.8750000000000000	0.0884599979999976
0.0021313230128818	0.8755408466729587	0.2806632614486096
0.5000000000000000	0.7500000000000000	0.0882100019999967
0.5015179951375814	0.7491217448532492	0.2803632907896265
0.6462959962060512	0.2574008092700191	0.3637237050178733
0.6038713256100374	0.4944617052708078	0.3538355351103344
0.7116506223706942	0.2248605242344101	0.3822744038708938
0.5834070830707806	0.5576208660066663	0.3665556178382086

## Sheet: MgVO
MgVO
1.00000000000000
16.0846004485999998	0.0000000000000000	0.0000000000000000
0.0000000000000000	10.6915998459000008	0.0000000000000000
0.0000000000000000	0.0000000000000000	23.9330997467000017
H	O	V	Mg
32	96	32	4
Direct
0.1906137515259526	0.6889022696911737	0.1541550933240155
0.3061891668136533	0.2364453530532991	0.2195996606345564
0.4438135701718151	0.7364483822478658	0.2196016819673820
0.0593894059968140	0.1889055287538022	0.1541535613130762
0.1842218758659734	0.6796073940285567	0.2189265904974104
0.3097672699846541	0.2467046103983767	0.1545718075130738
0.4402337688143128	0.7467002592558045	0.1545731024592648
0.0657826286347251	0.1796048792779633	0.2189266314144489
0.1658648937473124	0.9662108134419667	0.1569393470795372
0.3353700859833636	0.9649027904524159	0.2189166638509515
0.4146335645156848	0.4649027268458636	0.2189159091248940
0.0841402367955125	0.4662016775981267	0.1569374713389962
0.1652645287865975	0.9272012902485787	0.2204665502104528
0.3362763597471065	0.0019911004733877	0.1551476662280323
0.4137273331435412	0.5019915134676146	0.1551463733606546
0.0847427702542113	0.4272037755771937	0.2204655431352611
0.6906090080651169	0.6889058251733023	0.1541528038020226
0.8061870522477054	0.2364467648567909	0.2195993663821121
0.9438166583478051	0.7364467578500693	0.2195995778793195
0.5593927026676909	0.1889055926997781	0.1541524559821842
0.6842199509185790	0.6796076667565074	0.2189257801705495
0.8097669840636039	0.2467026122319738	0.1545712772240814
0.9402322844086809	0.7467040346561518	0.1545718094502455
0.5657819670516046	0.1796075141875640	0.2189256156269838
0.6658650231204837	0.9662104426305876	0.1569385935084998
0.8353685605067279	0.9649015032403564	0.2189148360481637
0.9146331355825368	0.4649047658954423	0.2189155964941246
0.5841425821976468	0.4661993495225405	0.1569356865411400
0.6652647859771242	0.9272001195165704	0.2204653665915975
0.8362748461192067	0.0019928123565443	0.1551467448805971
0.9137266955906270	0.5019932667577008	0.1551458965627995
0.5847415575545833	0.4272021229517401	0.2204641595377290
0.2551914097771386	0.3077163913013474	0.3633615654043781
0.2421000000000006	0.6212900279999971	0.0174100010000018
0.0079100000000025	0.1212899980000017	0.0174100010000018
0.4948202092519931	0.8077140067765312	0.3633630768545936
0.2616013847276241	0.0783931675181605	0.3664760139456634
0.2330600020000020	0.8517699840000006	0.0139300000000020
0.0169399999999982	0.3517700140000031	0.0139300000000020
0.4884046678296535	0.5783978278242033	0.3664740493423645
0.0901630233999690	0.2862979865822756	0.3752415873343578
0.4064800140000031	0.6405699849999991	0.0000000000000000
0.3435199859999969	0.1405699999999968	0.0000000000000000
0.1598450544164716	0.7863123981159792	0.3752567228779006
0.1131537730245747	0.0248870610428554	0.3619644343758438
0.3796699939999968	0.9065999979999972	0.0190399999999968
0.3703300060000032	0.4065999979999972	0.0190399999999968
0.1368510030910066	0.5248901678225781	0.3619675441259818
0.4277989344580971	0.3324716150331728	0.3701608457189510
0.0685200019999996	0.5942000149999984	0.0033999999999992
0.1814800049999974	0.0942000000000007	0.0033999999999992
0.3222115184409143	0.8324715009835957	0.3701590280603144
0.4371109673525966	0.0698927366495189	0.3702027352548123
0.0549400000000020	0.8580099939999997	0.0059299999999993
0.1950599999999980	0.3580099939999997	0.0059299999999993
0.3128943572298516	0.5698916341782471	0.3702039713715227
0.3603817757293035	0.1963180706400289	0.2793172863219971
0.1313000020000032	0.7280300259999990	0.0943600009999983
0.1186999979999968	0.2280299959999965	0.0943600009999983
0.3896157918019043	0.6963274377450204	0.2793195042752525
0.1551642683448330	0.1936221368316267	0.2801837887548520
0.3441799880000005	0.7308499809999986	0.0953999979999978
0.4058200119999995	0.2308499960000034	0.0953999979999978
0.0948541352081556	0.6936412225132237	0.2801937081617348
0.0170755425857042	0.4043436782211959	0.2811927872962017
0.4835999909999984	0.5304200050000034	0.0957799999999978
0.2664000090000016	0.0304199999999994	0.0957799999999978
0.2329249049553697	0.9043221169676506	0.2811970381046673
0.0036706101457706	0.9740047277882714	0.2742165585910575
0.4949600099999998	0.9519500139999977	0.1022400040000022
0.2550399900000002	0.4519500139999977	0.1022400040000022
0.2463270312947898	0.4739989568702503	0.2742179883953044
0.3792334242595181	0.4972996608385585	0.1891186793119238
0.1189350879260059	0.4304173721809823	0.1863279655234938
0.1310691406317442	0.9304179694387418	0.1863288481287692
0.3707699727531780	0.9972984276221124	0.1891193484694015
0.2768090271842386	0.2724009347279845	0.1869687775148777
0.2193538109349190	0.6547024329137975	0.1873934264702515
0.0306483322597105	0.1547034984794903	0.1873930588902417
0.4731918686870491	0.7724014381030959	0.1869690605099584
0.7551857144603710	0.3077176723319552	0.3633619639921299
0.7421000000000006	0.6212900279999971	0.0174100010000018
0.5079100130000000	0.1212899980000017	0.0174100010000018
0.9948177854937768	0.8077180866636566	0.3633604823924294
0.7615985429839025	0.0783976446924873	0.3664779295499790
0.7330600020000020	0.8517699840000006	0.0139300000000020
0.5169399979999980	0.3517700140000031	0.0139300000000020
0.9884018250408927	0.5783945712828663	0.3664745264234681
0.5901612177306533	0.2863129057386889	0.3752513714274565
0.9064800140000031	0.6405699849999991	0.0000000000000000
0.8435199859999969	0.1405699999999968	0.0000000000000000
0.6598422975127100	0.7863114487475876	0.3752523405225621
0.6131516012187730	0.0248938595600148	0.3619673653799368
0.8796700239999993	0.9065999979999972	0.0190399999999968
0.8703299760000007	0.4065999979999972	0.0190399999999968
0.6368496481179471	0.5248913052255488	0.3619664001030308
0.9277971243390577	0.3324714749214489	0.3701562221394561
0.5685200100000003	0.5942000149999984	0.0033999999999992
0.6814799899999997	0.0942000000000007	0.0033999999999992
0.8222071408169936	0.8324709030477264	0.3701548216383588
0.9371086192450884	0.0698939738196928	0.3702006768991583
0.5549499990000015	0.8580099939999997	0.0059299999999993
0.6950500009999985	0.3580099939999997	0.0059299999999993
0.8128924578231060	0.5698944217426727	0.3702028237445952
0.8603839683515283	0.1963366595258045	0.2793124540597382
0.6312999729999973	0.7280300259999990	0.0943600009999983
0.6187000270000027	0.2280299959999965	0.0943600009999983
0.8896240640645785	0.6963185275408037	0.2793113457324370
0.6551503294904398	0.1936390920376013	0.2801901044168238
0.8441799880000005	0.7308499809999986	0.0953999979999978
0.9058200119999995	0.2308499960000034	0.0953999979999978
0.5948547520192289	0.6936390284509047	0.2801897366642406
0.5170818471131049	0.4043404897422377	0.2811963345157339
0.9836000199999972	0.5304200050000034	0.0957799999999978
0.7663999800000028	0.0304199999999994	0.0957799999999978
0.7329217077667223	0.9043486792010267	0.2811946505110264
0.5036738254192223	0.9740057173980612	0.2742181609158664
0.9949600099999998	0.9519500139999977	0.1022400040000022
0.7550399900000002	0.4519500139999977	0.1022400040000022
0.7463297663205873	0.4740006162810341	0.2742181549374335
0.8792323292029909	0.4972978215794576	0.1891178498147417
0.6189359375767336	0.4304193756783927	0.1863278058586681
0.6310706069686139	0.9304151556925201	0.1863276837223251
0.8707687881960701	0.9972972561942965	0.1891179950360481
0.7768079140828918	0.2724008343401882	0.1869675003821675
0.7193510342091484	0.6547035661957834	0.1873916053417970
0.5306515166957344	0.1547024865670473	0.1873913819158609
0.9731934950647000	0.7724017903487281	0.1869668830443821
0.3548795335708636	0.1960277637531627	0.3467595782165199
0.1402799930000000	0.7312300210000018	0.0269199999999969
0.1097199989999993	0.2312300059999970	0.0269199999999969
0.3951272336467090	0.6960252757114163	0.3467614418237062
0.1644807713443736	0.1832753793535734	0.3469784143047087
0.3313199879999971	0.7449399830000019	0.0290300010000024
0.4186800120000029	0.2449399979999995	0.0290300010000024
0.0855310074378457	0.6832848042510332	0.3469884423628530
0.0157730672084829	0.4102172880912394	0.3492910021976488
0.4816800059999977	0.5164399740000007	0.0280699990000031
0.2683199940000023	0.0164400000000029	0.0280699990000031
0.2342343866007972	0.9102139555508608	0.3492932084720133
0.0097319188087808	0.9713118777687550	0.3428128496553562
0.4852699939999994	0.9592999819999974	0.0341899989999987
0.2647300060000006	0.4593000110000034	0.0341899989999987
0.2402734775804140	0.4713077002713668	0.3428147910280188
0.8548750943518614	0.1960282858758468	0.3467546973136240
0.6402800079999977	0.7312300210000018	0.0269199999999969
0.6097199920000023	0.2312300059999970	0.0269199999999969
0.8951274087339920	0.6960274424694836	0.3467537973565710
0.6644725277140476	0.1832857179313395	0.3469851100580285
0.8313199879999971	0.7449399830000019	0.0290300010000024
0.9186800120000029	0.2449399979999995	0.0290300010000024
0.5855306433120897	0.6832860166423035	0.3469836695429074
0.5157731801393677	0.4102213304992402	0.3492941067572015
0.9816899899999996	0.5164399740000007	0.0280699990000031
0.7683100100000004	0.0164400000000029	0.0280699990000031
0.7342313361684242	0.9102221028102769	0.3492931872481415
0.5097314066534886	0.9713087273557230	0.3428140907365937
0.9852700229999982	0.9592999819999974	0.0341899989999987
0.7647299770000018	0.4593000110000034	0.0341899989999987
0.7402713436111839	0.4713097647369806	0.3428144356687665
0.2491734283538624	0.4636366279962011	0.1880916414889902
0.0008311593008319	0.9636364884577889	0.1880882741978791
0.7491742197346344	0.4636382314605227	0.1880902506774091
0.5008318524655432	0.9636365882991820	0.1880893946820758

## Sheet: MgVO-2OH
MgVO-2OH*
1.00000000000000
16.0846004485999998	0.0000000000000000	0.0000000000000000
0.0000000000000000	10.6915998459000008	0.0000000000000000
0.0000000000000000	0.0000000000000000	23.9330997467000017
H	O	V	Mg
34	98	32	4
Direct
0.1905545779351907	0.6892762443392175	0.1539474161135438
0.3074613623125371	0.2362572462236559	0.2198619394263654
0.4384689185424852	0.7403718175848027	0.2177314638968911
0.0590618695115806	0.1882664260834157	0.1536461872961639
0.1840403061175060	0.6803671596066240	0.2187047609896278
0.3130304277037320	0.2480702510390849	0.1552186476253611
0.4348514772031398	0.7508047934548600	0.1525958035570770
0.0654110450851211	0.1805774560004627	0.2184563454221478
0.1666660471609892	0.9675402043835696	0.1569318577831265
0.3342742031544609	0.9576410879606498	0.2169881803645337
0.4147036620074228	0.4708479416745278	0.2202177024551848
0.0859606671063867	0.4642841083515425	0.1553164573188103
0.1660284226218889	0.9291984916221236	0.2205696935119918
0.3335985418724909	0.0064110525158361	0.1548773824164606
0.4156378403853333	0.5043696580818672	0.1558604751977265
0.0850377111942923	0.4277142047613585	0.2190530106095951
0.6921552880108447	0.6816170357500836	0.1539254920260454
0.8093876021546434	0.2313390443039288	0.2179893388553241
0.9453835404656054	0.7343631644360431	0.2180207915540000
0.5558304152496937	0.1899252637918762	0.1534999655812038
0.6755460017165950	0.6724755321480482	0.2177880052985261
0.8149783424063317	0.2493438874119062	0.1532012076454833
0.9468922417414621	0.7443548822500923	0.1533035819976228
0.5657456154735129	0.1778450536707339	0.2180101008833985
0.6621071839679662	0.9702949733151842	0.1567800505443552
0.8361754816561243	0.9788795405912610	0.2190269380693005
0.9173061174386115	0.4651341590991789	0.2177979773631673
0.5868599251045009	0.4614738765640871	0.1748759650843919
0.6632265041497377	0.9205705353447446	0.2186122099203976
0.8369350575953686	-0.0008747313097295	0.1536094303114027
0.9153094584360909	0.5028282891161919	0.1539405830910775
0.5918023568325534	0.4101827683573178	0.2366961390032893
0.6236492813789942	0.4388552544310144	0.4349060387899758
0.7463753124743697	0.5149743501419541	0.4521511388652108
0.2519150777643508	0.3069372250332288	0.3643202404195426
0.2421000000000006	0.6212900279999971	0.0174100010000018
0.0079100000000025	0.1212899980000017	0.0174100010000018
0.4936425527319805	0.8127487787680062	0.3600687018302127
0.2615444225686040	0.0829857165020599	0.3681270958540860
0.2330600020000020	0.8517699840000006	0.0139300000000020
0.0169399999999982	0.3517700140000031	0.0139300000000020
0.4864360984336051	0.5851872988031814	0.3582357123605830
0.0846618857652531	0.2888290781511332	0.3723858869528420
0.4064800140000031	0.6405699849999991	0.0000000000000000
0.3435199859999969	0.1405699999999968	0.0000000000000000
0.1586732409300464	0.7882848191634225	0.3749855196859141
0.1133290899847788	0.0269821394759600	0.3630428083600709
0.3796699939999968	0.9065999979999972	0.0190399999999968
0.3703300060000032	0.4065999979999972	0.0190399999999968
0.1378642847592362	0.5274304991341253	0.3612291625535566
0.4121378171562722	0.3260155617322281	0.3815000010530367
0.0685200019999996	0.5942000149999984	0.0033999999999992
0.1814800049999974	0.0942000000000007	0.0033999999999992
0.3207413832299746	0.8353165413926702	0.3713412918492912
0.4311321861501350	0.0723655218860262	0.3720391195100583
0.0549400000000020	0.8580099939999997	0.0059299999999993
0.1950599999999980	0.3580099939999997	0.0059299999999993
0.3133044773433109	0.5707350627114000	0.3684984977337906
0.3629367301276286	0.2020610651051666	0.2862161261352935
0.1313000020000032	0.7280300259999990	0.0943600009999983
0.1186999979999968	0.2280299959999965	0.0943600009999983
0.3815243953139650	0.7068854873894899	0.2770301871673609
0.1557712058873581	0.1934188071531204	0.2801835660810671
0.3441799880000005	0.7308499809999986	0.0953999979999978
0.4058200119999995	0.2308499960000034	0.0953999979999978
0.0960061430919872	0.6951647566179849	0.2792935008417412
0.0148707822752154	0.4050527693696633	0.2774804213247877
0.4835999909999984	0.5304200050000034	0.0957799999999978
0.2664000090000016	0.0304199999999994	0.0957799999999978
0.2327654673053131	0.9079045602179214	0.2822914392850284
0.0050215505465717	0.9729393483045605	0.2745567066045459
0.4949600099999998	0.9519500139999977	0.1022400040000022
0.2550399900000002	0.4519500139999977	0.1022400040000022
0.2461455871651390	0.4716619800239791	0.2738033964390423
0.3799527400953908	0.4991298598617391	0.1893350938188914
0.1202179790749656	0.4300471513567671	0.1853626654565639
0.1320923760652063	0.9312024212670874	0.1863279732632122
0.3672239535639100	0.0030967467589921	0.1893723325467724
0.2793266599008235	0.2733547618266763	0.1874048605552522
0.2194494596435451	0.6556782022310137	0.1872753658645916
0.0305631678619685	0.1542754672740111	0.1870570633768270
0.4678259712768483	0.7761098915243835	0.1850840370467599
0.7496423767927052	0.2891045532741813	0.3530801950333874
0.7421000000000006	0.6212900279999971	0.0174100010000018
0.5079100130000000	0.1212899980000017	0.0174100010000018
0.9942263068665116	0.8051094760110415	0.3630943833969168
0.7589257536865659	0.0637138014279473	0.3622267238833222
0.7330600020000020	0.8517699840000006	0.0139300000000020
0.5169399979999980	0.3517700140000031	0.0139300000000020
0.9875481725198342	0.5790870348229162	0.3630886412331534
0.5808546801894053	0.2493807975851165	0.3722777824796630
0.9064800140000031	0.6405699849999991	0.0000000000000000
0.8435199859999969	0.1405699999999968	0.0000000000000000
0.6609556196716538	0.7775763753922228	0.3690514737565210
0.6130068850885314	0.0060338905101137	0.3534173327324777
0.8796700239999993	0.9065999979999972	0.0190399999999968
0.8703299760000007	0.4065999979999972	0.0190399999999968
0.6457536007666237	0.5327423168826492	0.3411170155553435
0.9201865593060943	0.3312999804022962	0.3633047239399159
0.5685200100000003	0.5942000149999984	0.0033999999999992
0.6814799899999997	0.0942000000000007	0.0033999999999992
0.8275455361337757	0.8314984829378759	0.3664141267822207
0.9367549630159906	0.0671755822968135	0.3697453320287220
0.5549499990000015	0.8580099939999997	0.0059299999999993
0.6950500009999985	0.3580099939999997	0.0059299999999993
0.8245448281371545	0.5810841437605910	0.3717475219301789
0.8605675760434867	0.1744624634336533	0.2753077703314807
0.6312999729999973	0.7280300259999990	0.0943600009999983
0.6187000270000027	0.2280299959999965	0.0943600009999983
0.8877120582268805	0.6943854123585999	0.2797251634527602
0.6469671697419794	0.1850336060798458	0.2730165115859513
0.8441799880000005	0.7308499809999986	0.0953999979999978
0.9058200119999995	0.2308499960000034	0.0953999979999978
0.5851703160695917	0.7061346905331666	0.2715400897088287
0.5203134769943051	0.3919235556745295	0.2957126985860223
0.9836000199999972	0.5304200050000034	0.0957799999999978
0.7663999800000028	0.0304199999999994	0.0957799999999978
0.7346099138689340	0.8941032741778933	0.2760879294651074
0.4927677056645813	0.9767119491149386	0.2727684424817137
0.9949600099999998	0.9519500139999977	0.1022400040000022
0.7550399900000002	0.4519500139999977	0.1022400040000022
0.7721597623983585	0.4655069870440308	0.2804250183617085
0.8820039793505499	0.5002994341136411	0.1885244016551805
0.6240813252250919	0.4219839862786063	0.2017282498706073
0.6275633163467175	0.9316244286328068	0.1855531916698245
0.8725515572827424	0.9911148036299442	0.1869313867005730
0.7813505252836970	0.2715980454192699	0.1858376127320293
0.7157026495383800	0.6474978656863337	0.1889515280781364
0.5278051661122041	0.1563604389446148	0.1870630578824679
0.9773938484402690	0.7700582934923457	0.1867682513741274
0.5609692980125114	0.4401785653887387	0.4295098093786359
0.7263622703118046	0.4452072377020557	0.4297314650398905
0.3558252001511040	0.1937930267591602	0.3529680971974608
0.1402799930000000	0.7312300210000018	0.0269199999999969
0.1097199989999993	0.2312300059999970	0.0269199999999969
0.3938690016731394	0.6997038134166863	0.3440708811702542
0.1620742702775244	0.1862173259736306	0.3471494113741063
0.3313199879999971	0.7449399830000019	0.0290300010000024
0.4186800120000029	0.2449399979999995	0.0290300010000024
0.0863316454419185	0.6828004808551725	0.3459743143852617
0.0092023303139430	0.4087587524941594	0.3455071214972406
0.4816800059999977	0.5164399740000007	0.0280699990000031
0.2683199940000023	0.0164400000000029	0.0280699990000031
0.2331190252953313	0.9124339858610252	0.3503379223692196
0.0102317676445421	0.9701028165124184	0.3431778825997165
0.4852699939999994	0.9592999819999974	0.0341899989999987
0.2647300060000006	0.4593000110000034	0.0341899989999987
0.2402734451200964	0.4717240161666778	0.3424154297883643
0.8499030840804589	0.1852759352630936	0.3423469939902830
0.6402800079999977	0.7312300210000018	0.0269199999999969
0.6097199920000023	0.2312300059999970	0.0269199999999969
0.8926717327932848	0.6977718713957349	0.3467801777503292
0.6607918136806669	0.1732885601455299	0.3399525860744702
0.8313199879999971	0.7449399830000019	0.0290300010000024
0.9186800120000029	0.2449399979999995	0.0290300010000024
0.5842195241440873	0.6757234010904873	0.3376212974996379
0.5095833380116981	0.4003043924374067	0.3646501015713435
0.9816899899999996	0.5164399740000007	0.0280699990000031
0.7683100100000004	0.0164400000000029	0.0280699990000031
0.7317349775265563	0.9002860893130734	0.3439363412918423
0.5063006555686014	0.9712916383568521	0.3405057390177552
0.9852700229999982	0.9592999819999974	0.0341899989999987
0.7647299770000018	0.4593000110000034	0.0341899989999987
0.7467300493641413	0.4663503323975675	0.3486811629697190
0.2500800322216626	0.4650898629491131	0.1877056273607997
0.0015879056267828	0.9631962260503258	0.1878393836353145
0.7535988549670338	0.4603328172876256	0.1930865113006659
0.4980873064442266	0.9659574980212184	0.1870337006497484

## Sheet: CaVO
CaVO
1.00000000000000
16.1660995483000001	0.0000000000000000	0.0000000000000000
0.0000000000000000	10.7278003693000006	0.0000000000000000
0.0000000000000000	0.0000000000000000	24.0531997681000007
H	O	V	Ca
32	96	32	4
Direct
0.1830384210921250	0.7111817675227124	0.1594127477959516
0.3019661173072480	0.2072098691156765	0.2209873651456390
0.4480344275659203	0.7071832599463919	0.2209803655871372
0.0669820350534808	0.2112140020338706	0.1594303799427009
0.1784470971200232	0.6988813713650494	0.2238018994803897
0.2943904336293973	0.2059155169496993	0.1561057884758930
0.4555914271063816	0.7059163934308681	0.1560968502283359
0.0715618730191728	0.1989056728523753	0.2238137293747967
0.1812673820532903	0.9894361799126067	0.1588775603953987
0.3225416662882433	0.9222417978656887	0.2225622626762363
0.4274524517135551	0.4222469922053504	0.2225646078528409
0.0687280442462343	0.4894572883143230	0.1589076984516313
0.1785275857488028	0.9470945258452985	0.2219652337617056
0.3226465198934766	0.9622563646020074	0.1593087832161165
0.4273570198591197	0.4622644546829463	0.1593125969138121
0.0714712006545745	0.4471044560538366	0.2219903919311629
0.6830283178884718	0.7111848715939364	0.1594203513001634
0.8019608171262251	0.2072019779775754	0.2209881766040886
0.9480471532459694	0.7071812877750842	0.2209793778107485
0.5670003728290740	0.2111714857319067	0.1594235324818175
0.6784346447717436	0.6988728658703851	0.2238072699599656
0.7944072651188647	0.2059255307616540	0.1561026135466658
0.9555985868297724	0.7059360231965905	0.1560958897471835
0.5715818381324054	0.1988632184024339	0.2238152697700601
0.6812625270286707	0.9894065481794942	0.1588813495501737
0.8225424954189382	0.9222367221983563	0.2225607452558296
0.9274498479338252	0.4222180570411114	0.2225618463336003
0.5687254683211364	0.4894620454538988	0.1589048919992822
0.6785295751026021	0.9470246385502830	0.2219657555644805
0.8226413710552283	0.9622486826010456	0.1593065755944543
0.9273532340078376	0.4622382984461297	0.1593097012278825
0.5714672830443659	0.4471093899947396	0.2219921074331905
0.2555414131227122	0.3107591868764887	0.3705759628402953
0.2366500050000013	0.6063899990000010	0.0182900000000004
0.0133500000000026	0.1063899990000010	0.0182900000000004
0.4944690306947582	0.8107630701462750	0.3705825709193161
0.2612250721172421	0.0813664296923259	0.3722284832167622
0.2293599990000033	0.8353400230000005	0.0148099999999971
0.0206400009999967	0.3353399929999981	0.0148099999999971
0.4887787392964331	0.5813627229665861	0.3722406368577343
0.0907538023498087	0.2928659630520341	0.3824902044535576
0.4009099900000024	0.6182299849999993	0.0022200000000012
0.3490900099999976	0.1182299999999969	0.0022200000000012
0.1592648682843868	0.7928631553966949	0.3824734411824537
0.1120252567471981	0.0320646031199076	0.3714021349900631
0.3746699989999982	0.8848099710000028	0.0174900000000022
0.3753300010000018	0.3848100009999982	0.0174900000000022
0.1379907257198701	0.5320555580405215	0.3714149202980918
0.4277054264673577	0.3353834786106413	0.3749418328107517
0.0643600000000006	0.5798100230000003	0.0028900000000007
0.1856400070000035	0.0798100009999985	0.0028900000000007
0.3223063754574302	0.8353942989346193	0.3749166675737202
0.4356637947439190	0.0738933913563773	0.3781126622623174
0.0506500010000011	0.8411999940000001	0.0000000000000000
0.1993499989999989	0.3411999940000001	0.0000000000000000
0.3143488295785798	0.5739054332825458	0.3781232836882257
0.3601515584088504	0.1976032700367227	0.2852128545974319
0.1229799990000018	0.7193199989999997	0.0929400030000025
0.1270200009999982	0.2193199989999997	0.0929400030000025
0.3898739962473821	0.6975794797226945	0.2852056932956029
0.1545699432307491	0.1973569690663964	0.2883898890818281
0.3388699890000026	0.7133299710000003	0.0960400029999988
0.4111300109999974	0.2133300010000028	0.0960400029999988
0.0954476944481421	0.6973152381127857	0.2883923623164106
0.0195554516244120	0.4071055776646942	0.2880652520585208
0.4831300080000034	0.5128099920000011	0.0956699999999984
0.2668699919999966	0.0128100000000018	0.0956699999999984
0.2304183529354651	0.9071303086850636	0.2880394349515193
0.0053637209436974	0.9816404089822841	0.2843218332391474
0.4905199999999965	0.9284700159999986	0.0948000030000031
0.2594800000000035	0.4284699860000032	0.0948000030000031
0.2446586335158362	0.4816309890175716	0.2843263076733455
0.3958228376200087	0.4671584385027967	0.1942622894833146
0.1025332261151485	0.4465811146938215	0.1867587003683799
0.1474570525538262	0.9465708480304650	0.1867399243864465
0.3541794917206442	0.9671329197470415	0.1942601699284949
0.2691286812782575	0.2401815021328199	0.1896441330969651
0.2132498745941424	0.6778356929560732	0.1917813113621141
0.0367601078348829	0.1778632711223840	0.1917937200192141
0.4808662710662944	0.7401597334756302	0.1896338375683348
0.7555400217864288	0.3107468681688775	0.3705866246041806
0.7366499899999965	0.6063899990000010	0.0182900000000004
0.5133500100000035	0.1063899990000010	0.0182900000000004
0.9944756590041018	0.8107634831934735	0.3705677686880790
0.7612336867229574	0.0813393201751325	0.3722351309235286
0.7293599839999985	0.8353400230000005	0.0148099999999971
0.5206400160000015	0.3353399929999981	0.0148099999999971
0.9887747082726436	0.5813548478567285	0.3722499965130065
0.5907574810036886	0.2928624811326848	0.3825020568163603
0.9009100199999978	0.6182299849999993	0.0022200000000012
0.8490899800000022	0.1182299999999969	0.0022200000000012
0.6592632912639520	0.7928636407098349	0.3825019205982271
0.6120159976212810	0.0320554062283356	0.3714145152381870
0.8746700290000007	0.8848099710000028	0.0174900000000022
0.8753299709999993	0.3848100009999982	0.0174900000000022
0.6379927729128763	0.5320578689268884	0.3714152524047977
0.9277018467136915	0.3353713408742172	0.3749502865382879
0.5643600229999990	0.5798100230000003	0.0028900000000007
0.6856399770000010	0.0798100009999985	0.0028900000000007
0.8223080961781328	0.8353977561718136	0.3749223242749788
0.9356675915735405	0.0738786685276135	0.3781198434445225
0.5506500010000011	0.8411999940000001	0.0000000000000000
0.6993499989999989	0.3411999940000001	0.0000000000000000
0.8143418228322344	0.5738816778984087	0.3781269436234385
0.8601547478177848	0.1975888288238578	0.2852199108734895
0.6229799990000018	0.7193199989999997	0.0929400030000025
0.6270200009999982	0.2193199989999997	0.0929400030000025
0.8898538963035175	0.6975409967976598	0.2852164632796058
0.6545477998624015	0.1973412895297574	0.2884032455141053
0.8388699890000026	0.7133299710000003	0.0960400029999988
0.9111300109999974	0.2133300010000028	0.0960400029999988
0.5954606259553731	0.6973481334300354	0.2884019991539783
0.5195795844471056	0.4071033050068705	0.2880604377849200
0.9831299780000009	0.5128099920000011	0.0956699999999984
0.7668700219999991	0.0128100000000018	0.0956699999999984
0.7304160410006987	0.9071091941205560	0.2880492190333505
0.5053574813524307	0.9816156954375556	0.2843255380507452
0.9905199999999965	0.9284700159999986	0.0948000030000031
0.7594800000000035	0.4284699860000032	0.0948000030000031
0.7446623151175861	0.4816092295695549	0.2843259652092980
0.8958225401688730	0.4671283725839308	0.1942593786541855
0.6025327975457863	0.4465724525713031	0.1867571476322537
0.6474659094068889	0.9465025905889544	0.1867332984113799
0.8541707139183762	0.9671433531055029	0.1942558153713157
0.7691299268518565	0.2401909053604583	0.1896344464252528
0.7132455012357898	0.6778300196720884	0.1917884269601112
0.5367752799436557	0.1778286289580352	0.1917953204367936
0.9808667629639197	0.7401917619452663	0.1896316924681687
0.3543184566511235	0.1987196212936622	0.3524214755708808
0.1359499989999975	0.7164199950000025	0.0261300000000020
0.1140500010000025	0.2164199950000025	0.0261300000000020
0.3956987109538055	0.6987136177946551	0.3524149751489065
0.1641941573277189	0.1878122811810864	0.3548603560300567
0.3265799879999989	0.7258999940000024	0.0297500009999965
0.4234200120000011	0.2258999940000024	0.0297500009999965
0.0858122942905810	0.6878019967360310	0.3548607744380660
0.0156471830450598	0.4134286579879783	0.3558083349710896
0.4804899989999996	0.4973799879999987	0.0283200000000008
0.2695100010000004	0.9973800180000012	0.0283200000000008
0.2343550961697593	0.9134324268423331	0.3557810847677640
0.0096736163880163	0.9761220575948070	0.3523851134007671
0.4808599950000030	0.9440100189999967	0.0276200010000025
0.2691400049999970	0.4440099899999979	0.0276200010000025
0.2403375794803853	0.4761299402471357	0.3523922759695098
0.8543128730318885	0.1987036881893417	0.3524280224511112
0.6359500290000000	0.7164199950000025	0.0261300000000020
0.6140499710000000	0.2164199950000025	0.0261300000000020
0.8956903074331638	0.6987022648372218	0.3524231380493156
0.6641857873531933	0.1878023339287738	0.3548760311621303
0.8265799879999989	0.7258999940000024	0.0297500009999965
0.9234200120000011	0.2258999940000024	0.0297500009999965
0.5858112575625486	0.6877948262140708	0.3548715237683763
0.5156559210927593	0.4134321622998165	0.3558058628286350
0.9804900290000020	0.4973799879999987	0.0283200000000008
0.7695099709999980	0.9973800180000012	0.0283200000000008
0.7343544944342756	0.9134198414228512	0.3557933932928918
0.5096687230403900	0.9761249525200741	0.3523913423796639
0.9808599950000030	0.9440100189999967	0.0276200010000025
0.7691400049999970	0.4440099899999979	0.0276200010000025
0.7403348529986233	0.4761149466698890	0.3523916677706301
0.2487681007050500	0.4616751679014255	0.1893905999148280
0.0012308997495812	0.9616982529068722	0.1893879223763965
0.7487634673430856	0.4616700165529957	0.1893862834309210
0.5012347024106715	0.9616594079038837	0.1893883400072884

## Sheet: CaVO-2OH
CaVO-2OH*
1.00000000000000
16.1660995483000001	0.0000000000000000	0.0000000000000000
0.0000000000000000	10.7278003693000006	0.0000000000000000
0.0000000000000000	0.0000000000000000	24.0531997681000007
H	O	V	Ca
34	98	32	4
Direct
0.2006532921864715	0.6990002680305339	0.1576610143259207
0.3185116298083402	0.1995685971760502	0.2220729557095451
0.4500516979081677	0.6702256389491945	0.2020387018500419
0.0649829141892088	0.1875649202809312	0.1548823645938430
0.1837059612373859	0.6817553847295370	0.2207080896603511
0.3187267415011359	0.1954898465688144	0.1569138195098972
0.4918469869199433	0.6649909714293764	0.1436266192463822
0.0689029320935921	0.1825539462925185	0.2194636527034128
0.1805112792887616	0.9723008172582290	0.1541653092198269
0.3290338595517566	0.9253494572078882	0.2207447408683424
0.4343392649699441	0.4117967523941732	0.2338912144192148
0.0794175348847954	0.4399329105391310	0.1503524111328997
0.1832812632706887	0.9369542468531941	0.2176386833934216
0.3317834697200670	0.9503557971573618	0.1559006427136250
0.4401644244371031	0.4420686734953685	0.1701706054087730
0.0729783271280039	0.4246736033957424	0.2155677921366941
0.6919436844223987	0.7130476164290194	0.1574604474688293
0.8122612767116947	0.2072539098117037	0.2177080695902057
0.9600015438303759	0.6631648480425930	0.1878725222976405
0.5644258449570434	0.1902509526544559	0.1564660327611101
0.6861664673123600	0.7111214230467621	0.2219944490481743
0.8129482772830378	0.2201222083073265	0.1524500885381795
0.0337483998270370	0.6974741817541620	0.1477055639463120
0.5676465664040617	0.1796259393789152	0.2212634660388444
0.6882744523084927	0.9855226312787031	0.1532476934061338
0.8284511509787578	0.8388486424295776	0.1987682562341155
0.9269709836663840	0.4670900993035785	0.2197642743111483
0.5785037426202527	0.5440482733965660	0.2069707567019698
0.6909255092952341	0.9478089865001512	0.2167075331361823
0.8284965445321549	0.9402864799738223	0.1522143281363526
0.9238258109040609	0.4900378511412808	0.1543485440313107
0.5800403563186045	0.4322084219628278	0.2491948064789590
0.6285464835688322	0.4628241440659652	0.4383924174247837
0.7602336156189220	0.5227723853728462	0.4562596673927766
0.2556515663261983	0.3195087660063835	0.3740518100450294
0.2366500050000013	0.6063899990000010	0.0182900000000004
0.0133500000000026	0.1063899990000010	0.0182900000000004
0.4909207083058980	0.8126343007431126	0.3652701221246846
0.2571902617904530	0.0846788179799718	0.3677564459365210
0.2293599990000033	0.8353400230000005	0.0148099999999971
0.0206400009999967	0.3353399929999981	0.0148099999999971
0.4889943435809743	0.5908238330987743	0.3592518199398688
0.1019160036037220	0.3573868963526433	0.3625858452675617
0.4009099900000024	0.6182299849999993	0.0022200000000012
0.3490900099999976	0.1182299999999969	0.0022200000000012
0.1465768995915745	0.8597013609896830	0.3684556967013134
0.0941915960257565	0.1005814819736308	0.3817419101976762
0.3746699989999982	0.8848099710000028	0.0174900000000022
0.3753300010000018	0.3848100009999982	0.0174900000000022
0.1624346268729789	0.5968192261120121	0.3805167608721711
0.4226124106166744	0.3274014327134182	0.3923478420590516
0.0643600000000006	0.5798100230000003	0.0028900000000007
0.1856400070000035	0.0798100009999985	0.0028900000000007
0.3249244370843067	0.8232336785525597	0.3728633749702949
0.4350983680702975	0.0718398153993228	0.3773850362204502
0.0506500010000011	0.8411999940000001	0.0000000000000000
0.1993499989999989	0.3411999940000001	0.0000000000000000
0.3282808838994690	0.5671383644047830	0.3707559381597650
0.3635959009809118	0.2159602570112507	0.2898494778061145
0.1229799990000018	0.7193199989999997	0.0929400030000025
0.1270200009999982	0.2193199989999997	0.0929400030000025
0.3889586370964925	0.7044748785076997	0.2814857718082323
0.1570610765742531	0.1946732082091682	0.2853871962400661
0.3388699890000026	0.7133299710000003	0.0960400029999988
0.4111300109999974	0.2133300010000028	0.0960400029999988
0.1040250931106787	0.7020556830062162	0.2854320074417253
0.0041921124721243	0.4167699908542770	0.2711186905505804
0.4831300080000034	0.5128099920000011	0.0956699999999984
0.2668699919999966	0.0128100000000018	0.0956699999999984
0.2496194307875834	0.9163347379767866	0.2799394309510300
0.0240339055386947	0.9848088237315855	0.2879570758095685
0.4905199999999965	0.9284700159999986	0.0948000030000031
0.2594800000000035	0.4284699860000032	0.0948000030000031
0.2331307347839367	0.4839427284339357	0.2868657163411483
0.4055078927228237	0.4541324955317585	0.2032745831626784
0.1116687639902212	0.4212892037679993	0.1836865031544766
0.1495476957992552	0.9298194138067705	0.1837120905972257
0.3659525650640154	0.9445246704296855	0.1895365973613067
0.2865975803941675	0.2246915654135407	0.1888675905636937
0.2223517037568349	0.6582370532026424	0.1911461917644348
0.0352927311564242	0.1556483176908868	0.1878435904208768
0.4960553200783778	0.7044780322852511	0.1803697222634021
0.7553462495928710	0.2947869655664977	0.3568629114033579
0.7366499899999965	0.6063899990000010	0.0182900000000004
0.5133500100000035	0.1063899990000010	0.0182900000000004
0.9949661726137633	0.8131028102593280	0.3724836438238076
0.7613501646057560	0.0696122825680335	0.3668970839511598
0.7293599839999985	0.8353400230000005	0.0148099999999971
0.5206400160000015	0.3353399929999981	0.0148099999999971
0.9981666232383425	0.5882851128347377	0.3602827080807384
0.5895460883601351	0.2568404297513115	0.3835928191589080
0.9009100199999978	0.6182299849999993	0.0022200000000012
0.8490899800000022	0.1182299999999969	0.0022200000000012
0.6587790704342400	0.7820689372035391	0.3780843351585360
0.6160693156083734	0.0131502730340566	0.3621956051261158
0.8746700290000007	0.8848099710000028	0.0174900000000022
0.8753299709999993	0.3848100009999982	0.0174900000000022
0.6549098511908523	0.5416439050840705	0.3410049417422383
0.9267089097144371	0.3271124356141882	0.3636486263723053
0.5643600229999990	0.5798100230000003	0.0028900000000007
0.6856399770000010	0.0798100009999985	0.0028900000000007
0.8244693474986072	0.8348728396448226	0.3736527710678737
0.9322364725313662	0.0614293289609567	0.3738485043939568
0.5506500010000011	0.8411999940000001	0.0000000000000000
0.6993499989999989	0.3411999940000001	0.0000000000000000
0.8359014088732255	0.5848525448855669	0.3754417352839560
0.8633841435906178	0.1677820267783144	0.2774361741839966
0.6229799990000018	0.7193199989999997	0.0929400030000025
0.6270200009999982	0.2193199989999997	0.0929400030000025
0.8896709524952127	0.7167531202356868	0.2846193252714590
0.6465039179754989	0.1920174183704578	0.2813100885531148
0.8388699890000026	0.7133299710000003	0.0960400029999988
0.9111300109999974	0.2133300010000028	0.0960400029999988
0.5893222033275013	0.7235736199573627	0.2784201371998449
0.5218777606296525	0.3895435853239738	0.3040068993911252
0.9831299780000009	0.5128099920000011	0.0956699999999984
0.7668700219999991	0.0128100000000018	0.0956699999999984
0.7298057861147522	0.8940192327800061	0.2850411215208533
0.4955391747598650	0.9831997764391371	0.2805404192450120
0.9905199999999965	0.9284700159999986	0.0948000030000031
0.7594800000000035	0.4284699860000032	0.0948000030000031
0.7877141967054061	0.4710539919134179	0.2867849027298547
0.8950553819080023	0.5077881459426129	0.1897920771453736
0.6061051966754848	0.4643321233894080	0.2141540636148313
0.6573008628014229	0.9424539721810424	0.1827166398852323
0.8552518071170417	0.9167136434116113	0.1874958390847705
0.7830466643022034	0.2460765276909121	0.1858557328479575
0.7201310052187901	0.6811055985726171	0.1909517204272331
0.5342236063988078	0.1563285756652960	0.1886802645119158
0.0054894855850024	0.7227311675920296	0.1820238956410192
0.5665971312925421	0.4630180306910936	0.4335066108408760
0.7330600499806544	0.4617543331179856	0.4325929813527504
0.3552417252911862	0.2035721386030478	0.3568351269507832
0.1359499989999975	0.7164199950000025	0.0261300000000020
0.1140500010000025	0.2164199950000025	0.0261300000000020
0.4000774010608777	0.6973283200685624	0.3476479628802800
0.1629827764395420	0.2096702789452221	0.3517953820170585
0.3265799879999989	0.7258999940000024	0.0297500009999965
0.4234200120000011	0.2258999940000024	0.0297500009999965
0.0901562265910493	0.7061322469272033	0.3514292427311745
0.0044464756932855	0.4208960224073530	0.3394985575327030
0.4804899989999996	0.4973799879999987	0.0283200000000008
0.2695100010000004	0.9973800180000012	0.0283200000000008
0.2462745249830343	0.9205340686115248	0.3478496152633014
0.0190796300915287	0.9829222750844381	0.3559347707076929
0.4808599950000030	0.9440100189999967	0.0276200010000025
0.2691400049999970	0.4440099899999979	0.0276200010000025
0.2390229355204803	0.4850292927306434	0.3545966858449489
0.8525847670146495	0.1846992000862440	0.3440059715022659
0.6359500290000000	0.7164199950000025	0.0261300000000020
0.6140499710000000	0.2164199950000025	0.0261300000000020
0.8953111106998912	0.7120232155316411	0.3512546473725384
0.6647423584274171	0.1784516623275082	0.3474076054137376
0.8265799879999989	0.7258999940000024	0.0297500009999965
0.9234200120000011	0.2258999940000024	0.0297500009999965
0.5891343843076033	0.6799566366885602	0.3429060621620286
0.5153155992792396	0.3953428336476528	0.3733504625874323
0.9804900290000020	0.4973799879999987	0.0283200000000008
0.7695099709999980	0.9973800180000012	0.0283200000000008
0.7291703968976064	0.9064273885704778	0.3518975949033337
0.5079042178753472	0.9756750207353866	0.3480458685864345
0.9808599950000030	0.9440100189999967	0.0276200010000025
0.7691400049999970	0.4440099899999979	0.0276200010000025
0.7541899417846702	0.4724820249323855	0.3528116820682234
0.2567211898971352	0.4415849351950059	0.1908138985215108
0.0013216414902189	0.9404165614301940	0.1924923347095362
0.7496966622447903	0.4599977290748151	0.1934944801032729
0.5114219117803783	0.9325044411083661	0.1889618232599967

## Sheet: SrVO
SrVO
1.00000000000000
16.0650997161999989	0.0000000000000000	0.0000000000000000
0.0000000000000000	10.7601003646999995	0.0000000000000000
0.0000000000000000	0.0000000000000000	24.0216007233000006
H	O	V	Sr
32	96	32	4
Direct
0.1947885770181630	0.6644900079484779	0.1585584688926291
0.2979207734142801	0.1172801834280200	0.2218960583392398
0.4575258681465225	0.6157850394345091	0.2214922715982773
0.0627307281912445	0.1629287806178861	0.1581177119141176
0.1921705481223926	0.6399130844302300	0.2229306849815263
0.2783865237883171	0.0960732237073986	0.1571870864890460
0.4754185952250918	0.5937496323221397	0.1567008824072245
0.0678778199464865	0.1351611062490754	0.2219986501839938
0.1949217713213145	-0.0090558639904504	0.1988287751549993
0.3386347874030246	0.8287569513927781	0.2308985578266277
0.4217357671085234	0.3260431940904161	0.2320976000847372
0.0624540055085993	0.4879042259622129	0.1997265537700613
0.1984468686268441	0.8734628398998248	0.2368261842976044
0.3366359762240478	0.8194309469114786	0.1659555868646548
0.4217882936677611	0.3162864507643520	0.1671598502704399
0.0600206587778665	0.3714450562942965	0.2381344962471525
0.6982013678786290	0.6620249563876981	0.1608161213926348
0.7985918668087397	0.1160434808019159	0.2223335928813652
0.9548074770838665	0.6135876933915040	0.2208899866257262
0.5659594482461036	0.1616043301324504	0.1573051548239170
0.6839662420637825	0.6265773940290517	0.2236524062643169
0.7779362779387725	0.0932947112141802	0.1579639516405120
0.9761948889754726	0.5933151286874434	0.1569422622384166
0.5627400197545290	0.1382021110087487	0.2217922540906746
0.6950429333713013	0.9864557550301566	0.2023397132498669
0.8380958106980140	0.8369682167191925	0.2317067974809519
0.9191322481963322	0.3250640509950997	0.2316944674167276
0.5622419041980788	0.4898826366552635	0.1989354139947189
0.7003700291736159	0.8651322922107976	0.2378386129619844
0.8351501793282188	0.8239426807760702	0.1667419656578876
0.9218486195126842	0.3159378422778911	0.1667439979038395
0.5593181986065610	0.3708027251083950	0.2360886643590689
0.2542747655987641	0.2246823732898863	0.3749639924116438
0.2238299999999995	0.6237099769999972	0.0175399999999968
0.0261700000000005	0.1237099989999990	0.0175399999999968
0.5045773254995061	0.7270877893506946	0.3703530327154824
0.2531930583632944	-0.0072245272435849	0.3728795613830338
0.2212499979999976	0.8517600300000012	0.0158199999999979
0.0287500009999988	0.3517599999999987	0.0158199999999979
0.5054950701350130	0.4897972443013986	0.3684774061389575
0.0946263458322291	0.2430005052925456	0.3836562713204212
0.3804500099999970	0.6082699890000001	0.0034899999999993
0.3695499900000030	0.1082699970000007	0.0034899999999993
0.1632724727379766	0.7447199093106204	0.3823520717219579
0.0903782620435153	-0.0119006806292747	0.3840388756129292
0.3697600069999964	0.8822799920000008	0.0090399999999988
0.3802399930000036	0.3822799920000008	0.0090399999999988
0.1674490627119073	0.4868102221519401	0.3849566475625562
0.4220685500832715	0.2370835290297333	0.3810652024811836
0.0519400020000020	0.6055499909999966	0.0029699999999977
0.1980600059999986	0.1055499989999973	0.0029699999999977
0.3355548265441473	0.7347113661415299	0.3822272489944016
0.4207041112977855	0.9728294275917380	0.3747991169163410
0.0438500010000027	0.8604400159999983	0.0000000000000000
0.2061499949999970	0.3604399860000029	0.0000000000000000
0.3373394954221213	0.4732094084377134	0.3762870464430952
0.3519391093132636	0.1134457856045967	0.2854089771933301
0.1140500010000025	0.7416399720000015	0.0963900010000032
0.1359499989999975	0.2416400019999969	0.0963900010000032
0.4015416781052130	0.6118775555431086	0.2848663591099658
0.1471015254631466	0.1148241013310708	0.2934476441550339
0.3308199940000023	0.7316499949999979	0.0952699999999993
0.4191800059999977	0.2316499949999979	0.0952699999999993
0.1101036502907228	0.6112855226110002	0.2938693463067815
0.0024976811681412	0.3120610985316687	0.2920566142055937
0.4716700020000033	0.5237600210000011	0.0936400000000006
0.2783299979999967	0.0237600000000029	0.0936400000000006
0.2555105122603116	0.8092207126249793	0.2895193846418309
0.0175863404335294	0.8920456961250817	0.2881877204896829
0.4712499979999976	0.9544299840000008	0.0889699980000032
0.2787500020000024	0.4544300140000033	0.0889699980000032
0.2435156605509933	0.3984306910066409	0.2886859818294969
0.3921844804270015	0.3541534014560164	0.1985920864038531
0.0870290894349821	0.4043154240147885	0.2042776208632841
0.1710342392715990	0.9065963171087315	0.2031335128789519
0.3669813338133482	0.8573083987958564	0.1970714128030956
0.2566543443323059	0.1337400969212014	0.1920020595238899
0.2172436298423826	0.6115120393281673	0.1881176231190918
0.0392084326180408	0.1109635415663792	0.1877752092868170
0.4980105157806730	0.6317973493710279	0.1911608260784978
0.7546403483367460	0.2242895332097514	0.3749437495086906
0.7238299850000018	0.6237099769999972	0.0175399999999968
0.5261700149999982	0.1237099989999990	0.0175399999999968
0.0041169403773507	0.7212062772296369	0.3761440419970113
0.7541843999774247	0.9924684710237252	0.3746066616407649
0.7212499979999976	0.8517600300000012	0.0158199999999979
0.5287500020000024	0.3517599999999987	0.0158199999999979
0.0054216187881353	0.4952911866290337	0.3759735762159438
0.5936608086240114	0.2394898028219982	0.3834248127226864
0.8804500099999970	0.6082699890000001	0.0034899999999993
0.8695499900000030	0.1082699970000007	0.0034899999999993
0.6724823532320574	0.7459478575421166	0.3788400389525591
0.5916130816323641	0.9847786169206790	0.3833298350268886
0.8697599770000011	0.8822799920000008	0.0090399999999988
0.8802400229999989	0.3822799920000008	0.0090399999999988
0.6740246707024459	0.4802677184177240	0.3788423385467084
0.9235487819807451	0.2329184333921648	0.3840500601734724
0.5519400239999968	0.6055499909999966	0.0029699999999977
0.6980599760000032	0.1055499989999973	0.0029699999999977
0.8425551037673412	0.7276194423569394	0.3869244415076498
0.9207702883280631	0.9672316064711978	0.3741366524375186
0.5438500050000030	0.8604400159999983	0.0000000000000000
0.7061499949999970	0.3604399860000029	0.0000000000000000
0.8457010425225524	0.4729888763635928	0.3796839847163967
0.8540048123829296	0.1139073517959953	0.2866190433583733
0.6140499710000000	0.7416399720000015	0.0963900010000032
0.6359500290000000	0.2416400019999969	0.0963900010000032
0.9027047878108210	0.6121303462478745	0.2930324039397733
0.6488652679469338	0.1129418675867774	0.2937189657352894
0.8308200239999977	0.7316499949999979	0.0952699999999993
0.9191799760000023	0.2316499949999979	0.0952699999999993
0.6136808240953600	0.6188814906403710	0.2854047454282317
0.5054681625725430	0.3011549992013614	0.2880138910926684
0.9716699720000008	0.5237600210000011	0.0936400000000006
0.7783300279999992	0.0237600000000029	0.0936400000000006
0.7674245384346159	0.8128636356301263	0.2908021427543039
0.5144980427364498	0.9038998040278887	0.2858356716654386
0.9712499979999976	0.9544299840000008	0.0889699980000032
0.7787500020000024	0.4544300140000033	0.0889699980000032
0.7553225904470244	0.3956838802530566	0.2872531200187773
0.8923897061233943	0.3559243148852670	0.1977194607720726
0.5866564076150518	0.4057488263049107	0.2026884541443040
0.6728903571997167	0.9007980919664578	0.2047984031348657
0.8674525741785120	0.8602196902532637	0.1973070245813092
0.7569782392731337	0.1319657184593538	0.1927414801162060
0.7188405469465416	0.6089335622510226	0.1908161726968715
0.5412736696921802	0.1085247257770498	0.1861315606341343
-0.0033129028833172	0.6313964960196422	0.1921069963182191
0.3476083159970027	0.1083412411187948	0.3529512729158564
0.1258099969999975	0.7363500000000016	0.0291199999999989
0.1241900030000025	0.2363500000000016	0.0291199999999989
0.4115054660395666	0.6076030277358904	0.3521308535803209
0.1593182741313473	0.1113661059267983	0.3597376243936607
0.3156400020000021	0.7372199890000033	0.0288600009999982
0.4343599979999979	0.2372200040000010	0.0288600009999982
0.1010283781636873	0.6107454880817361	0.3604326579832516
0.0040497360055327	0.3222728859417460	0.3600519527229153
0.4748600129999971	0.5067700150000007	0.0267499999999998
0.2751399870000029	0.0067700000000031	0.0267499999999998
0.2549895109475558	0.8221055737095176	0.3575526656953315
0.0097884384502114	0.8904504094183938	0.3560505460515735
0.4711999889999987	0.9690600039999993	0.0213499999999982
0.2788000110000013	0.4690600039999993	0.0213499999999982
0.2508114384642564	0.3933562043317020	0.3565871985204346
0.8475791692180029	0.1068811202317778	0.3539782688075149
0.6258100270000000	0.7363500000000016	0.0291199999999989
0.6241899730000000	0.2363500000000016	0.0291199999999989
0.9089553853451952	0.6059786638725903	0.3598588305860738
0.6585077264915282	0.1101680716058053	0.3602061651768175
0.8156399730000032	0.7372199890000033	0.0288600009999982
0.9343600269999968	0.2372200040000010	0.0288600009999982
0.5996776514449612	0.6116218980336213	0.3521747446496444
0.5051352838719342	0.3198439194390013	0.3559687517355313
0.9748600129999971	0.5067700150000007	0.0267499999999998
0.7751399870000029	0.0067700000000031	0.0267499999999998
0.7603347493245505	0.8227563500669678	0.3586956929662894
0.5081274019695777	0.8946043051287571	0.3537243604680835
0.9711999889999987	0.9690600039999993	0.0213499999999982
0.7788000110000013	0.4690600039999993	0.0213499999999982
0.7553089018529839	0.3918672893146482	0.3553487699436545
0.2372495097759833	0.3732270743717528	0.1827545478100869
0.0219796635066708	0.8710413851813998	0.1806506381812012
0.7360361346625107	0.3711601345316801	0.1820978808586608
0.5231329626793028	0.8694618381704857	0.1809854030689989

## Sheet: SrVO-2OH
SrVO-2OH*
1.00000000000000
16.0650997161999989	0.0000000000000000	0.0000000000000000
0.0000000000000000	10.7601003646999995	0.0000000000000000
0.0000000000000000	0.0000000000000000	24.0216007233000006
H	O	V	Sr
34	98	32	4
Direct
0.1991209114094705	0.6675464580547300	0.1584656749765244
0.3115871783331509	0.1186965406938606	0.2154396667548140
0.4475766801967747	0.6239356133773614	0.2184035935821604
0.0532717508641603	0.1771643934552976	0.1596275217460456
0.1901925080204937	0.6410138648113484	0.2223431767968099
0.2827588010412873	0.1015953214707307	0.1530508712179062
0.4704167167012218	0.5970495428616402	0.1545582901104985
0.0269090653249150	0.1708176365620804	0.2226280256692675
0.1949975302965473	0.0046534754346544	0.1954756812527447
0.3397076872256704	0.8401092043703755	0.2283817565504373
0.4257991590040831	0.3398190236954953	0.2434900912016713
0.0682622229013002	0.5009974692363526	0.1945458661657160
0.1986028740441259	0.8881306642869760	0.2330702717616679
0.3357658904023116	0.8366614809871571	0.1634941439835718
0.4335357756939090	0.3186200718941926	0.1797755350879623
0.0643404954036222	0.3830852132804480	0.2322093089713636
0.6901913805323387	0.6613744404410034	0.1560139605714150
0.8067158565613601	0.1190373016478448	0.2205810014477643
0.9592798966503067	0.6222713467603916	0.2161680073434261
0.5669458010421526	0.1640298974206970	0.1565427874381546
0.6735157938468064	0.6382273355260921	0.2196226816609587
0.7839570280875524	0.1003332895087594	0.1563893428442827
0.9831424129057985	0.6057010889579647	0.1528309922129493
0.5724309229745441	0.1361689536886298	0.2205344875168523
0.6981654592774462	-0.0033646595818803	0.2008563292525850
0.8363189319313818	0.8300295855333634	0.2297342166588617
0.9212684882261308	0.3523837309485544	0.2270605467515225
0.5564308669524536	0.4920814106678266	0.2027685180376366
0.7015364893517546	0.8724449887466886	0.2347547845840771
0.8385831679967365	0.8184948155032894	0.1646949386419113
0.9199978808728451	0.3541225520740484	0.1618744382191606
0.5611665015582954	0.3812088459533995	0.2453008788500348
0.5521886050771670	0.3380590455335349	0.4691485167576264
0.6580257279445274	0.4126901590959555	0.4404549096499589
0.2619162692306108	0.2403480383483468	0.3797398022249253
0.2238299999999995	0.6237099769999972	0.0175399999999968
0.0261700000000005	0.1237099989999990	0.0175399999999968
0.4985673110495359	0.7495158432436179	0.3657145642744211
0.2607831941905520	0.0143827812461380	0.3755763060471716
0.2212499979999976	0.8517600300000012	0.0158199999999979
0.0287500009999988	0.3517599999999987	0.0158199999999979
0.5022099615558123	0.5227502744719789	0.3588365350171624
0.1063035319745038	0.2754915173363819	0.3730966230155192
0.3804500099999970	0.6082699890000001	0.0034899999999993
0.3695499900000030	0.1082699970000007	0.0034899999999993
0.1486032863033042	0.7805359442797583	0.3752445936151874
0.0962813218381887	0.0169024683276378	0.3846719753071485
0.3697600069999964	0.8822799920000008	0.0090399999999988
0.3802399930000036	0.3822799920000008	0.0090399999999988
0.1716982990202231	0.5188225843750276	0.3865862642137229
0.4240760559577846	0.2521624207981480	0.3915425222567958
0.0519400020000020	0.6055499909999966	0.0029699999999977
0.1980600059999986	0.1055499989999973	0.0029699999999977
0.3256263059219632	0.7504689561020988	0.3812458104542502
0.4223821105609559	-0.0012537026864006	0.3826617263465145
0.0438500010000027	0.8604400159999983	0.0000000000000000
0.2061499949999970	0.3604399860000029	0.0000000000000000
0.3368654066242256	0.4869411229537007	0.3736128186873080
0.3649671247749121	0.1389519316793660	0.2964864114953158
0.1140500010000025	0.7416399720000015	0.0963900010000032
0.1359499989999975	0.2416400019999969	0.0963900010000032
0.3884737543011591	0.6361971766794434	0.2815948939186873
0.1622588377814506	0.1211252396414523	0.2919795792624042
0.3308199940000023	0.7316499949999979	0.0952699999999993
0.4191800059999977	0.2316499949999979	0.0952699999999993
0.1152684232461457	0.6235016474925491	0.2895576001162093
0.0050119052928870	0.3108271834798375	0.2810918366503430
0.4716700020000033	0.5237600210000011	0.0936400000000006
0.2783299979999967	0.0237600000000029	0.0936400000000006
0.2558304017060765	0.8394684016023776	0.2887363938762906
0.0300083452987112	0.9000620869011619	0.2902067903947002
0.4712499979999976	0.9544299840000008	0.0889699980000032
0.2787500020000024	0.4544300140000033	0.0889699980000032
0.2386696493381513	0.4058319079177876	0.2909982271546310
0.3975009206210937	0.3560123232625524	0.2080133081184621
0.0921537315180949	0.4167826563855418	0.1987804722214200
0.1722112012910267	0.9197242031069305	0.1987551305625170
0.3664399106534724	0.8730688920600707	0.1947923356816671
0.2678214416968162	0.1419438601954103	0.1890508586749998
0.2224045278508417	0.6188202878176716	0.1891912320854733
0.0305450428664613	0.1221266625681682	0.1883529578932029
0.4904708156827629	0.6364670826366634	0.1893956163036386
0.7649137219042805	0.2094156473430244	0.3693648624567852
0.7238299850000018	0.6237099769999972	0.0175399999999968
0.5261700149999982	0.1237099989999990	0.0175399999999968
0.0015850457250095	0.7227705040834350	0.3736630941344507
0.7611654724990288	-0.0166201031275950	0.3689226284291990
0.7212499979999976	0.8517600300000012	0.0158199999999979
0.5287500020000024	0.3517599999999987	0.0158199999999979
0.0089327813465251	0.5004227093845482	0.3645710697766342
0.5980964231765363	0.2231965387927815	0.3835338962508742
0.8804500099999970	0.6082699890000001	0.0034899999999993
0.8695499900000030	0.1082699970000007	0.0034899999999993
0.6656782204181287	0.7438417202979103	0.3775680225226277
0.5990351543983765	-0.0238940286300032	0.3733009969007939
0.8697599770000011	0.8822799920000008	0.0090399999999988
0.8802400229999989	0.3822799920000008	0.0090399999999988
0.6646950419793520	0.5024300906557384	0.3497264041214153
0.9345069770463954	0.2303648639755097	0.3761443137038626
0.5519400239999968	0.6055499909999966	0.0029699999999977
0.6980599760000032	0.1055499989999973	0.0029699999999977
0.8399938772936076	0.7268484229961126	0.3817076813574265
0.9343699652274872	-0.0338449374100309	0.3759894324254636
0.5438500050000030	0.8604400159999983	0.0000000000000000
0.7061499949999970	0.3604399860000029	0.0000000000000000
0.8518601550263324	0.4725529279743061	0.3729838531157008
0.8667496646372858	0.0957888737087761	0.2829674646203473
0.6140499710000000	0.7416399720000015	0.0963900010000032
0.6359500290000000	0.2416400019999969	0.0963900010000032
0.9023772599821853	0.6211440468697820	0.2865461993795064
0.6533120696982924	0.1257003324334812	0.2880632993350115
0.8308200239999977	0.7316499949999979	0.0952699999999993
0.9191799760000023	0.2316499949999979	0.0952699999999993
0.5993472804210794	0.6640722688127597	0.2773726742324180
0.5136015603833809	0.3247550750727582	0.3024422986108685
0.9716699720000008	0.5237600210000011	0.0936400000000006
0.7783300279999992	0.0237600000000029	0.0936400000000006
0.7613530543013987	0.8045768299569610	0.2869867768203794
0.4983110977920377	0.9282901259739886	0.2832083492611195
0.9712499979999976	0.9544299840000008	0.0889699980000032
0.7787500020000024	0.4544300140000033	0.0889699980000032
0.7557828513050422	0.3745816834630866	0.2909673835629436
0.8913145821480372	0.3862591950579889	0.1948597725074620
0.5835410590177489	0.4108070404410077	0.2090780138428252
0.6722252710330017	0.9136003135986752	0.2038003633769510
0.8673647468703549	0.8564291937357663	0.1965139155682530
0.7650813087795933	0.1393940900446007	0.1915770686224380
0.7100030816250400	0.6143561720817350	0.1883246481692680
0.5415684408894891	0.1151797573947463	0.1866355214830996
0.0024804358568262	0.6426423687454894	0.1886066077761577
0.5476703333199904	0.4066972096323377	0.4426270093247194
0.7172629390849555	0.3928730454871925	0.4319618881370535
0.3577720598924910	0.1293836109654157	0.3629300484689399
0.1258099969999975	0.7363500000000016	0.0291199999999989
0.1241900030000025	0.2363500000000016	0.0291199999999989
0.4058203739844555	0.6281457978439181	0.3481494249228253
0.1662787496656678	0.1296255933535053	0.3584343040974394
0.3156400020000021	0.7372199890000033	0.0288600009999982
0.4343599979999979	0.2372200040000010	0.0288600009999982
0.1003970525516377	0.6247651781527075	0.3557894490744266
0.0076956334002557	0.3286691762070721	0.3493768638169009
0.4748600129999971	0.5067700150000007	0.0267499999999998
0.2751399870000029	0.0067700000000031	0.0267499999999998
0.2497999601821385	0.8458951195454540	0.3565393162936352
0.0250138857196025	0.8943129373737059	0.3579143720670906
0.4711999889999987	0.9690600039999993	0.0213499999999982
0.2788000110000013	0.4690600039999993	0.0213499999999982
0.2483230142823472	0.4080539419752306	0.3586463495965697
0.8574703807025725	0.0975289212074394	0.3503090142939749
0.6258100270000000	0.7363500000000016	0.0291199999999989
0.6241899730000000	0.2363500000000016	0.0291199999999989
0.9094431019188695	0.6100988699104187	0.3532029059689539
0.6664082193130689	0.1127567579296470	0.3542977606374570
0.8156399730000032	0.7372199890000033	0.0288600009999982
0.9343600269999968	0.2372200040000010	0.0288600009999982
0.5966764157854982	0.6239124975202482	0.3429015903550054
0.5134890741493690	0.3386621059910843	0.3714066043596487
0.9748600129999971	0.5067700150000007	0.0267499999999998
0.7751399870000029	0.0067700000000031	0.0267499999999998
0.7559159275496837	0.8172829326608863	0.3547091489598462
0.5051960392483220	0.9120938228256207	0.3506607794208805
0.9711999889999987	0.9690600039999993	0.0213499999999982
0.7788000110000013	0.4690600039999993	0.0213499999999982
0.7573478273340118	0.3889153358267271	0.3606020233734386
0.2439920549399435	0.3794776659557760	0.1842254696578053
0.0216309841781218	0.8845612293041037	0.1821482395531134
0.7333676558838060	0.3773812188059967	0.1863533956902491
0.5239396312564970	0.8723316848000786	0.1807083537612396

## Sheet: V2O5·H2O
V2O5·nH2O
1.00000000000000
15.9144001007000000	0.0000000000000000	0.0000000000000000
0.0000000000000000	10.5743999480999999	0.0000000000000000
0.0000000000000000	0.0000000000000000	24.1501007080000001
H	O	V
32	96	32
Direct
0.1283899452176859	0.8334426632587117	0.1606863122426133
0.3750051579508340	0.0901306278225221	0.2574592761326399
0.3749760963778609	0.5902720732900419	0.2577795944761946
0.1220130076962486	0.3336281763192793	0.1606515243135583
0.1303039129480781	0.7412910338419351	0.2105228679104173
0.3712206232437291	0.1828979004827167	0.2078362242828347
0.3789051041357422	0.6828060658496271	0.2080677378947747
0.1201347974471608	0.2414343692352023	0.2104536490333203
0.2335800631901601	0.1016674031399720	0.2252205996778205
0.2681447608581523	0.8233176697504397	0.1927723111092119
0.4821086709782124	0.3234965058747615	0.1927502557183271
0.0169302387315568	0.6017365498186692	0.2252905332041703
0.1557022278425665	0.0109774408347951	0.2206485147583002
0.3461316131799408	0.9139798455761801	0.1977400478708193
0.4041327046428569	0.4141354944255081	0.1979207761793555
0.0948092468804359	0.5110751401644892	0.2207100389462471
0.6278656270295785	0.8339429874016967	0.1605919728411801
0.8747214295855879	0.0901482301019028	0.2574041446696860
0.8754321116845343	0.5897102461038293	0.2574083866121006
0.6220341180012147	0.3333923638528789	0.1605908066292064
0.6297706638368822	0.7415890764105518	0.2103462869986355
0.8710136759140349	0.1827087903201157	0.2077134531492287
0.8789416550217104	0.6825933740191054	0.2078228402441085
0.6199556347714781	0.2414182475933810	0.2104716025391674
0.7331690693170955	0.1016522842719385	0.2253277725181158
0.7678617976284370	0.8232049594348155	0.1927839428300605
0.9820795538830189	0.3232665376619525	0.1927126035487851
0.5164913061275027	0.6016437764165153	0.2253552589378749
0.6552716669185339	0.0110257962556293	0.2206935869701922
0.8458459112789715	0.9138400818573482	0.1978193969893174
0.9041470041815294	0.4140333637212626	0.1976364119673402
0.5944404612252295	0.5111505477894521	0.2204859099837137
0.2568506922993130	0.3804399205281465	0.4047148160280169
0.2396000029999996	0.5569800139999970	0.0180699989999979
0.0103999999999971	0.0569799989999993	0.0180699989999979
0.4931343644083647	0.8804728668240657	0.4046265789455625
0.2663738306160374	0.1520968631160026	0.4068301980006067
0.2298099989999969	0.7874699830000012	0.0152599999999978
0.0201900010000031	0.2874700129999965	0.0152599999999978
0.4836121740698314	0.6521313396832890	0.4067536004868580
0.0881087779451610	0.3528655119857304	0.4170585011992652
0.4089800120000007	0.5810099839999978	0.0024900000000017
0.3410199879999993	0.0810099990000026	0.0024900000000017
0.1618842887039367	0.8528745482577131	0.4170876215784268
0.1176597648624588	0.0911324407081293	0.3981995761503323
0.3789100050000016	0.8463699819999988	0.0279799999999994
0.3710899949999984	0.3463700120000013	0.0279799999999994
0.1323375893884352	0.5911362747154294	0.3981621995297926
0.4222664457542182	0.4044247678344383	0.4167839133359421
0.0736000019999992	0.5314499739999974	0.0000000000000000
0.1764000060000015	0.0314499999999995	0.0000000000000000
0.3277151196851771	0.9044274910607979	0.4168069907963381
0.4361134019533338	0.1475797488140546	0.4143528000421858
0.0589799990000017	0.7926599979999978	0.0046499999999980
0.1910199969999979	0.2926599979999978	0.0046499999999980
0.3138542959069983	0.6476050087168471	0.4144015485822202
0.3687457946224181	0.2723994321317627	0.3265455531936102
0.1232699979999978	0.6639299989999969	0.0888200030000021
0.1267299949999980	0.1639299989999969	0.0888200030000021
0.3810867943536989	0.7724717658518400	0.3265325106690918
0.1606815161725553	0.2755952180085153	0.3216258706935045
0.3357000049999996	0.6547700169999970	0.0971899999999977
0.4142999950000004	0.1547700019999994	0.0971899999999977
0.0893224559121511	0.7756595817872823	0.3216513618211348
0.0109308574146102	0.4635072117422838	0.3264453277798615
0.4919199939999999	0.4767400030000033	0.0939199999999971
0.2580800060000001	0.9767400030000033	0.0939199999999971
0.2390149482465483	0.9635039721751627	0.3264653627755141
0.4934986458958791	0.0517861643128215	0.3171730094601922
0.0112299999999976	0.8827999829999982	0.1040700000000001
0.2387699929999982	0.3828000130000007	0.1040700000000001
0.2565036530407866	0.5516622856954411	0.3172261997948803
0.4198136220845094	0.3257422641442334	0.1911720421823367
0.0791718031241419	0.5997489346853696	0.2266932355792847
0.1713343885880545	0.0997042089276997	0.2264719842044931
0.3304379098264608	0.8255316315651129	0.1911759265123896
0.3480731214767702	0.1005137660100704	0.2215432429759732
0.1546219669444008	0.8228686509164650	0.1968149669976840
0.0957767371027949	0.3229995381610021	0.1967797710427479
0.4020051144010041	0.6004746997578376	0.2218925705673761
0.7568578642159188	0.3804640822995453	0.4046495764816321
0.7396000029999996	0.5569800139999970	0.0180699989999979
0.5103999970000004	0.0569799989999993	0.0180699989999979
0.9931524134765997	0.8804283402591325	0.4047089180540866
0.7663644913986489	0.1521422049584711	0.4067731611311061
0.7298099989999969	0.7874699830000012	0.0152599999999978
0.5201900010000031	0.2874700129999965	0.0152599999999978
0.9836237886209721	0.6520600027688533	0.4068263471999429
0.5881131837680860	0.3529588421206899	0.4170655448390736
0.9089800120000007	0.5810099839999978	0.0024900000000017
0.8410199879999993	0.0810099990000026	0.0024900000000017
0.6618826160177118	0.8529247270370611	0.4170498628790418
0.6176487851959653	0.0911601993667461	0.3981375297076736
0.8789100050000016	0.8463699819999988	0.0279799999999994
0.8710899949999984	0.3463700120000013	0.0279799999999994
0.6323468765965632	0.5911926696023029	0.3981186340700354
0.9222641869688117	0.4044077927481029	0.4167723385896110
0.5735999939999985	0.5314499739999974	0.0000000000000000
0.6764000060000015	0.0314499999999995	0.0000000000000000
0.8277330152643320	0.9044135825475884	0.4167975023906765
0.9360925961845553	0.1475372813006648	0.4143458774886241
0.5589799879999973	0.7926599979999978	0.0046499999999980
0.6910200120000027	0.2926599979999978	0.0046499999999980
0.8138933615164328	0.6475492928738105	0.4143711289946526
0.8688090975480235	0.2723366989835183	0.3265061078566533
0.6232699749999995	0.6639299989999969	0.0888200030000021
0.6267300250000005	0.1639299989999969	0.0888200030000021
0.8812473646563859	0.7723908061632023	0.3265439131126155
0.6606253766117021	0.2756892402047637	0.3216102796399488
0.8356999749999972	0.6547700169999970	0.0971899999999977
0.9143000250000028	0.1547700019999994	0.0971899999999977
0.5893664321595502	0.7756796226102278	0.3215938658293146
0.5109578553958501	0.4634202279033703	0.3264274518350435
0.9919199939999999	0.4767400030000033	0.0939199999999971
0.7580800060000001	0.9767400030000033	0.0939199999999971
0.7390681866955159	0.9634617246777666	0.3264365824294644
0.9935371213557130	0.0516491835939312	0.3172040270623578
0.5112299919999970	0.8827999829999982	0.1040700000000001
0.7387700080000030	0.3828000130000007	0.1040700000000001
0.7565456048828698	0.5517564883815006	0.3171795509521812
0.9197999657721159	0.3255680833306978	0.1910473875253354
0.5787426162989593	0.5998034516463664	0.2264543191167381
0.6709315830914586	0.0996834438454584	0.2266884362140029
0.8301543971294733	0.8253700270083101	0.1912924447628508
0.8478019577314934	0.1004267087299916	0.2214781536861442
0.6541405531263600	0.8231756639657183	0.1967028044032101
0.5957392755445398	0.3230023448882594	0.1967230799163478
0.9022733805634738	0.6002796303341104	0.2214735470012068
0.3598108351893921	0.2700073677980216	0.3919402092689907
0.1359000060000000	0.6669600009999996	0.0234400000000008
0.1141000020000007	0.1669600009999996	0.0234400000000008
0.3901427359860195	0.7700240560628171	0.3919233636450189
0.1667949517756427	0.2553510400870527	0.3865692321957243
0.3295100030000029	0.6813899870000029	0.0326200020000016
0.4204899969999971	0.1813900020000005	0.0326200020000016
0.0832063855918750	0.7553465022455707	0.3865878349221949
0.0164805661580101	0.4799494420195218	0.3916054611433897
0.4812799990000016	0.4546200039999988	0.0295300000000012
0.2687099870000011	0.9546200039999988	0.0295300000000012
0.2334957044679838	0.9799676867541308	0.3916208552539238
0.0090859300621459	0.0448178117076740	0.3824310681650809
0.4892799850000031	0.8943899869999967	0.0400299989999979
0.2607200149999969	0.3943899869999967	0.0400299989999979
0.2409180709931882	0.5448436341735393	0.3824479078554799
0.8598333018613352	0.2699669975323473	0.3919032141681266
0.6359000209999977	0.6669600009999996	0.0234400000000008
0.6140999790000023	0.1669600009999996	0.0234400000000008
0.8901855983381961	0.7699748318229318	0.3919400635797409
0.6667727122897076	0.2553885167416028	0.3865474659937130
0.8295099739999969	0.6813899870000029	0.0326200020000016
0.9204900260000031	0.1813900020000005	0.0326200020000016
0.5832059945635003	0.7553825233242832	0.3865301895776141
0.5164802143935522	0.4799753373368636	0.3915793424462831
0.9812800289999970	0.4546200039999988	0.0295300000000012
0.7687100169999965	0.9546200039999988	0.0295300000000012
0.7335265483225982	0.9799687714693743	0.3915913473073009
0.5090954349500797	0.0448950298360651	0.3823920976111901
0.9892799850000031	0.8943899869999967	0.0400299989999979
0.7607200149999969	0.3943899869999967	0.0400299989999979
0.7409165490738526	0.5448712243897066	0.3823936394330890

## Sheet: V2O5·H2O-2OH
V2O5·nH2O-2OH*
1.00000000000000
15.9144001007000000	0.0000000000000000	0.0000000000000000
0.0000000000000000	10.5743999480999999	0.0000000000000000
0.0000000000000000	0.0000000000000000	24.1501007080000001
H	O	V
34	38	32
Direct
0.1311600837602355	0.8202368571618252	0.1605463285764273
0.3600477230872790	0.0973951083948319	0.2574833466642181
0.3993092580172583	0.6078579818002104	0.2559186625903054
0.1151273882231500	0.3218683839613570	0.1606887849206009
0.1348891583343983	0.7355050606068084	0.2124295266510361
0.3563672191566443	0.1814208256577109	0.2050524618702778
0.3846087154878588	0.6829837611621898	0.2021544273198926
0.1115771825645649	0.2346014227470839	0.2118564738781175
0.2276307899556976	0.0899680519743737	0.2211938330710854
0.2699789337813617	0.8227687836429906	0.1923689819514439
0.4634201257102189	0.3212651456959895	0.1953370386299507
0.0179446986714086	0.5890253296870586	0.2222246745539339
0.1512051821172629	0.9939776290049065	0.2191786981042786
0.3456277973455321	0.9186915399481990	0.1964651168196896
0.3881000577448822	0.4176051792701408	0.1962372535941562
0.0948480669689283	0.4942607583525519	0.2200322420772772
0.6417637075767144	0.7317363463989167	0.1941866065691661
0.8442082105791330	0.1070419209054965	0.2573111473334697
0.8855111259888956	0.5904755085669990	0.2598896545812821
0.6019879889968595	0.2365141615910737	0.2059818707002707
0.6612249832528514	0.8149136132612919	0.2445408991756695
0.8613881181205868	0.1817902446997695	0.2036314221156120
0.8874715143940449	0.6760045486887690	0.2077060391160442
0.5711477176625575	0.3207594930138397	0.2547199996908857
0.7260398028051568	0.0993577741104220	0.2074298611954374
0.7787728154696469	0.8198786517687130	0.1935165888089436
0.9765351151199588	0.3216388443528515	0.1930614470710465
0.5174738397076115	0.5938723816526076	0.2056499269048851
0.6518891959907193	0.0047507631524286	0.1939611215856712
0.8537070300331562	0.9165969559382865	0.1984012632466117
0.9006707256292422	0.4169089579814277	0.1982104522502798
0.5892593771551760	0.4913213693825715	0.1988760747312149
0.5769662127251206	0.4268453523009443	0.4960967454646508
0.6908369651327620	0.5884171952853698	0.4912457058032635
0.2587852244435085	0.3491616863346625	0.4045715452960350
0.2396000029999996	0.5569800139999970	0.0180699989999979
0.0103999999999971	0.0569799989999993	0.0180699989999979
0.4945268842235188	0.8513049893602914	0.3942434324190727
0.2691586418698295	0.1211553623622318	0.4079660455489399
0.2298099989999969	0.7874699830000012	0.0152599999999978
0.0201900010000031	0.2874700129999965	0.0152599999999978
0.4843433641733456	0.6251869249100988	0.3942284785806085
0.0900782124554609	0.3226402090806589	0.4181368012338654
0.4089800120000007	0.5810099839999978	0.0024900000000017
0.3410199879999993	0.0810099990000026	0.0024900000000017
0.1649156446540473	0.8219142655151359	0.4173043259424308
0.1204993893955091	0.0607080143794121	0.4032638260398308
0.3789100050000016	0.8463699819999988	0.0279799999999994
0.3710899949999984	0.3463700120000013	0.0279799999999994
0.1361161004131614	0.5600994730074684	0.4002106710773229
0.4229173882354102	0.3714792303668627	0.4186703362673138
0.0736000019999992	0.5314499739999974	0.0000000000000000
0.1764000060000015	0.0314499999999995	0.0000000000000000
0.3304613555385907	0.8740742242417675	0.4129360411351478
0.4396494009044805	0.1152812959118259	0.4113788933363533
0.0589799990000017	0.7926599979999978	0.0046499999999980
0.1910199969999979	0.2926599979999978	0.0046499999999980
0.3177752292224805	0.6180132561427185	0.4104059815969122
0.3701197229506685	0.2430477274425629	0.3262864008059486
0.1232699979999978	0.6639299989999969	0.0888200030000021
0.1267299949999980	0.1639299989999969	0.0888200030000021
0.3754519741831709	0.7438080395894039	0.3198257714229888
0.1609787948245898	0.2385622009955363	0.3232918834373188
0.3357000049999996	0.6547700169999970	0.0971899999999977
0.4142999950000004	0.1547700019999994	0.0971899999999977
0.0902710192327085	0.7402259072757343	0.3230317026540672
0.0160385502963447	0.4377451974607506	0.3265032713556961
0.4919199939999999	0.4767400030000033	0.0939199999999971
0.2580800060000001	0.9767400030000033	0.0939199999999971
0.2355764738238196	0.9396257763725158	0.3258365992271895
0.4950174302175262	0.0320728151073459	0.3109892770670796
0.0112299999999976	0.8827999829999982	0.1040700000000001
0.2387699929999982	0.3828000130000007	0.1040700000000001
0.2527155718844097	0.5180439142294551	0.3158999607827698
0.4018572677999570	0.3287796978196800	0.1881718316587515
0.0805938099825790	0.5849939656214506	0.2200116749723066
0.1649653795734258	0.0848800977963107	0.2197787517454330
0.3321144948366990	0.8292917745178687	0.1893120200843696
0.3371295299741601	0.0981908715091880	0.2200291183819006
0.1572534151993647	0.8159332067132253	0.1970172789761785
0.0893644166234610	0.3159664467585575	0.1972107442973356
0.4096552902857463	0.6026320429360936	0.2161612424801763
0.7601714030334462	0.3378638918239806	0.4035137150008274
0.7396000029999996	0.5569800139999970	0.0180699989999979
0.5103999970000004	0.0569799989999993	0.0180699989999979
0.9959227037035899	0.8474387021138967	0.4070666496454842
0.7693945092560742	0.1131453166808785	0.4022505698655098
0.7298099989999969	0.7874699830000012	0.0152599999999978
0.5201900010000031	0.2874700129999965	0.0152599999999978
0.9876668630289195	0.6189989138614018	0.4095840809340707
0.5898131014073639	0.3053408182199570	0.4133179583351060
0.9089800120000007	0.5810099839999978	0.0024900000000017
0.8410199879999993	0.0810099990000026	0.0024900000000017
0.6628882797755082	0.8150834310748443	0.4056503912889707
0.6219901162114942	0.0531378102761062	0.3909414988413011
0.8789100050000016	0.8463699819999988	0.0279799999999994
0.8710899949999984	0.3463700120000013	0.0279799999999994
0.6357008063517745	0.5633540982854160	0.3781008494110724
0.9240257138547977	0.3706649867362111	0.4145721909679294
0.5735999939999985	0.5314499739999974	0.0000000000000000
0.6764000060000015	0.0314499999999995	0.0000000000000000
0.8280613761853085	0.8736611797111117	0.4133309275219317
0.9377571435936939	0.1146518517516041	0.4159766498020865
0.5589799879999973	0.7926599979999978	0.0046499999999980
0.6910200120000027	0.2926599979999978	0.0046499999999980
0.8196148340502645	0.6196892107668081	0.4200588502926694
0.8740129639941039	0.2330018288972481	0.3247478427118332
0.6232699749999995	0.6639299989999969	0.0888200030000021
0.6267300250000005	0.1639299989999969	0.0888200030000021
0.8847854189766082	0.7306460752584658	0.3281791013237949
0.6656528764164240	0.2438762969316770	0.3167688412632848
0.8356999749999972	0.6547700169999970	0.0971899999999977
0.9143000250000028	0.1547700019999994	0.0971899999999977
0.5867205953082038	0.7526530625349132	0.3078637508962617
0.5166606823541144	0.4220915968676829	0.3297763968864039
0.9919199939999999	0.4767400030000033	0.0939199999999971
0.7580800060000001	0.9767400030000033	0.0939199999999971
0.7449279609561750	0.9322105744797247	0.3187807977699953
0.0020095241467123	0.0199005824704429	0.3202616992243382
0.5112299919999970	0.8827999829999982	0.1040700000000001
0.7387700080000030	0.3828000130000007	0.1040700000000001
0.7778810925880781	0.5145499112306346	0.3267427942457201
0.9143246145383180	0.3277732414399305	0.1903076763709603
0.5795595130790672	0.5835163213075631	0.2007619091537562
0.6636134712740513	0.0932500133188511	0.2035789591911316
0.8412110463672908	0.8272209547963730	0.1905121166226819
0.8349845875895134	0.1022344125858060	0.2174279026596035
0.6710271382584803	0.8110642628760524	0.2045771983238580
0.5694618953597059	0.3145264393689302	0.2143295013122124
0.9077992727366218	0.5933499318154496	0.2222255309729377
0.5607442010745435	0.5018882460255388	0.4750086666115907
0.6995996490894630	0.5033043163825467	0.4765007215436459
0.3625685401209781	0.2373847112071782	0.3919819699590804
0.1359000060000000	0.6669600009999996	0.0234400000000008
0.1141000020000007	0.1669600009999996	0.0234400000000008
0.3919448314292326	0.7401847756023915	0.3848978113885109
0.1687828162392395	0.2242775389836395	0.3886388548465501
0.3295100030000029	0.6813899870000029	0.0326200020000016
0.4204899969999971	0.1813900020000005	0.0326200020000016
0.0858462296244023	0.7227383122195853	0.3883737806337790
0.0179207696420799	0.4487549934782690	0.3922154732772230
0.4812799990000016	0.4546200039999988	0.0295300000000012
0.2687099870000011	0.9546200039999988	0.0295300000000012
0.2352842874894341	0.9501074232148317	0.3915912249971800
0.0126011343990286	0.0123915736504615	0.3858874687642928
0.4892799850000031	0.8943899869999967	0.0400299989999979
0.2607200149999969	0.3943899869999967	0.0400299989999979
0.2431102769864807	0.5133525384477701	0.3817048426132433
0.8616932767534133	0.2342611822485645	0.3901834466463561
0.6359000209999977	0.6669600009999996	0.0234400000000008
0.6140999790000023	0.1669600009999996	0.0234400000000008
0.8922537452808362	0.7365456325292602	0.3938982648247406
0.6709480625252896	0.2200540788336648	0.3820873354727120
0.8295099739999969	0.6813899870000029	0.0326200020000016
0.9204900260000031	0.1813900020000005	0.0326200020000016
0.5845934729798483	0.7200183429175167	0.3726632022959239
0.5188492953756584	0.4455508784576336	0.3960280935198339
0.9812800289999970	0.4546200039999988	0.0295300000000012
0.7687100169999965	0.9546200039999988	0.0295300000000012
0.7351968327050930	0.9444222505568342	0.3843895891776864
0.5118769993223911	0.0155486288484668	0.3759195848560932
0.9892799850000031	0.8943899869999967	0.0400299989999979
0.7607200149999969	0.3943899869999967	0.0400299989999979
0.7443660660800588	0.5110825107564434	0.3898457876203723
