# Supplementary material for: Biomimetic synergistic effect of redox site and Lewis acid for construction of efficient artificial enzyme
Source: Nat Commun. 2024 Jul 26;15:6315. doi: 10.1038/s41467-024-50687-1 (PMC11282276; doi:10.1038/s41467-024-50687-1)
Supplement: Supplementary file 6 — Source data [file 41467_2024_50687_MOESM6_ESM.xlsx]

## Sheet: Fig.1F
Fig.1F
		V2O5 powder		V2O5 nanobelt		MgVO		CaVO	SrVO
	2 Thata (dgree)	Intensity (a.u.)	2 Thata (dgree)	Intensity (a.u.)	2 Thata (dgree)	Intensity (a.u.)	2 Thata (dgree)	Intensity (a.u.)	Intensity (a.u.)
	5	13	5	18	5.00003	6	5	17	11
	5.01	13	5.02	18	5.01002	6	5.01	17	11
	5.02	13	5.04	26	5.02001	6	5.02	17	11
	5.03	20	5.06	23	5.03	6	5.03	24	11
	5.04	20	5.08	24	5.03999	6	5.04	25	11
	5.05	20	5.1	13	5.04998	6	5.05	28	11
	5.06	19	5.12	1	5.05997	6	5.06	30	11
	5.07	16	5.14	0	5.06996	6	5.07	32	11
	5.08	16	5.16	0	5.07995	6	5.08	32	11
	5.09	14	5.18	0	5.08994	5	5.09	33	10
	5.1	13	5.2	0	5.09993	5	5.1	30	10
	5.11	15	5.22	0	5.10992	4	5.11	29	9
	5.12	18	5.24	0	5.11991	4	5.12	27	8
	5.13	26	5.26	0	5.1299	3	5.13	23	7
	5.14	33	5.28	0	5.13989	2	5.14	18	5
	5.15	43	5.3	0	5.14988	2	5.15	15	4
	5.16	55	5.32	0	5.15987	1	5.16	12	3
	5.17	69	5.34	0	5.16986	1	5.17	6	2
	5.18	83	5.36	0	5.17985	0	5.18	3	1
	5.19	98	5.38	0	5.18984	0	5.19	0	1
	5.2	111	5.4	0	5.19982	0	5.2	0	0
	5.21	122	5.42	0	5.20981	0	5.21	0	0
	5.22	131	5.44	0	5.2198	0	5.22	0	0
	5.23	133	5.46	0	5.22979	0	5.23	0	0
	5.24	132	5.48	0	5.23978	0	5.24	0	0
	5.25	125	5.5	0	5.24977	0	5.25	0	0
	5.26	112	5.52	0	5.25976	0	5.26	0	0
	5.27	94	5.54	0	5.26975	0	5.27	0	0
	5.28	72	5.56	0	5.27974	0	5.28	0	0
	5.29	46	5.58	0	5.28973	0	5.29	0	0
	5.3	18	5.6	0	5.29972	0	5.3	0	0
	5.31	4	5.62	0	5.30971	0	5.31	0	1
	5.32	0	5.64	0	5.3197	0	5.32	0	2
	5.33	0	5.66	0	5.32969	0	5.33	0	3
	5.34	0	5.68	0	5.33968	0	5.34	0	5
	5.35	0	5.7	0	5.34967	0	5.35	0	7
	5.36	0	5.72	0	5.35966	0	5.36	0	10
	5.37	0	5.74	0	5.36965	0	5.37	0	13
	5.38	0	5.76	0	5.37964	0	5.38	0	16
	5.39	0	5.78	0	5.38963	0	5.39	0	20
	5.4	0	5.8	0	5.39962	0	5.4	0	23
	5.41	0	5.82	0	5.40961	0	5.41	0	27
	5.42	0	5.84	0	5.4196	0	5.42	0	30
	5.43	0	5.86	0	5.42959	0	5.43	0	33
	5.44	0	5.88	0	5.43958	0	5.44	11	35
	5.45	0	5.9	0	5.44957	0	5.45	21	36
	5.46	0	5.92	0	5.45956	0	5.46	33	37
	5.47	0	5.94	0	5.46955	0	5.47	46	37
	5.48	0	5.96	0	5.47954	0	5.48	62	36
	5.49	0	5.98	0	5.48953	0	5.49	77	34
	5.5	0	6	0	5.49952	0	5.5	94	32
	5.51	0	6.02	0	5.50951	0	5.511	110	29
	5.52	0	6.04	0	5.5195	0	5.521	124	26
	5.53	0	6.06	0	5.52949	0	5.531	138	22
	5.54	0	6.08	0	5.53948	0	5.541	149	19
	5.55	0	6.1	0	5.54947	0	5.551	158	15
	5.56	0	6.12	7	5.55946	0	5.561	163	12
	5.57	0	6.14	12	5.56945	0	5.571	167	9
	5.58	0	6.16	17	5.57943	0	5.581	167	6
	5.59	18	6.18	20	5.58942	0	5.591	162	4
	5.6	33	6.2	24	5.59941	0	5.601	157	3
	5.61	41	6.22	24	5.6094	0	5.611	146	1
	5.62	44	6.24	26	5.61939	0	5.621	136	0
	5.63	39	6.26	26	5.62938	0	5.631	123	0
	5.64	29	6.28	26	5.63937	0	5.641	109	0
	5.65	13	6.3	28	5.64936	0	5.651	96	0
	5.66	10	6.32	27	5.65935	0	5.661	82	0
	5.67	0	6.34	29	5.66934	0	5.671	69	0
	5.68	0	6.36	28	5.67933	0	5.681	58	0
	5.69	0	6.38	29	5.68932	0	5.691	49	0
	5.7	0	6.4	30	5.69931	0	5.701	41	0
	5.71	0	6.42	31	5.7093	0	5.711	36	0
	5.72	0	6.44	31	5.71929	0	5.721	34	0
	5.73	0	6.46	33	5.72928	0	5.731	34	0
	5.74	0	6.48	31	5.73927	0	5.741	36	0
	5.75	0	6.5	30	5.74926	0	5.751	39	0
	5.76	0	6.52	28	5.75925	0	5.761	44	0
	5.77	0	6.54	23	5.76924	0	5.771	49	0
	5.78	0	6.56	19	5.77923	0	5.781	54	0
	5.79	0	6.58	14	5.78922	0	5.791	60	0
	5.8	0	6.6	12	5.79921	0	5.801	65	0
	5.81	0	6.62	9	5.8092	0	5.811	68	0
	5.82	1	6.64	10	5.81919	0	5.821	69	0
	5.83	18	6.66	14	5.82918	0	5.831	71	0
	5.84	30	6.68	19	5.83917	0	5.841	69	0
	5.85	37	6.7	26	5.84916	0	5.851	67	0
	5.86	43	6.72	34	5.85915	0	5.861	62	0
	5.87	45	6.74	39	5.86914	0	5.871	56	0
	5.88	45	6.76	43	5.87913	0	5.881	50	0
	5.89	44	6.78	46	5.88912	0	5.891	42	0
	5.9	38	6.8	46	5.89911	0	5.901	36	0
	5.91	31	6.82	44	5.9091	0	5.911	28	0
	5.92	22	6.84	41	5.91909	0	5.921	22	2
	5.93	13	6.86	39	5.92908	0	5.931	16	3
	5.94	5	6.88	36	5.93907	0	5.941	13	6
	5.95	4	6.9	32	5.94906	0	5.951	11	9
	5.96	0	6.92	30	5.95904	0	5.961	11	13
	5.97	0	6.94	27	5.96903	0	5.971	13	18
	5.98	0	6.96	23	5.97902	0	5.981	17	23
	5.99	0	6.98	19	5.98901	0	5.991	25	30
	6	0	7	15	5.999	0	6.001	34	36
	6.01	0	7.02	10	6.00899	0	6.011	45	44
	6.02	0	7.04	5	6.01898	0	6.021	58	51
	6.03	0	7.06	3	6.02897	0	6.031	73	58
	6.04	0	7.08	1	6.03896	0	6.041	88	66
	6.05	0	7.1	1	6.04895	0	6.051	104	72
	6.06	8	7.12	2	6.05894	0	6.061	120	78
	6.07	19	7.14	3	6.06893	0	6.071	136	83
	6.08	27	7.16	8	6.07892	0	6.081	151	87
	6.09	34	7.18	11	6.08891	0	6.091	164	90
	6.1	41	7.2	14	6.0989	0	6.101	174	92
	6.11	44	7.22	16	6.10889	0	6.111	183	92
	6.12	44	7.24	16	6.11888	0	6.121	189	90
	6.13	38	7.26	14	6.12887	0	6.131	191	88
	6.14	26	7.28	10	6.13886	0	6.141	192	84
	6.15	11	7.3	5	6.14885	0	6.151	188	79
	6.16	5	7.32	0	6.15884	0	6.161	183	73
	6.17	0	7.34	0	6.16883	0	6.171	177	66
	6.18	0	7.36	0	6.17882	0	6.181	169	59
	6.19	0	7.38	0	6.18881	0	6.191	160	51
	6.2	0	7.4	0	6.1988	0	6.201	152	44
	6.21	0	7.42	0	6.20879	0	6.211	145	36
	6.22	0	7.44	1	6.21878	0	6.221	139	29
	6.23	0	7.46	5	6.22877	0	6.231	134	23
	6.24	0	7.48	3	6.23876	0	6.241	133	17
	6.25	0	7.5	2	6.24875	0	6.251	133	12
	6.26	0	7.52	0	6.25874	0	6.261	135	8
	6.27	0	7.54	0	6.26873	0	6.271	141	5
	6.28	32	7.56	0	6.27872	0	6.281	148	3
	6.29	63	7.58	0	6.28871	0	6.291	154	1
	6.3	79	7.6	0	6.2987	0	6.301	162	0
	6.31	90	7.62	0	6.30869	0	6.311	173	0
	6.32	95	7.64	0	6.31868	1	6.321	181	0
	6.33	89	7.66	0	6.32867	2	6.331	190	1
	6.34	78	7.68	0	6.33865	4	6.341	198	2
	6.35	61	7.7	0	6.34864	6	6.351	204	3
	6.36	41	7.72	0	6.35863	8	6.361	209	5
	6.37	21	7.74	0	6.36862	12	6.371	211	7
	6.38	1	7.76	2	6.37861	15	6.381	215	10
	6.39	0	7.78	4	6.3886	19	6.391	215	12
	6.4	0	7.8	4	6.39859	24	6.401	213	15
	6.41	0	7.82	5	6.40858	29	6.411	211	17
	6.42	0	7.84	5	6.41857	34	6.421	208	20
	6.43	0	7.86	3	6.42856	39	6.431	207	22
	6.44	0	7.88	1	6.43855	44	6.441	202	24
	6.45	0	7.9	0	6.44854	49	6.451	199	25
	6.46	0	7.92	0	6.45853	54	6.461	195	26
	6.47	8	7.94	0	6.46852	58	6.471	193	27
	6.48	23	7.96	0	6.47851	61	6.481	188	27
	6.49	33	7.98	0	6.4885	64	6.491	185	26
	6.5	38	8	0	6.49849	65	6.501	183	26
	6.51	43	8.02	7	6.50848	66	6.511	180	25
	6.52	47	8.04	14	6.51847	66	6.521	176	25
	6.53	46	8.06	21	6.52846	65	6.532	173	24
	6.54	43	8.08	25	6.53845	63	6.542	169	24
	6.55	42	8.1	27	6.54844	60	6.552	164	25
	6.56	39	8.12	25	6.55843	56	6.562	159	26
	6.57	38	8.14	21	6.56842	52	6.572	153	27
	6.58	37	8.16	15	6.57841	47	6.582	147	29
	6.59	41	8.18	7	6.5884	42	6.592	141	32
	6.6	45	8.2	1	6.59839	37	6.602	135	36
	6.61	52	8.22	0	6.60838	32	6.612	129	41
	6.62	62	8.24	0	6.61837	27	6.622	123	45
	6.63	71	8.26	0	6.62836	22	6.632	119	50
	6.64	81	8.28	3	6.63835	18	6.642	116	55
	6.65	90	8.3	10	6.64834	14	6.652	114	60
	6.66	96	8.32	18	6.65833	10	6.662	113	64
	6.67	99	8.34	24	6.66832	7	6.672	115	68
	6.68	97	8.36	30	6.67831	4	6.682	117	72
	6.69	91	8.38	33	6.6883	3	6.692	122	74
	6.7	81	8.4	33	6.69829	1	6.702	126	76
	6.71	69	8.42	33	6.70828	0	6.712	133	76
	6.72	55	8.44	30	6.71827	0	6.722	139	75
	6.73	41	8.46	27	6.72825	0	6.732	147	74
	6.74	29	8.48	25	6.73824	0	6.742	154	71
	6.75	20	8.5	23	6.74823	0	6.752	160	67
	6.76	15	8.52	23	6.75822	0	6.762	166	63
	6.77	14	8.54	22	6.76821	0	6.772	169	58
	6.78	17	8.56	23	6.7782	0	6.782	172	52
	6.79	22	8.58	23	6.78819	0	6.792	174	46
	6.8	28	8.6	20	6.79818	0	6.802	174	40
	6.81	35	8.62	17	6.80817	0	6.812	174	34
	6.82	38	8.64	12	6.81816	0	6.822	172	28
	6.83	41	8.66	6	6.82815	0	6.832	171	23
	6.84	40	8.68	0	6.83814	0	6.842	169	19
	6.85	36	8.7	0	6.84813	0	6.852	166	15
	6.86	31	8.72	0	6.85812	0	6.862	165	13
	6.87	23	8.74	0	6.86811	0	6.872	166	11
	6.88	16	8.76	0	6.8781	0	6.882	166	11
	6.89	9	8.78	0	6.88809	0	6.892	167	12
	6.9	4	8.8	7	6.89808	0	6.902	169	14
	6.91	3	8.82	9	6.90807	0	6.912	173	18
	6.92	5	8.84	13	6.91806	0	6.922	175	23
	6.93	10	8.86	14	6.92805	0	6.932	178	28
	6.94	17	8.88	15	6.93804	0	6.942	182	35
	6.95	27	8.9	12	6.94803	0	6.952	183	42
	6.96	37	8.92	8	6.95802	0	6.962	183	50
	6.97	49	8.94	5	6.96801	0	6.972	184	58
	6.98	59	8.96	1	6.978	0	6.982	183	66
	6.99	68	8.98	0	6.98799	0	6.992	179	74
	7	75	9	0	6.99798	0	7.002	175	80
	7.01	82	9.02	0	7.00797	0	7.012	169	86
	7.02	85	9.04	0	7.01796	0	7.022	162	91
	7.03	88	9.06	0	7.02795	0	7.032	155	95
	7.04	90	9.08	0	7.03794	0	7.042	148	97
	7.05	89	9.1	7	7.04793	0	7.052	142	98
	7.06	88	9.12	12	7.05792	0	7.062	136	97
	7.07	83	9.14	19	7.06791	0	7.072	132	95
	7.08	76	9.16	22	7.0779	0	7.082	129	91
	7.09	68	9.18	25	7.08789	0	7.092	127	86
	7.1	58	9.2	22	7.09788	0	7.102	126	80
	7.11	46	9.22	18	7.10786	0	7.112	128	73
	7.12	35	9.24	11	7.11785	0	7.122	131	66
	7.13	25	9.26	4	7.12784	0	7.132	135	58
	7.14	16	9.28	0	7.13783	0	7.142	139	50
	7.15	10	9.3	0	7.14782	0	7.152	144	43
	7.16	9	9.32	0	7.15781	0	7.162	147	36
	7.17	11	9.34	0	7.1678	0	7.172	151	30
	7.18	16	9.36	0	7.17779	1	7.182	155	25
	7.19	23	9.38	0	7.18778	2	7.192	158	21
	7.2	34	9.4	0	7.19777	4	7.202	158	18
	7.21	44	9.42	0	7.20776	6	7.212	159	16
	7.22	53	9.44	0	7.21775	9	7.222	158	16
	7.23	62	9.46	0	7.22774	13	7.232	156	16
	7.24	69	9.48	0	7.23773	17	7.242	155	18
	7.25	72	9.5	0	7.24772	22	7.252	152	21
	7.26	72	9.52	0	7.25771	27	7.262	149	24
	7.27	71	9.54	0	7.2677	33	7.272	149	28
	7.28	66	9.56	0	7.27769	39	7.282	148	33
	7.29	56	9.58	0	7.28768	45	7.292	147	38
	7.3	45	9.6	0	7.29767	51	7.302	148	43
	7.31	34	9.62	0	7.30766	56	7.312	150	48
	7.32	24	9.64	0	7.31765	62	7.322	153	53
	7.33	12	9.66	0	7.32764	67	7.332	158	58
	7.34	5	9.68	0	7.33763	71	7.342	163	63
	7.35	1	9.7	0	7.34762	75	7.352	168	68
	7.36	1	9.72	0	7.35761	78	7.362	175	72
	7.37	7	9.74	0	7.3676	80	7.372	180	76
	7.38	19	9.76	0	7.37759	82	7.382	183	80
	7.39	34	9.78	0	7.38758	83	7.392	185	84
	7.4	54	9.8	0	7.39757	83	7.402	187	87
	7.41	77	9.82	0	7.40756	83	7.412	187	90
	7.42	103	9.84	0	7.41755	83	7.422	183	93
	7.43	128	9.86	0	7.42754	82	7.432	178	95
	7.44	151	9.88	0	7.43753	81	7.442	172	96
	7.45	173	9.9	0	7.44752	80	7.452	164	97
	7.46	189	9.92	0	7.45751	78	7.462	156	97
	7.47	202	9.94	0	7.4675	77	7.472	147	96
	7.48	210	9.96	0	7.47749	76	7.482	138	95
	7.49	212	9.98	0	7.48747	74	7.492	133	92
	7.5	208	10	0	7.49746	73	7.502	128	89
	7.51	202	10.02	2	7.50745	72	7.512	124	85
	7.52	192	10.04	8	7.51744	72	7.522	125	80
	7.53	177	10.06	14	7.52743	71	7.532	127	75
	7.54	162	10.08	20	7.53742	71	7.542	133	69
	7.55	149	10.1	24	7.54741	71	7.553	142	64
	7.56	135	10.12	28	7.5574	71	7.563	150	58
	7.57	122	10.14	28	7.56739	72	7.573	162	53
	7.58	114	10.16	29	7.57738	72	7.583	175	49
	7.59	107	10.18	24	7.58737	73	7.593	186	44
	7.6	103	10.2	21	7.59736	73	7.603	196	41
	7.61	101	10.22	17	7.60735	74	7.613	206	39
	7.62	101	10.24	11	7.61734	74	7.623	214	38
	7.63	102	10.26	8	7.62733	74	7.633	220	39
	7.64	101	10.28	6	7.63732	73	7.643	224	40
	7.65	100	10.3	4	7.64731	72	7.653	227	44
	7.66	96	10.32	3	7.6573	70	7.663	229	48
	7.67	90	10.34	6	7.66729	68	7.673	229	54
	7.68	81	10.36	7	7.67728	65	7.683	229	62
	7.69	71	10.38	9	7.68727	62	7.693	228	70
	7.7	60	10.4	10	7.69726	58	7.703	229	79
	7.71	49	10.42	13	7.70725	54	7.713	230	89
	7.72	39	10.44	12	7.71724	50	7.723	232	100
	7.73	27	10.46	12	7.72723	45	7.733	235	111
	7.74	16	10.48	14	7.73722	40	7.743	239	122
	7.75	5	10.5	12	7.74721	35	7.753	244	133
	7.76	1	10.52	12	7.7572	30	7.763	249	144
	7.77	0	10.54	13	7.76719	25	7.773	253	154
	7.78	0	10.56	13	7.77718	20	7.783	259	164
	7.79	0	10.58	13	7.78717	16	7.793	265	173
	7.8	0	10.6	13	7.79716	12	7.803	269	181
	7.81	0	10.62	12	7.80715	8	7.813	274	188
	7.82	0	10.64	10	7.81714	5	7.823	279	195
	7.83	0	10.66	9	7.82713	3	7.833	282	201
	7.84	0	10.68	6	7.83712	1	7.843	288	206
	7.85	0	10.7	3	7.84711	0	7.853	295	211
	7.86	0	10.72	2	7.8571	0	7.863	302	215
	7.87	0	10.74	2	7.86708	0	7.873	312	219
	7.88	0	10.76	5	7.87707	1	7.883	326	222
	7.89	0	10.78	9	7.88706	2	7.893	342	226
	7.9	5	10.8	12	7.89705	5	7.903	362	229
	7.91	72	10.82	16	7.90704	9	7.913	388	233
	7.92	141	10.84	20	7.91703	14	7.923	419	237
	7.93	179	10.86	22	7.92702	20	7.933	454	242
	7.94	212	10.88	24	7.93701	28	7.943	495	248
	7.95	251	10.9	24	7.947	37	7.953	541	255
	7.96	278	10.92	23	7.95699	47	7.963	592	262
	7.97	286	10.94	22	7.96698	58	7.973	649	271
	7.98	281	10.96	21	7.97697	71	7.983	710	282
	7.99	269	10.98	20	7.98696	85	7.993	776	294
	8	246	11	19	7.99695	100	8.003	846	307
	8.01	213	11.02	20	8.00694	116	8.013	921	322
	8.02	179	11.04	20	8.01693	133	8.023	1003	339
	8.03	145	11.06	20	8.02692	151	8.033	1090	357
	8.04	114	11.08	20	8.03691	171	8.043	1182	378
	8.05	88	11.1	19	8.0469	192	8.053	1283	400
	8.06	70	11.12	18	8.05689	214	8.063	1393	424
	8.07	62	11.14	17	8.06688	238	8.073	1513	451
	8.08	61	11.16	17	8.07687	264	8.083	1645	479
	8.09	65	11.18	16	8.08686	292	8.093	1790	510
	8.1	73	11.2	15	8.09685	321	8.103	1947	542
	8.11	81	11.22	14	8.10684	352	8.113	2122	577
	8.12	88	11.24	11	8.11683	385	8.123	2314	613
	8.13	92	11.26	7	8.12682	419	8.133	2522	651
	8.14	94	11.28	4	8.13681	455	8.143	2745	691
	8.15	92	11.3	1	8.1468	493	8.153	2985	732
	8.16	87	11.32	0	8.15679	532	8.163	3239	775
	8.17	80	11.34	0	8.16678	573	8.173	3503	819
	8.18	77	11.36	0	8.17677	615	8.183	3777	864
	8.19	75	11.38	5	8.18676	658	8.193	4055	910
	8.2	75	11.4	13	8.19675	701	8.203	4333	956
	8.21	79	11.42	21	8.20674	746	8.213	4606	1002
	8.22	86	11.44	28	8.21673	790	8.223	4870	1048
	8.23	94	11.46	32	8.22672	835	8.233	5117	1095
	8.24	103	11.48	33	8.23671	879	8.243	5342	1141
	8.25	111	11.5	31	8.24669	923	8.253	5541	1187
	8.26	114	11.52	26	8.25669	966	8.263	5707	1232
	8.27	116	11.54	18	8.26667	1007	8.273	5835	1277
	8.28	116	11.56	13	8.27666	1047	8.283	5921	1321
	8.29	112	11.58	7	8.28665	1084	8.293	5963	1364
	8.3	104	11.6	4	8.29664	1118	8.303	5959	1407
	8.31	95	11.62	3	8.30663	1149	8.313	5904	1449
	8.32	87	11.64	3	8.31662	1177	8.323	5804	1491
	8.33	81	11.66	5	8.32661	1202	8.333	5655	1532
	8.34	74	11.68	7	8.3366	1222	8.343	5463	1573
	8.35	69	11.7	8	8.34659	1238	8.353	5229	1613
	8.36	67	11.72	9	8.35658	1249	8.363	4960	1654
	8.37	68	11.74	6	8.36657	1256	8.373	4662	1695
	8.38	69	11.76	4	8.37656	1257	8.383	4338	1736
	8.39	71	11.78	2	8.38655	1254	8.393	3997	1780
	8.4	73	11.8	0	8.39654	1246	8.403	3647	1824
	8.41	73	11.82	0	8.40653	1233	8.413	3293	1871
	8.42	72	11.84	1	8.41652	1216	8.423	2941	1921
	8.43	71	11.86	6	8.42651	1193	8.433	2600	1973
	8.44	68	11.88	12	8.4365	1167	8.443	2275	2029
	8.45	64	11.9	20	8.44649	1136	8.453	1969	2090
	8.46	59	11.92	27	8.45648	1101	8.463	1687	2154
	8.47	54	11.94	34	8.46647	1063	8.473	1431	2223
	8.48	50	11.96	39	8.47646	1021	8.483	1204	2297
	8.49	46	11.98	43	8.48645	977	8.493	1007	2376
	8.5	46	12	45	8.49644	930	8.503	839	2458
	8.51	48	12.02	44	8.50643	882	8.513	697	2545
	8.52	55	12.04	43	8.51642	832	8.523	582	2634
	8.53	63	12.06	41	8.52641	781	8.533	490	2725
	8.54	73	12.08	36	8.5364	729	8.543	419	2818
	8.55	86	12.1	32	8.54639	678	8.553	365	2910
	8.56	101	12.12	28	8.55638	626	8.563	322	2999
	8.57	115	12.14	24	8.56637	575	8.573	291	3085
	8.58	130	12.16	23	8.57636	525	8.584	270	3166
	8.59	142	12.18	24	8.58635	476	8.594	250	3238
	8.6	152	12.2	27	8.59634	429	8.604	233	3302
	8.61	157	12.22	29	8.60633	384	8.614	218	3354
	8.62	159	12.24	34	8.61632	341	8.624	203	3393
	8.63	158	12.26	35	8.6263	301	8.634	184	3418
	8.64	154	12.28	35	8.6363	263	8.644	166	3427
	8.65	146	12.3	33	8.64628	227	8.654	146	3420
	8.66	135	12.32	30	8.65627	194	8.664	125	3396
	8.67	122	12.34	25	8.66626	164	8.674	105	3354
	8.68	108	12.36	21	8.67625	137	8.684	84	3295
	8.69	94	12.38	15	8.68624	112	8.694	64	3218
	8.7	82	12.4	9	8.69623	91	8.704	48	3126
	8.71	71	12.42	7	8.70622	72	8.714	34	3019
	8.72	61	12.44	3	8.71621	55	8.724	23	2899
	8.73	54	12.46	2	8.7262	41	8.734	14	2767
	8.74	50	12.48	0	8.73619	30	8.744	10	2626
	8.75	48	12.5	0	8.74618	21	8.754	9	2477
	8.76	45	12.52	4	8.75617	14	8.764	9	2322
	8.77	42	12.54	7	8.76616	8	8.774	11	2165
	8.78	41	12.56	12	8.77615	4	8.784	16	2007
	8.79	39	12.58	20	8.78614	2	8.794	20	1849
	8.8	35	12.6	27	8.79613	0	8.804	23	1695
	8.81	30	12.62	34	8.80612	0	8.814	25	1546
	8.82	25	12.64	42	8.81611	0	8.824	27	1403
	8.83	20	12.66	46	8.8261	0	8.834	25	1268
	8.84	16	12.68	47	8.83609	0	8.844	20	1141
	8.85	15	12.7	47	8.84608	0	8.854	15	1024
	8.86	16	12.72	47	8.85607	0	8.864	6	916
	8.87	19	12.74	43	8.86606	0	8.874	1	818
	8.88	25	12.76	38	8.87605	0	8.884	0	730
	8.89	31	12.78	33	8.88604	0	8.894	0	652
	8.9	38	12.8	30	8.89603	0	8.904	0	583
	8.91	44	12.82	28	8.90602	0	8.914	0	523
	8.92	48	12.84	26	8.91601	0	8.924	0	471
	8.93	52	12.86	26	8.926	0	8.934	0	426
	8.94	54	12.88	29	8.93599	0	8.944	0	388
	8.95	53	12.9	31	8.94598	0	8.954	0	356
	8.96	52	12.92	33	8.95597	0	8.964	0	328
	8.97	51	12.94	36	8.96596	0	8.974	0	305
	8.98	52	12.96	35	8.97595	0	8.984	0	286
	8.99	53	12.98	35	8.98594	0	8.994	0	270
	9	58	13	32	8.99593	0	9.004	0	257
	9.01	63	13.02	29	9.00591	0	9.014	0	245
	9.02	70	13.04	24	9.01591	0	9.024	0	236
	9.03	78	13.06	19	9.02589	0	9.034	0	227
	9.04	85	13.08	15	9.03588	0	9.044	0	219
	9.05	93	13.1	13	9.04587	0	9.054	0	213
	9.06	97	13.12	11	9.05586	0	9.064	0	206
	9.07	101	13.14	11	9.06585	0	9.074	0	200
	9.08	104	13.16	16	9.07584	0	9.084	0	193
	9.09	106	13.18	21	9.08583	0	9.094	0	187
	9.1	105	13.2	27	9.09582	0	9.104	0	181
	9.11	104	13.22	34	9.10581	0	9.114	0	175
	9.12	103	13.24	40	9.1158	0	9.124	0	168
	9.13	101	13.26	44	9.12579	0	9.134	0	162
	9.14	99	13.28	46	9.13578	0	9.144	0	155
	9.15	97	13.3	45	9.14577	0	9.154	0	147
	9.16	94	13.32	41	9.15576	0	9.164	0	140
	9.17	89	13.34	38	9.16575	0	9.174	0	133
	9.18	83	13.36	34	9.17574	0	9.184	0	125
	9.19	77	13.38	32	9.18573	0	9.194	0	117
	9.2	71	13.4	33	9.19572	0	9.204	0	110
	9.21	64	13.42	33	9.20571	0	9.214	0	102
	9.22	59	13.44	33	9.2157	0	9.224	0	95
	9.23	57	13.46	32	9.22569	0	9.234	0	88
	9.24	59	13.48	30	9.23568	0	9.244	0	81
	9.25	65	13.5	26	9.24567	0	9.254	0	75
	9.26	73	13.52	20	9.25566	0	9.264	0	70
	9.27	85	13.54	14	9.26565	0	9.274	0	64
	9.28	98	13.56	7	9.27564	0	9.284	0	60
	9.29	112	13.58	3	9.28563	0	9.294	0	56
	9.3	124	13.6	1	9.29562	0	9.304	0	53
	9.31	131	13.62	0	9.30561	0	9.314	0	50
	9.32	133	13.64	0	9.3156	0	9.324	0	48
	9.33	130	13.66	1	9.32559	0	9.334	0	46
	9.34	120	13.68	2	9.33558	0	9.344	0	45
	9.35	107	13.7	5	9.34557	0	9.354	0	44
	9.36	91	13.72	6	9.35556	0	9.364	0	43
	9.37	73	13.74	5	9.36555	0	9.374	0	42
	9.38	59	13.76	5	9.37554	0	9.384	0	41
	9.39	50	13.78	4	9.38552	0	9.394	0	40
	9.4	47	13.8	2	9.39552	0	9.404	0	39
	9.41	50	13.82	3	9.4055	0	9.414	0	38
	9.42	57	13.84	4	9.41549	0	9.424	0	37
	9.43	69	13.86	7	9.42548	0	9.434	0	36
	9.44	82	13.88	9	9.43547	0	9.444	0	36
	9.45	91	13.9	14	9.44546	0	9.454	0	35
	9.46	97	13.92	19	9.45545	0	9.464	0	34
	9.47	97	13.94	24	9.46544	0	9.474	0	33
	9.48	88	13.96	30	9.47543	0	9.484	0	32
	9.49	73	13.98	36	9.48542	0	9.494	0	31
	9.5	52	14	40	9.49541	0	9.504	0	29
	9.51	28	14.02	42	9.5054	0	9.514	0	28
	9.52	4	14.04	42	9.51539	0	9.524	0	26
	9.53	1	14.06	43	9.52538	0	9.534	0	24
	9.54	0	14.08	38	9.53537	0	9.544	0	21
	9.55	0	14.1	33	9.54536	0	9.554	0	19
	9.56	0	14.12	29	9.55535	0	9.564	0	16
	9.57	0	14.14	22	9.56534	0	9.574	0	14
	9.58	0	14.16	17	9.57533	0	9.584	0	11
	9.59	0	14.18	14	9.58532	0	9.594	0	9
	9.6	0	14.2	12	9.59531	0	9.605	0	7
	9.61	24	14.22	12	9.6053	0	9.615	0	5
	9.62	60	14.24	14	9.61529	0	9.625	0	4
	9.63	91	14.26	15	9.62528	0	9.635	0	2
	9.64	111	14.28	17	9.63527	0	9.645	0	1
	9.65	125	14.3	21	9.64526	0	9.655	0	1
	9.66	137	14.32	23	9.65525	0	9.665	0	0
	9.67	143	14.34	23	9.66524	0	9.675	0	0
	9.68	140	14.36	22	9.67523	0	9.685	0	0
	9.69	129	14.38	21	9.68522	0	9.695	0	0
	9.7	113	14.4	20	9.69521	0	9.705	0	0
	9.71	92	14.42	18	9.7052	0	9.715	0	0
	9.72	69	14.44	19	9.71519	0	9.725	0	0
	9.73	47	14.46	20	9.72518	0	9.735	0	0
	9.74	27	14.48	23	9.73517	0	9.745	0	0
	9.75	14	14.5	25	9.74516	0	9.755	0	0
	9.76	6	14.52	29	9.75515	0	9.765	0	0
	9.77	6	14.54	34	9.76513	0	9.775	0	0
	9.78	13	14.56	36	9.77513	0	9.785	0	0
	9.79	23	14.58	34	9.78511	0	9.795	0	0
	9.8	36	14.6	32	9.7951	0	9.805	0	0
	9.81	49	14.62	30	9.80509	0	9.815	0	0
	9.82	62	14.64	25	9.81508	0	9.825	0	0
	9.83	72	14.66	19	9.82507	0	9.835	0	1
	9.84	77	14.68	14	9.83506	0	9.845	0	2
	9.85	77	14.7	11	9.84505	0	9.855	0	4
	9.86	72	14.72	11	9.85504	0	9.865	0	6
	9.87	66	14.74	13	9.86503	0	9.875	0	9
	9.88	56	14.76	17	9.87502	0	9.885	0	14
	9.89	48	14.78	22	9.88501	0	9.895	0	19
	9.9	40	14.8	29	9.895	0	9.905	0	25
	9.91	35	14.82	34	9.90499	0	9.915	0	31
	9.92	31	14.84	41	9.91498	0	9.925	0	38
	9.93	30	14.86	47	9.92497	0	9.935	0	45
	9.94	30	14.88	53	9.93496	0	9.945	0	53
	9.95	31	14.9	57	9.94495	0	9.955	0	60
	9.96	35	14.92	62	9.95494	0	9.965	0	67
	9.97	36	14.94	68	9.96493	0	9.975	0	73
	9.98	38	14.96	75	9.97492	0	9.985	0	79
	9.99	39	14.98	85	9.98491	0	9.995	0	83
	10	40	15	98	9.9949	0	10.005	0	86
	10.01	39	15.02	115	10.0049	0	10.015	0	88
	10.02	39	15.04	138	10.0149	0	10.025	0	88
	10.03	37	15.06	167	10.0249	0	10.035	0	87
	10.04	36	15.08	200	10.0349	0	10.045	0	84
	10.05	32	15.1	241	10.0449	0	10.055	0	80
	10.06	29	15.12	291	10.0548	0	10.065	0	76
	10.07	24	15.14	353	10.0648	0	10.075	0	70
	10.08	21	15.16	432	10.0748	0	10.085	0	64
	10.09	17	15.18	531	10.0848	0	10.095	0	58
	10.1	15	15.2	657	10.0948	0	10.105	0	51
	10.11	14	15.22	816	10.1048	0	10.115	0	45
	10.12	14	15.24	1010	10.1148	0	10.125	0	38
	10.13	16	15.26	1237	10.1248	0	10.135	0	32
	10.14	21	15.28	1486	10.1348	0	10.145	0	27
	10.15	23	15.3	1745	10.1447	0	10.155	0	22
	10.16	25	15.32	1995	10.1547	0	10.165	0	18
	10.17	25	15.34	2210	10.1647	0	10.175	0	15
	10.18	24	15.36	2366	10.1747	0	10.185	0	12
	10.19	19	15.38	2449	10.1847	0	10.195	0	10
	10.2	15	15.4	2444	10.1947	0	10.205	0	9
	10.21	10	15.42	2349	10.2047	0	10.215	0	8
	10.22	8	15.44	2174	10.2147	0	10.225	0	7
	10.23	9	15.46	1937	10.2247	0	10.235	0	6
	10.24	14	15.48	1660	10.2347	0	10.245	0	6
	10.25	25	15.5	1370	10.2446	0	10.255	0	5
	10.26	43	15.52	1091	10.2546	0	10.265	0	5
	10.27	65	15.54	843	10.2646	0	10.275	0	4
	10.28	88	15.56	635	10.2746	0	10.285	0	4
	10.29	111	15.58	470	10.2846	0	10.295	0	3
	10.3	131	15.6	350	10.2946	0	10.305	0	3
	10.31	147	15.62	267	10.3046	0	10.315	0	2
	10.32	152	15.64	211	10.3146	0	10.325	0	1
	10.33	148	15.66	176	10.3246	0	10.335	0	1
	10.34	132	15.68	154	10.3346	0	10.345	0	0
	10.35	108	15.7	138	10.3445	0	10.355	0	0
	10.36	81	15.72	125	10.3545	0	10.365	0	0
	10.37	49	15.74	114	10.3645	0	10.375	0	0
	10.38	19	15.76	103	10.3745	0	10.385	0	0
	10.39	6	15.78	92	10.3845	0	10.395	0	2
	10.4	0	15.8	80	10.3945	0	10.405	0	3
	10.41	0	15.82	68	10.4045	0	10.415	0	6
	10.42	0	15.84	57	10.4145	0	10.425	0	8
	10.43	0	15.86	48	10.4245	0	10.435	0	12
	10.44	0	15.88	41	10.4345	0	10.445	0	16
	10.45	0	15.9	36	10.4444	0	10.455	0	21
	10.46	18	15.92	32	10.4544	0	10.465	0	25
	10.47	48	15.94	31	10.4644	0	10.475	0	30
	10.48	75	15.96	32	10.4744	0	10.485	0	35
	10.49	89	15.98	32	10.4844	0	10.495	0	39
	10.5	96	16	34	10.4944	0	10.505	0	43
	10.51	100	16.02	37	10.5044	0	10.515	0	47
	10.52	105	16.04	40	10.5144	0	10.525	0	49
	10.53	108	16.06	43	10.5244	0	10.535	0	50
	10.54	108	16.08	46	10.5343	0	10.545	0	51
	10.55	107	16.1	46	10.5443	0	10.555	0	50
	10.56	108	16.12	47	10.5543	0	10.565	0	48
	10.57	109	16.14	47	10.5643	0	10.575	0	46
	10.58	111	16.16	45	10.5743	0	10.585	0	43
	10.59	112	16.18	42	10.5843	0	10.595	0	39
	10.6	115	16.2	40	10.5943	0	10.605	0	34
	10.61	116	16.22	39	10.6043	0	10.615	0	29
	10.62	115	16.24	39	10.6143	0	10.625	0	24
	10.63	115	16.26	39	10.6242	0	10.636	0	20
	10.64	113	16.28	41	10.6342	0	10.646	0	16
	10.65	110	16.3	44	10.6442	0	10.656	0	12
	10.66	106	16.32	46	10.6542	0	10.666	0	8
	10.67	104	16.34	49	10.6642	0	10.676	0	6
	10.68	103	16.36	52	10.6742	0	10.686	0	4
	10.69	103	16.38	52	10.6842	0	10.696	0	2
	10.7	105	16.4	53	10.6942	0	10.706	21	1
	10.71	108	16.42	53	10.7042	0	10.716	45	0
	10.72	113	16.44	51	10.7142	0	10.726	63	0
	10.73	118	16.46	50	10.7241	0	10.736	70	0
	10.74	122	16.48	48	10.7341	0	10.746	74	0
	10.75	123	16.5	46	10.7441	0	10.756	77	0
	10.76	122	16.52	45	10.7541	0	10.766	80	0
	10.77	117	16.54	44	10.7641	0	10.776	79	0
	10.78	110	16.56	43	10.7741	0	10.786	75	1
	10.79	99	16.58	41	10.7841	0	10.796	67	2
	10.8	85	16.6	40	10.7941	0	10.806	58	3
	10.81	69	16.62	40	10.8041	0	10.816	47	6
	10.82	55	16.64	38	10.8141	0	10.826	37	8
	10.83	40	16.66	38	10.824	0	10.836	26	12
	10.84	29	16.68	39	10.834	0	10.846	15	17
	10.85	19	16.7	41	10.844	0	10.856	3	21
	10.86	12	16.72	42	10.854	0	10.866	1	27
	10.87	10	16.74	45	10.864	0	10.876	0	32
	10.88	11	16.76	49	10.874	0	10.886	0	38
	10.89	14	16.78	52	10.884	0	10.896	0	43
	10.9	19	16.8	55	10.894	0	10.906	0	49
	10.91	26	16.82	57	10.904	0	10.916	0	53
	10.92	33	16.84	57	10.914	0	10.926	0	57
	10.93	41	16.86	55	10.9239	0	10.936	0	60
	10.94	49	16.88	52	10.9339	0	10.946	0	61
	10.95	57	16.9	46	10.9439	0	10.956	0	62
	10.96	67	16.92	38	10.9539	0	10.966	0	61
	10.97	77	16.94	31	10.9639	0	10.976	0	60
	10.98	88	16.96	26	10.9739	0	10.986	0	57
	10.99	99	16.98	24	10.9839	0	10.996	0	53
	11	107	17	23	10.9939	0	11.006	0	49
	11.01	111	17.02	26	11.0039	0	11.016	0	44
	11.02	114	17.04	33	11.0138	0	11.026	0	39
	11.03	114	17.06	40	11.0238	0	11.036	0	33
	11.04	111	17.08	45	11.0338	0	11.046	0	28
	11.05	105	17.1	49	11.0438	0	11.056	0	22
	11.06	95	17.12	51	11.0538	0	11.066	0	17
	11.07	85	17.14	51	11.0638	1	11.076	0	13
	11.08	76	17.16	48	11.0738	1	11.086	0	9
	11.09	68	17.18	45	11.0838	2	11.096	0	6
	11.1	62	17.2	43	11.0938	3	11.106	0	3
	11.11	59	17.22	42	11.1038	4	11.116	0	1
	11.12	58	17.24	41	11.1137	6	11.126	0	0
	11.13	59	17.26	41	11.1237	7	11.136	0	0
	11.14	60	17.28	44	11.1337	9	11.146	0	0
	11.15	61	17.3	47	11.1437	11	11.156	0	0
	11.16	63	17.32	46	11.1537	13	11.166	0	1
	11.17	63	17.34	45	11.1637	15	11.176	0	3
	11.18	61	17.36	43	11.1737	16	11.186	9	6
	11.19	58	17.38	39	11.1837	18	11.196	24	9
	11.2	52	17.4	36	11.1937	19	11.206	38	14
	11.21	47	17.42	32	11.2037	19	11.216	45	19
	11.22	44	17.44	28	11.2136	20	11.226	48	24
	11.23	42	17.46	27	11.2236	20	11.236	51	31
	11.24	40	17.48	28	11.2336	19	11.246	53	37
	11.25	42	17.5	30	11.2436	18	11.256	52	44
	11.26	45	17.52	33	11.2536	17	11.266	47	51
	11.27	48	17.54	34	11.2636	16	11.276	39	58
	11.28	52	17.56	34	11.2736	14	11.286	26	64
	11.29	55	17.58	36	11.2836	12	11.296	13	70
	11.3	56	17.6	34	11.2936	10	11.306	6	74
	11.31	56	17.62	29	11.3035	8	11.316	0	78
	11.32	55	17.64	24	11.3135	6	11.326	0	80
	11.33	53	17.66	20	11.3235	5	11.336	0	81
	11.34	52	17.68	17	11.3335	3	11.346	0	81
	11.35	49	17.7	13	11.3435	2	11.356	0	79
	11.36	49	17.72	12	11.3535	1	11.366	0	75
	11.37	50	17.74	13	11.3635	1	11.376	0	71
	11.38	53	17.76	14	11.3735	0	11.386	0	66
	11.39	57	17.78	18	11.3835	0	11.396	0	60
	11.4	63	17.8	23	11.3935	0	11.406	0	53
	11.41	69	17.82	28	11.4034	0	11.416	0	46
	11.42	75	17.84	33	11.4134	0	11.426	0	39
	11.43	80	17.86	36	11.4234	0	11.436	0	33
	11.44	84	17.88	38	11.4334	0	11.446	0	26
	11.45	86	17.9	36	11.4434	0	11.456	0	21
	11.46	88	17.92	35	11.4534	0	11.466	0	16
	11.47	88	17.94	32	11.4634	0	11.476	0	11
	11.48	87	17.96	30	11.4734	0	11.486	0	8
	11.49	84	17.98	26	11.4834	0	11.496	19	5
	11.5	79	18	23	11.4934	0	11.506	37	3
	11.51	70	18.02	23	11.5033	0	11.516	51	1
	11.52	63	18.04	23	11.5133	0	11.526	54	0
	11.53	54	18.06	24	11.5233	0	11.536	52	0
	11.54	45	18.08	25	11.5333	1	11.546	50	0
	11.55	38	18.1	27	11.5433	1	11.556	48	0
	11.56	31	18.12	28	11.5533	2	11.566	46	0
	11.57	26	18.14	30	11.5633	3	11.576	41	0
	11.58	24	18.16	31	11.5733	5	11.586	32	0
	11.59	22	18.18	33	11.5833	6	11.596	23	0
	11.6	25	18.2	34	11.5933	8	11.606	14	0
	11.61	27	18.22	35	11.6032	10	11.616	9	0
	11.62	29	18.24	35	11.6132	12	11.626	2	0
	11.63	33	18.26	34	11.6232	14	11.636	0	0
	11.64	36	18.28	34	11.6332	16	11.646	0	0
	11.65	38	18.3	33	11.6432	18	11.657	0	0
	11.66	40	18.32	34	11.6532	20	11.667	0	0
	11.67	39	18.34	35	11.6632	22	11.677	0	0
	11.68	38	18.36	37	11.6732	23	11.687	0	0
	11.69	37	18.38	38	11.6832	24	11.697	0	0
	11.7	34	18.4	38	11.6932	25	11.707	0	0
	11.71	31	18.42	38	11.7031	25	11.717	0	0
	11.72	26	18.44	37	11.7131	25	11.727	0	0
	11.73	21	18.46	35	11.7231	24	11.737	0	0
	11.74	15	18.48	32	11.7331	23	11.747	0	1
	11.75	9	18.5	30	11.7431	21	11.757	0	1
	11.76	1	18.52	28	11.7531	19	11.767	0	2
	11.77	0	18.54	25	11.7631	17	11.777	0	3
	11.78	0	18.56	21	11.7731	15	11.787	0	5
	11.79	0	18.58	18	11.7831	12	11.797	0	6
	11.8	0	18.6	13	11.793	10	11.807	0	8
	11.81	0	18.62	10	11.803	8	11.817	0	10
	11.82	0	18.64	8	11.813	6	11.827	0	11
	11.83	0	18.66	9	11.823	4	11.837	0	13
	11.84	0	18.68	11	11.833	3	11.847	0	14
	11.85	0	18.7	16	11.843	2	11.857	0	15
	11.86	14	18.72	21	11.853	1	11.867	0	15
	11.87	33	18.74	27	11.863	0	11.877	0	15
	11.88	51	18.76	31	11.873	0	11.887	2	15
	11.89	65	18.78	34	11.883	0	11.897	5	14
	11.9	79	18.8	35	11.893	0	11.907	7	13
	11.91	92	18.82	33	11.9029	0	11.917	10	11
	11.92	108	18.84	30	11.9129	0	11.927	10	10
	11.93	124	18.86	26	11.9229	0	11.937	10	8
	11.94	139	18.88	22	11.9329	0	11.947	8	6
	11.95	153	18.9	19	11.9429	0	11.957	5	5
	11.96	165	18.92	18	11.9529	0	11.967	2	3
	11.97	178	18.94	17	11.9629	0	11.977	1	2
	11.98	190	18.96	18	11.9729	0	11.987	0	1
	11.99	201	18.98	20	11.9829	0	11.997	0	1
	12	208	19	20	11.9929	0	12.007	0	0
	12.01	212	19.02	20	12.0028	0	12.017	0	0
	12.02	212	19.04	19	12.0128	0	12.027	0	0
	12.03	208	19.06	17	12.0228	0	12.037	0	0
	12.04	196	19.08	15	12.0328	0	12.047	0	0
	12.05	178	19.1	12	12.0428	0	12.057	0	0
	12.06	153	19.12	9	12.0528	0	12.067	0	0
	12.07	125	19.14	6	12.0628	0	12.077	0	0
	12.08	96	19.16	4	12.0728	0	12.087	0	0
	12.09	67	19.18	4	12.0828	0	12.097	2	0
	12.1	39	19.2	2	12.0927	0	12.107	15	0
	12.11	12	19.22	1	12.1027	1	12.117	30	0
	12.12	5	19.24	0	12.1127	1	12.127	43	0
	12.13	0	19.26	1	12.1227	1	12.137	50	0
	12.14	0	19.28	2	12.1327	2	12.147	56	0
	12.15	0	19.3	5	12.1427	2	12.157	59	0
	12.16	0	19.32	8	12.1527	3	12.167	64	0
	12.17	0	19.34	12	12.1627	3	12.177	66	0
	12.18	0	19.36	15	12.1727	3	12.187	66	0
	12.19	0	19.38	18	12.1827	3	12.197	62	0
	12.2	0	19.4	20	12.1926	3	12.207	58	0
	12.21	3	19.42	23	12.2026	2	12.217	51	0
	12.22	14	19.44	25	12.2126	2	12.227	44	0
	12.23	24	19.46	28	12.2226	1	12.237	37	0
	12.24	32	19.48	31	12.2326	1	12.247	32	0
	12.25	39	19.5	37	12.2426	1	12.257	25	0
	12.26	46	19.52	46	12.2526	0	12.267	20	0
	12.27	58	19.54	54	12.2626	0	12.277	12	0
	12.28	70	19.56	66	12.2726	0	12.287	9	1
	12.29	85	19.58	76	12.2826	0	12.297	4	1
	12.3	99	19.6	89	12.2925	0	12.307	2	1
	12.31	112	19.62	101	12.3025	0	12.317	0	1
	12.32	123	19.64	113	12.3125	0	12.327	0	2
	12.33	132	19.66	126	12.3225	0	12.337	0	2
	12.34	139	19.68	138	12.3325	0	12.347	0	2
	12.35	143	19.7	151	12.3425	0	12.357	0	2
	12.36	147	19.72	161	12.3525	0	12.367	0	1
	12.37	149	19.74	173	12.3625	0	12.377	0	1
	12.38	150	19.76	185	12.3725	0	12.387	0	1
	12.39	150	19.78	199	12.3825	0	12.397	0	0
	12.4	148	19.8	215	12.3924	0	12.407	0	0
	12.41	144	19.82	232	12.4024	0	12.417	0	0
	12.42	139	19.84	253	12.4124	0	12.427	0	0
	12.43	129	19.86	277	12.4224	0	12.437	0	1
	12.44	119	19.88	305	12.4324	0	12.447	0	2
	12.45	106	19.9	341	12.4424	0	12.457	0	4
	12.46	93	19.92	383	12.4524	0	12.467	0	7
	12.47	79	19.94	436	12.4624	0	12.477	0	11
	12.48	67	19.96	500	12.4724	0	12.487	0	16
	12.49	56	19.98	579	12.4823	0	12.497	0	21
	12.5	49	20	676	12.4923	0	12.507	0	27
	12.51	44	20.02	798	12.5023	0	12.517	0	34
	12.52	43	20.04	958	12.5123	0	12.527	0	42
	12.53	45	20.06	1162	12.5223	0	12.537	0	49
	12.54	49	20.08	1429	12.5323	0	12.547	0	57
	12.55	56	20.1	1772	12.5423	0	12.557	0	65
	12.56	65	20.12	2205	12.5523	0	12.567	0	73
	12.57	75	20.14	2735	12.5623	0	12.577	0	80
	12.58	86	20.16	3359	12.5723	0	12.587	0	86
	12.59	96	20.18	4059	12.5822	0	12.597	0	91
	12.6	106	20.2	4801	12.5922	0	12.607	0	96
	12.61	116	20.22	5535	12.6022	0	12.617	0	99
	12.62	124	20.24	6201	12.6122	0	12.627	0	101
	12.63	131	20.26	6736	12.6222	0	12.637	0	101
	12.64	134	20.28	7083	12.6322	0	12.647	13	100
	12.65	133	20.3	7200	12.6422	0	12.657	25	98
	12.66	128	20.32	7068	12.6522	0	12.667	36	95
	12.67	116	20.34	6698	12.6622	0	12.677	39	92
	12.68	101	20.36	6128	12.6722	0	12.688	41	87
	12.69	80	20.38	5413	12.6821	0	12.698	40	83
	12.7	57	20.4	4622	12.6921	0	12.708	41	78
	12.71	34	20.42	3822	12.7021	0	12.718	40	73
	12.72	11	20.44	3071	12.7121	1	12.728	37	68
	12.73	9	20.46	2410	12.7221	1	12.738	33	63
	12.74	0	20.48	1861	12.7321	2	12.748	26	59
	12.75	0	20.5	1428	12.7421	4	12.758	21	55
	12.76	0	20.52	1103	12.7521	5	12.768	15	52
	12.77	0	20.54	865	12.7621	7	12.778	9	49
	12.78	0	20.56	695	12.7721	9	12.788	4	46
	12.79	0	20.58	572	12.782	11	12.798	0	44
	12.8	0	20.6	481	12.792	14	12.808	0	42
	12.81	0	20.62	410	12.802	16	12.818	0	40
	12.82	24	20.64	352	12.812	19	12.828	0	38
	12.83	53	20.66	303	12.822	21	12.838	0	36
	12.84	81	20.68	262	12.832	23	12.848	3	34
	12.85	100	20.7	229	12.842	25	12.858	9	32
	12.86	111	20.72	202	12.852	26	12.868	16	29
	12.87	119	20.74	179	12.862	27	12.878	22	27
	12.88	126	20.76	158	12.8719	27	12.888	28	24
	12.89	131	20.78	140	12.8819	27	12.898	32	22
	12.9	134	20.8	125	12.8919	26	12.908	36	20
	12.91	132	20.82	112	12.9019	25	12.918	39	18
	12.92	126	20.84	101	12.9119	24	12.928	40	17
	12.93	117	20.86	91	12.9219	22	12.938	38	16
	12.94	105	20.88	86	12.9319	20	12.948	31	16
	12.95	95	20.9	81	12.9419	17	12.958	25	17
	12.96	87	20.92	78	12.9519	15	12.968	15	20
	12.97	81	20.94	76	12.9619	13	12.978	6	23
	12.98	78	20.96	75	12.9718	10	12.988	1	27
	12.99	77	20.98	71	12.9818	8	12.998	0	32
	13	79	21	66	12.9918	6	13.008	0	39
	13.01	85	21.02	58	13.0018	4	13.018	0	46
	13.02	92	21.04	50	13.0118	3	13.028	0	53
	13.03	101	21.06	43	13.0218	2	13.038	0	61
	13.04	110	21.08	37	13.0318	1	13.048	0	69
	13.05	117	21.1	33	13.0418	0	13.058	0	77
	13.06	124	21.12	31	13.0518	0	13.068	0	84
	13.07	129	21.14	32	13.0617	0	13.078	0	90
	13.08	131	21.16	34	13.0717	0	13.088	0	96
	13.09	132	21.18	39	13.0817	0	13.098	0	100
	13.1	132	21.2	43	13.0917	0	13.108	0	102
	13.11	131	21.22	48	13.1017	0	13.118	0	104
	13.12	130	21.24	51	13.1117	1	13.128	0	104
	13.13	128	21.26	56	13.1217	1	13.138	8	102
	13.14	127	21.28	60	13.1317	2	13.148	31	99
	13.15	125	21.3	65	13.1417	3	13.158	52	95
	13.16	124	21.32	72	13.1517	4	13.168	68	90
	13.17	126	21.34	79	13.1616	6	13.178	76	83
	13.18	126	21.36	88	13.1716	7	13.188	79	76
	13.19	125	21.38	99	13.1816	9	13.198	81	68
	13.2	125	21.4	115	13.1916	10	13.208	83	60
	13.21	121	21.42	136	13.2016	11	13.218	82	52
	13.22	115	21.44	166	13.2116	12	13.228	81	44
	13.23	104	21.46	206	13.2216	13	13.238	77	36
	13.24	91	21.48	262	13.2316	13	13.248	71	29
	13.25	77	21.5	336	13.2416	13	13.258	65	23
	13.26	61	21.52	433	13.2515	12	13.268	58	17
	13.27	45	21.54	556	13.2615	11	13.278	54	12
	13.28	31	21.56	707	13.2715	10	13.288	50	8
	13.29	20	21.58	887	13.2815	9	13.298	47	5
	13.3	15	21.6	1093	13.2915	7	13.308	46	2
	13.31	18	21.62	1318	13.3015	6	13.318	47	1
	13.32	27	21.64	1550	13.3115	4	13.328	50	0
	13.33	41	21.66	1773	13.3215	3	13.338	54	0
	13.34	63	21.68	1969	13.3315	2	13.348	60	0
	13.35	88	21.7	2117	13.3415	1	13.358	67	0
	13.36	114	21.72	2204	13.3514	1	13.368	74	2
	13.37	141	21.74	2216	13.3614	0	13.378	81	4
	13.38	164	21.76	2154	13.3714	0	13.388	87	7
	13.39	181	21.78	2020	13.3814	0	13.398	92	10
	13.4	194	21.8	1830	13.3914	0	13.408	95	14
	13.41	198	21.82	1604	13.4014	0	13.418	97	19
	13.42	195	21.84	1359	13.4114	0	13.428	95	25
	13.43	187	21.86	1118	13.4214	0	13.438	92	30
	13.44	174	21.88	894	13.4314	0	13.448	84	37
	13.45	160	21.9	699	13.4414	0	13.458	76	43
	13.46	146	21.92	537	13.4513	0	13.468	64	49
	13.47	132	21.94	407	13.4613	0	13.478	50	55
	13.48	120	21.96	308	13.4713	0	13.488	35	61
	13.49	111	21.98	234	13.4813	0	13.498	19	66
	13.5	107	22	180	13.4913	0	13.508	4	70
	13.51	105	22.02	144	13.5013	0	13.518	1	73
	13.52	107	22.04	119	13.5113	0	13.528	0	75
	13.53	112	22.06	102	13.5213	0	13.538	0	76
	13.54	119	22.08	88	13.5313	0	13.548	0	75
	13.55	124	22.1	80	13.5413	0	13.558	0	73
	13.56	130	22.12	71	13.5512	0	13.568	0	69
	13.57	133	22.14	64	13.5612	0	13.578	0	65
	13.58	136	22.16	54	13.5712	0	13.588	0	60
	13.59	138	22.18	43	13.5812	0	13.598	0	54
	13.6	138	22.2	28	13.5912	0	13.608	0	47
	13.61	136	22.22	14	13.6012	0	13.618	0	40
	13.62	134	22.24	0	13.6112	0	13.628	0	34
	13.63	131	22.26	0	13.6212	0	13.638	0	28
	13.64	129	22.28	0	13.6312	0	13.648	0	22
	13.65	126	22.3	0	13.6411	0	13.658	0	16
	13.66	124	22.32	0	13.6511	0	13.668	12	12
	13.67	125	22.34	0	13.6611	0	13.678	25	8
	13.68	125	22.36	0	13.6711	0	13.688	37	5
	13.69	127	22.38	0	13.6811	0	13.698	41	3
	13.7	128	22.4	0	13.6911	0	13.709	42	1
	13.71	131	22.42	0	13.7011	0	13.719	39	0
	13.72	132	22.44	0	13.7111	0	13.729	36	0
	13.73	132	22.46	0	13.7211	0	13.739	32	0
	13.74	130	22.48	0	13.7311	0	13.749	26	0
	13.75	126	22.5	0	13.741	0	13.759	20	0
	13.76	119	22.52	0	13.751	0	13.769	12	0
	13.77	110	22.54	0	13.761	0	13.779	3	0
	13.78	100	22.56	0	13.771	0	13.789	1	1
	13.79	88	22.58	0	13.781	0	13.799	0	3
	13.8	77	22.6	0	13.791	0	13.809	0	4
	13.81	66	22.62	0	13.801	0	13.819	0	6
	13.82	58	22.64	0	13.811	0	13.829	0	9
	13.83	51	22.66	0	13.821	0	13.839	0	12
	13.84	51	22.68	0	13.831	0	13.849	0	15
	13.85	53	22.7	0	13.8409	0	13.859	0	18
	13.86	60	22.72	0	13.8509	0	13.869	0	21
	13.87	72	22.74	0	13.8609	0	13.879	0	24
	13.88	90	22.76	0	13.8709	0	13.889	0	27
	13.89	112	22.78	0	13.8809	0	13.899	0	29
	13.9	137	22.8	0	13.8909	0	13.909	0	31
	13.91	164	22.82	0	13.9009	0	13.919	0	32
	13.92	191	22.84	0	13.9109	0	13.929	0	33
	13.93	217	22.86	0	13.9209	0	13.939	0	32
	13.94	239	22.88	0	13.9309	1	13.949	0	31
	13.95	258	22.9	0	13.9408	1	13.959	0	29
	13.96	269	22.92	0	13.9508	2	13.969	0	27
	13.97	276	22.94	0	13.9608	3	13.979	0	24
	13.98	276	22.96	0	13.9708	4	13.989	0	21
	13.99	273	22.98	0	13.9808	6	13.999	0	17
	14	263	23	0	13.9908	7	14.009	0	14
	14.01	249	23.02	0	14.0008	8	14.019	0	11
	14.02	230	23.04	0	14.0108	9	14.029	0	8
	14.03	210	23.06	0	14.0208	10	14.039	0	6
	14.04	191	23.08	0	14.0307	11	14.049	0	4
	14.05	176	23.1	0	14.0407	11	14.059	0	2
	14.06	162	23.12	0	14.0507	11	14.069	0	1
	14.07	153	23.14	0	14.0607	11	14.079	0	1
	14.08	148	23.16	0	14.0707	10	14.089	0	0
	14.09	148	23.18	0	14.0807	10	14.099	0	0
	14.1	154	23.2	0	14.0907	9	14.109	0	0
	14.11	164	23.22	0	14.1007	8	14.119	6	0
	14.12	177	23.24	0	14.1107	7	14.129	11	0
	14.13	189	23.26	0	14.1207	5	14.139	14	0
	14.14	201	23.28	0	14.1306	4	14.149	13	0
	14.15	209	23.3	0	14.1406	3	14.159	10	0
	14.16	212	23.32	0	14.1506	2	14.169	4	0
	14.17	210	23.34	0	14.1606	1	14.179	3	0
	14.18	200	23.36	0	14.1706	1	14.189	0	0
	14.19	185	23.38	0	14.1806	0	14.199	0	0
	14.2	163	23.4	0	14.1906	0	14.209	0	0
	14.21	138	23.42	0	14.2006	0	14.219	0	0
	14.22	110	23.44	0	14.2106	0	14.229	0	0
	14.23	84	23.46	0	14.2206	0	14.239	0	0
	14.24	61	23.48	0	14.2305	0	14.249	0	0
	14.25	42	23.5	0	14.2405	0	14.259	0	0
	14.26	28	23.52	0	14.2505	0	14.269	0	0
	14.27	19	23.54	0	14.2605	0	14.279	0	0
	14.28	15	23.56	0	14.2705	1	14.289	0	0
	14.29	14	23.58	0	14.2805	1	14.299	0	0
	14.3	15	23.6	0	14.2905	2	14.309	0	0
	14.31	17	23.62	0	14.3005	2	14.319	0	0
	14.32	18	23.64	0	14.3105	3	14.329	0	0
	14.33	19	23.66	0	14.3205	4	14.339	0	0
	14.34	19	23.68	0	14.3305	5	14.349	18	0
	14.35	18	23.7	0	14.3404	5	14.359	36	0
	14.36	15	23.72	0	14.3504	6	14.369	51	0
	14.37	13	23.74	0	14.3604	6	14.379	60	0
	14.38	11	23.76	0	14.3704	6	14.389	60	0
	14.39	10	23.78	0	14.3804	6	14.399	56	0
	14.4	12	23.8	0	14.3904	5	14.409	50	0
	14.41	17	23.82	0	14.4004	5	14.419	46	0
	14.42	26	23.84	0	14.4104	4	14.429	38	0
	14.43	39	23.86	0	14.4203	3	14.439	30	0
	14.44	55	23.88	0	14.4303	2	14.449	18	0
	14.45	72	23.9	0	14.4403	2	14.459	4	1
	14.46	91	23.92	0	14.4503	1	14.469	2	1
	14.47	111	23.94	0	14.4603	1	14.479	0	1
	14.48	129	23.96	0	14.4703	0	14.489	0	2
	14.49	146	23.98	0	14.4803	0	14.499	0	2
	14.5	159	24	0	14.4903	0	14.509	0	3
	14.51	170	24.02	0	14.5003	0	14.519	0	3
	14.52	177	24.04	0	14.5103	0	14.529	0	3
	14.53	182	24.06	0	14.5203	0	14.539	0	3
	14.54	185	24.08	0	14.5302	0	14.549	0	3
	14.55	188	24.1	0	14.5402	0	14.559	0	3
	14.56	191	24.12	0	14.5502	0	14.569	0	3
	14.57	195	24.14	0	14.5602	0	14.579	0	2
	14.58	199	24.16	0	14.5702	0	14.589	0	2
	14.59	204	24.18	0	14.5802	0	14.599	0	1
	14.6	208	24.2	0	14.5902	0	14.609	0	1
	14.61	211	24.22	3	14.6002	0	14.619	0	1
	14.62	212	24.24	8	14.6102	0	14.629	0	0
	14.63	209	24.26	13	14.6202	0	14.639	0	0
	14.64	202	24.28	15	14.6301	0	14.649	0	0
	14.65	190	24.3	17	14.6401	0	14.659	0	0
	14.66	174	24.32	15	14.6501	0	14.669	0	0
	14.67	155	24.34	14	14.6601	0	14.679	0	0
	14.68	136	24.36	11	14.6701	0	14.689	0	0
	14.69	118	24.38	8	14.6801	0	14.699	0	0
	14.7	104	24.4	3	14.6901	0	14.709	0	0
	14.71	92	24.42	1	14.7001	0	14.719	0	0
	14.72	85	24.44	0	14.7101	0	14.73	0	0
	14.73	83	24.46	0	14.7201	0	14.74	0	0
	14.74	84	24.48	0	14.73	0	14.75	0	0
	14.75	91	24.5	3	14.74	0	14.76	0	0
	14.76	97	24.52	9	14.75	0	14.77	0	0
	14.77	105	24.54	13	14.76	0	14.78	0	0
	14.78	111	24.56	16	14.77	0	14.79	0	0
	14.79	115	24.58	15	14.78	0	14.8	0	0
	14.8	117	24.6	15	14.79	1	14.81	0	1
	14.81	115	24.62	13	14.8	2	14.82	0	2
	14.82	111	24.64	12	14.81	3	14.83	0	4
	14.83	106	24.66	10	14.8199	4	14.84	0	6
	14.84	99	24.68	9	14.8299	6	14.85	0	8
	14.85	94	24.7	8	14.8399	8	14.86	0	11
	14.86	91	24.72	10	14.8499	10	14.87	0	14
	14.87	90	24.74	13	14.8599	12	14.88	0	18
	14.88	95	24.76	17	14.8699	14	14.89	0	21
	14.89	101	24.78	22	14.8799	16	14.9	0	26
	14.9	110	24.8	24	14.8899	18	14.91	0	30
	14.91	122	24.82	26	14.8999	19	14.92	0	34
	14.92	134	24.84	26	14.9099	20	14.93	0	37
	14.93	147	24.86	26	14.9198	21	14.94	0	41
	14.94	159	24.88	26	14.9298	22	14.95	0	43
	14.95	168	24.9	26	14.9398	22	14.96	0	46
	14.96	173	24.92	26	14.9498	21	14.97	0	47
	14.97	177	24.94	26	14.9598	21	14.98	1	48
	14.98	181	24.96	26	14.9698	20	14.99	14	48
	14.99	184	24.98	26	14.9798	18	15	25	48
	15	189	25	25	14.9898	17	15.01	33	46
	15.01	195	25.02	24	14.9998	15	15.02	38	45
	15.02	204	25.04	22	15.0098	13	15.03	37	43
	15.03	216	25.06	19	15.0197	11	15.04	34	41
	15.04	229	25.08	16	15.0297	10	15.05	31	39
	15.05	245	25.1	13	15.0397	9	15.06	30	36
	15.06	261	25.12	11	15.0497	8	15.07	27	34
	15.07	278	25.14	10	15.0597	8	15.08	25	33
	15.08	294	25.16	13	15.0697	9	15.09	22	31
	15.09	311	25.18	17	15.0797	10	15.1	18	31
	15.1	331	25.2	23	15.0897	12	15.11	14	31
	15.11	356	25.22	31	15.0997	14	15.12	10	32
	15.12	390	25.24	41	15.1097	17	15.13	7	33
	15.13	438	25.26	53	15.1196	21	15.14	5	35
	15.14	502	25.28	63	15.1296	25	15.15	6	38
	15.15	585	25.3	73	15.1396	30	15.16	8	42
	15.16	690	25.32	83	15.1496	35	15.17	11	46
	15.17	815	25.34	95	15.1596	40	15.18	18	51
	15.18	956	25.36	110	15.1696	46	15.19	26	57
	15.19	1106	25.38	129	15.1796	52	15.2	36	62
	15.2	1260	25.4	153	15.1896	58	15.21	48	68
	15.21	1407	25.42	181	15.1996	65	15.22	61	75
	15.22	1537	25.44	214	15.2095	71	15.23	76	81
	15.23	1645	25.46	250	15.2195	77	15.24	89	88
	15.24	1719	25.48	287	15.2295	83	15.25	102	94
	15.25	1755	25.5	322	15.2395	88	15.26	115	101
	15.26	1752	25.52	354	15.2495	93	15.27	123	108
	15.27	1707	25.54	375	15.2595	97	15.28	132	115
	15.28	1628	25.56	389	15.2695	101	15.29	136	122
	15.29	1517	25.58	388	15.2795	104	15.3	137	129
	15.3	1382	25.6	377	15.2895	106	15.31	136	137
	15.31	1234	25.62	354	15.2995	108	15.32	130	144
	15.32	1077	25.64	322	15.3094	109	15.33	121	151
	15.33	921	25.66	284	15.3194	110	15.34	110	158
	15.34	775	25.68	244	15.3294	110	15.35	95	165
	15.35	640	25.7	206	15.3394	110	15.36	80	172
	15.36	525	25.72	171	15.3494	109	15.37	63	179
	15.37	431	25.74	145	15.3594	108	15.38	45	185
	15.38	355	25.76	128	15.3694	106	15.39	28	191
	15.39	302	25.78	121	15.3794	104	15.4	12	196
	15.4	264	25.8	123	15.3894	101	15.41	10	200
	15.41	243	25.82	133	15.3994	98	15.42	7	203
	15.42	233	25.84	149	15.4093	94	15.43	0	205
	15.43	231	25.86	170	15.4193	90	15.44	0	207
	15.44	236	25.88	198	15.4293	85	15.45	0	207
	15.45	244	25.9	240	15.4393	81	15.46	0	207
	15.46	252	25.92	305	15.4493	76	15.47	0	205
	15.47	260	25.94	412	15.4593	71	15.48	0	203
	15.48	265	25.96	583	15.4693	66	15.49	0	200
	15.49	265	25.98	845	15.4793	61	15.5	0	196
	15.5	264	26	1217	15.4893	56	15.51	0	192
	15.51	258	26.02	1711	15.4992	52	15.52	0	187
	15.52	250	26.04	2313	15.5092	47	15.53	0	182
	15.53	240	26.06	2993	15.5192	43	15.54	0	176
	15.54	228	26.08	3687	15.5292	39	15.55	0	171
	15.55	214	26.1	4319	15.5392	35	15.56	0	165
	15.56	201	26.12	4804	15.5492	32	15.57	0	160
	15.57	186	26.14	5071	15.5592	29	15.58	0	154
	15.58	173	26.16	5076	15.5692	26	15.59	0	149
	15.59	160	26.18	4810	15.5792	23	15.6	10	145
	15.6	147	26.2	4310	15.5892	21	15.61	27	140
	15.61	135	26.22	3641	15.5991	18	15.62	42	136
	15.62	122	26.24	2894	15.6091	16	15.63	56	132
	15.63	111	26.26	2155	15.6191	14	15.64	64	129
	15.64	101	26.28	1498	15.6291	12	15.65	65	126
	15.65	94	26.3	971	15.6391	10	15.66	66	124
	15.66	89	26.32	591	15.6491	8	15.67	66	122
	15.67	87	26.34	348	15.6591	6	15.68	65	120
	15.68	87	26.36	213	15.6691	4	15.69	65	118
	15.69	89	26.38	152	15.6791	3	15.7	64	117
	15.7	92	26.4	131	15.689	2	15.71	61	116
	15.71	95	26.42	127	15.699	1	15.72	57	114
	15.72	97	26.44	121	15.709	0	15.73	51	112
	15.73	98	26.46	109	15.719	0	15.74	46	111
	15.74	97	26.48	89	15.729	0	15.75	40	109
	15.75	97	26.5	68	15.739	0	15.761	35	106
	15.76	95	26.52	47	15.749	0	15.771	32	103
	15.77	93	26.54	32	15.759	0	15.781	27	100
	15.78	91	26.56	21	15.769	0	15.791	22	96
	15.79	90	26.58	15	15.779	0	15.801	16	92
	15.8	92	26.6	13	15.7889	0	15.811	9	87
	15.81	97	26.62	14	15.7989	0	15.821	1	81
	15.82	104	26.64	16	15.8089	0	15.831	0	76
	15.83	114	26.66	19	15.8189	0	15.841	0	70
	15.84	128	26.68	19	15.8289	0	15.851	0	64
	15.85	141	26.7	20	15.8389	0	15.861	0	57
	15.86	153	26.72	17	15.8489	1	15.871	0	51
	15.87	165	26.74	14	15.8589	2	15.881	0	45
	15.88	170	26.76	10	15.8689	4	15.891	0	39
	15.89	172	26.78	4	15.8788	6	15.901	0	34
	15.9	167	26.8	1	15.8888	9	15.911	0	29
	15.91	156	26.82	0	15.8988	13	15.921	0	24
	15.92	138	26.84	0	15.9088	17	15.931	0	20
	15.93	115	26.86	0	15.9188	22	15.941	0	16
	15.94	88	26.88	0	15.9288	28	15.951	0	13
	15.95	61	26.9	0	15.9388	33	15.961	0	10
	15.96	35	26.92	0	15.9488	39	15.971	0	7
	15.97	13	26.94	0	15.9588	46	15.981	0	5
	15.98	2	26.96	0	15.9688	52	15.991	0	3
	15.99	0	26.98	0	15.9787	57	16.001	0	2
	16	0	27	0	15.9887	63	16.011	0	1
	16.01	3	27.02	0	15.9987	68	16.021	0	0
	16.02	19	27.04	0	16.0087	72	16.031	0	0
	16.03	41	27.06	0	16.0187	76	16.041	0	0
	16.04	73	27.08	0	16.0287	79	16.051	0	0
	16.05	107	27.1	0	16.0387	81	16.061	0	0
	16.06	140	27.12	0	16.0487	82	16.071	5	0
	16.07	171	27.14	0	16.0587	82	16.081	8	0
	16.08	195	27.16	0	16.0687	82	16.091	10	0
	16.09	216	27.18	0	16.0786	81	16.101	8	0
	16.1	234	27.2	0	16.0886	79	16.111	1	0
	16.11	244	27.22	0	16.0986	76	16.121	0	0
	16.12	251	27.24	0	16.1086	73	16.131	0	0
	16.13	253	27.26	0	16.1186	69	16.141	0	0
	16.14	249	27.28	0	16.1286	65	16.151	0	0
	16.15	242	27.3	0	16.1386	60	16.161	0	0
	16.16	229	27.32	0	16.1486	55	16.171	0	0
	16.17	213	27.34	0	16.1586	49	16.181	0	0
	16.18	196	27.36	0	16.1686	44	16.191	0	0
	16.19	176	27.38	0	16.1786	38	16.201	0	0
	16.2	157	27.4	0	16.1885	33	16.211	0	0
	16.21	139	27.42	0	16.1985	28	16.221	0	0
	16.22	122	27.44	0	16.2085	23	16.231	0	1
	16.23	111	27.46	0	16.2185	18	16.241	0	2
	16.24	102	27.48	0	16.2285	14	16.251	0	4
	16.25	100	27.5	0	16.2385	11	16.261	0	6
	16.26	105	27.52	0	16.2485	8	16.271	0	9
	16.27	114	27.54	0	16.2585	6	16.281	0	13
	16.28	127	27.56	0	16.2685	5	16.291	0	17
	16.29	144	27.58	0	16.2784	4	16.301	0	21
	16.3	162	27.6	0	16.2884	4	16.311	0	26
	16.31	181	27.62	0	16.2984	5	16.321	0	32
	16.32	198	27.64	0	16.3084	6	16.331	0	37
	16.33	210	27.66	0	16.3184	8	16.341	0	41
	16.34	218	27.68	0	16.3284	10	16.351	0	46
	16.35	222	27.7	0	16.3384	13	16.361	0	49
	16.36	221	27.72	0	16.3484	16	16.371	0	52
	16.37	217	27.74	0	16.3584	20	16.381	0	54
	16.38	211	27.76	0	16.3683	23	16.391	0	54
	16.39	204	27.78	0	16.3783	27	16.401	0	54
	16.4	198	27.8	0	16.3883	31	16.411	0	52
	16.41	193	27.82	0	16.3983	34	16.421	0	50
	16.42	189	27.84	0	16.4083	38	16.431	0	46
	16.43	187	27.86	0	16.4183	41	16.441	0	42
	16.44	186	27.88	0	16.4283	44	16.451	0	37
	16.45	186	27.9	0	16.4383	47	16.461	0	32
	16.46	185	27.92	0	16.4483	49	16.471	0	27
	16.47	183	27.94	1	16.4583	51	16.481	0	22
	16.48	179	27.96	1	16.4683	52	16.491	0	17
	16.49	175	27.98	0	16.4782	53	16.501	0	13
	16.5	169	28	0	16.4882	54	16.511	0	10
	16.51	165	28.02	0	16.4982	54	16.521	0	7
	16.52	161	28.04	0	16.5082	54	16.531	0	4
	16.53	159	28.06	0	16.5182	54	16.541	0	2
	16.54	158	28.08	2	16.5282	53	16.551	0	1
	16.55	159	28.1	4	16.5382	53	16.561	10	0
	16.56	159	28.12	5	16.5482	52	16.571	21	0
	16.57	159	28.14	5	16.5582	51	16.581	29	0
	16.58	158	28.16	2	16.5681	50	16.591	38	0
	16.59	155	28.18	0	16.5781	49	16.601	39	0
	16.6	151	28.2	0	16.5881	48	16.611	39	0
	16.61	143	28.22	0	16.5981	47	16.621	40	0
	16.62	133	28.24	0	16.6081	45	16.631	40	0
	16.63	121	28.26	0	16.6181	44	16.641	44	0
	16.64	108	28.28	1	16.6281	42	16.651	49	0
	16.65	95	28.3	6	16.6381	41	16.661	55	0
	16.66	85	28.32	11	16.6481	39	16.671	61	0
	16.67	77	28.34	16	16.658	37	16.681	66	0
	16.68	73	28.36	17	16.6681	35	16.691	71	0
	16.69	74	28.38	17	16.678	33	16.701	76	0
	16.7	77	28.4	12	16.688	31	16.711	82	0
	16.71	85	28.42	8	16.698	28	16.721	85	0
	16.72	95	28.44	4	16.708	26	16.731	89	0
	16.73	104	28.46	2	16.718	23	16.741	91	0
	16.74	112	28.48	3	16.728	21	16.751	90	1
	16.75	117	28.5	4	16.738	18	16.761	89	2
	16.76	117	28.52	9	16.748	16	16.771	83	4
	16.77	114	28.54	12	16.758	13	16.782	77	6
	16.78	107	28.56	15	16.7679	11	16.792	68	8
	16.79	97	28.58	17	16.7779	10	16.802	57	11
	16.8	85	28.6	14	16.7879	8	16.812	45	14
	16.81	72	28.62	10	16.7979	7	16.822	32	17
	16.82	61	28.64	5	16.8079	6	16.832	20	21
	16.83	54	28.66	0	16.8179	6	16.842	6	24
	16.84	50	28.68	0	16.8279	6	16.852	3	27
	16.85	49	28.7	0	16.8379	7	16.862	0	30
	16.86	52	28.72	0	16.8479	7	16.872	0	32
	16.87	56	28.74	2	16.8578	8	16.882	0	34
	16.88	60	28.76	7	16.8678	9	16.892	0	34
	16.89	62	28.78	14	16.8778	10	16.902	0	34
	16.9	63	28.8	21	16.8878	11	16.912	0	34
	16.91	61	28.82	27	16.8978	13	16.922	0	32
	16.92	57	28.84	30	16.9078	14	16.932	0	30
	16.93	51	28.86	28	16.9178	15	16.942	0	27
	16.94	44	28.88	26	16.9278	16	16.952	0	24
	16.95	39	28.9	24	16.9378	17	16.962	0	21
	16.96	35	28.92	20	16.9478	18	16.972	0	17
	16.97	34	28.94	16	16.9578	19	16.982	0	14
	16.98	38	28.96	14	16.9677	19	16.992	0	10
	16.99	46	28.98	12	16.9777	20	17.002	0	8
	17	60	29	11	16.9877	21	17.012	0	5
	17.01	78	29.02	13	16.9977	21	17.022	0	3
	17.02	98	29.04	14	17.0077	22	17.032	0	2
	17.03	118	29.06	16	17.0177	23	17.042	0	0
	17.04	136	29.08	20	17.0277	24	17.052	0	0
	17.05	150	29.1	23	17.0377	25	17.062	0	0
	17.06	158	29.12	28	17.0477	26	17.072	0	0
	17.07	159	29.14	33	17.0576	28	17.082	0	0
	17.08	153	29.16	38	17.0676	29	17.092	0	1
	17.09	139	29.18	40	17.0776	30	17.102	7	2
	17.1	120	29.2	42	17.0876	32	17.112	16	4
	17.11	97	29.22	40	17.0976	33	17.122	24	6
	17.12	74	29.24	37	17.1076	34	17.132	32	9
	17.13	54	29.26	35	17.1176	34	17.142	37	12
	17.14	39	29.28	32	17.1276	35	17.152	39	16
	17.15	31	29.3	31	17.1376	35	17.162	39	19
	17.16	31	29.32	29	17.1475	34	17.172	38	23
	17.17	39	29.34	29	17.1575	33	17.182	34	27
	17.18	56	29.36	31	17.1675	32	17.192	29	31
	17.19	78	29.38	31	17.1775	30	17.202	23	34
	17.2	103	29.4	32	17.1875	28	17.212	14	37
	17.21	128	29.42	32	17.1975	25	17.222	4	40
	17.22	151	29.44	31	17.2075	23	17.232	3	42
	17.23	168	29.46	31	17.2175	20	17.242	0	42
	17.24	180	29.48	30	17.2275	17	17.252	0	42
	17.25	185	29.5	30	17.2375	14	17.262	0	42
	17.26	182	29.52	29	17.2475	12	17.272	0	40
	17.27	173	29.54	31	17.2574	9	17.282	0	37
	17.28	159	29.56	34	17.2674	7	17.292	0	35
	17.29	142	29.58	37	17.2774	5	17.302	0	31
	17.3	124	29.6	42	17.2874	4	17.312	0	27
	17.31	104	29.62	46	17.2974	2	17.322	0	24
	17.32	88	29.64	49	17.3074	1	17.332	0	20
	17.33	73	29.66	50	17.3174	1	17.342	0	16
	17.34	60	29.68	52	17.3274	0	17.352	0	13
	17.35	52	29.7	50	17.3374	0	17.362	0	10
	17.36	48	29.72	47	17.3473	0	17.372	0	7
	17.37	48	29.74	42	17.3573	0	17.382	0	5
	17.38	52	29.76	38	17.3673	0	17.392	0	3
	17.39	60	29.78	36	17.3773	0	17.402	0	2
	17.4	70	29.8	35	17.3873	0	17.412	0	1
	17.41	82	29.82	36	17.3973	0	17.422	0	0
	17.42	93	29.84	40	17.4073	0	17.432	0	0
	17.43	104	29.86	43	17.4173	0	17.442	0	0
	17.44	112	29.88	46	17.4273	0	17.452	0	0
	17.45	120	29.9	48	17.4372	0	17.462	0	0
	17.46	123	29.92	49	17.4472	0	17.472	0	0
	17.47	126	29.94	50	17.4572	0	17.482	0	0
	17.48	125	29.96	50	17.4672	0	17.492	0	0
	17.49	124	29.98	51	17.4772	0	17.502	0	0
	17.5	123	30	53	17.4872	0	17.512	0	0
	17.51	122	30.02	55	17.4972	0	17.522	0	0
	17.52	123	30.04	58	17.5072	0	17.532	0	0
	17.53	124	30.06	63	17.5172	0	17.542	0	0
	17.54	126	30.08	66	17.5272	0	17.552	0	0
	17.55	125	30.1	71	17.5372	0	17.562	0	1
	17.56	123	30.12	75	17.5471	0	17.572	0	1
	17.57	118	30.14	77	17.5571	0	17.582	0	2
	17.58	109	30.16	80	17.5671	0	17.592	0	2
	17.59	97	30.18	82	17.5771	0	17.602	0	3
	17.6	84	30.2	83	17.5871	0	17.612	0	3
	17.61	68	30.22	85	17.5971	0	17.622	0	4
	17.62	55	30.24	84	17.6071	0	17.632	0	4
	17.63	42	30.26	84	17.6171	0	17.642	0	4
	17.64	32	30.28	83	17.6271	0	17.652	0	4
	17.65	25	30.3	82	17.637	0	17.662	0	4
	17.66	20	30.32	82	17.647	0	17.672	0	4
	17.67	18	30.34	84	17.657	0	17.682	0	3
	17.68	18	30.36	87	17.667	0	17.692	0	3
	17.69	18	30.38	93	17.677	0	17.702	0	2
	17.7	19	30.4	101	17.687	0	17.712	0	2
	17.71	19	30.42	109	17.697	0	17.722	0	1
	17.72	19	30.44	120	17.707	0	17.732	0	1
	17.73	18	30.46	129	17.717	0	17.742	0	0
	17.74	15	30.48	138	17.727	0	17.752	0	0
	17.75	12	30.5	149	17.737	0	17.762	0	0
	17.76	8	30.52	160	17.7469	0	17.772	0	0
	17.77	4	30.54	174	17.7569	0	17.782	0	0
	17.78	2	30.56	191	17.7669	0	17.792	0	0
	17.79	1	30.58	210	17.7769	0	17.802	0	0
	17.8	2	30.6	235	17.7869	0	17.813	0	0
	17.81	4	30.62	261	17.7969	0	17.823	0	0
	17.82	8	30.64	290	17.8069	0	17.833	0	0
	17.83	12	30.66	325	17.8169	1	17.843	0	0
	17.84	16	30.68	364	17.8269	1	17.853	0	0
	17.85	22	30.7	413	17.8368	2	17.863	0	0
	17.86	27	30.72	476	17.8468	3	17.873	0	0
	17.87	34	30.74	555	17.8568	4	17.883	0	0
	17.88	42	30.76	659	17.8668	6	17.893	0	0
	17.89	52	30.78	795	17.8768	7	17.903	0	0
	17.9	61	30.8	967	17.8868	8	17.913	0	0
	17.91	69	30.82	1187	17.8968	9	17.923	0	0
	17.92	75	30.84	1462	17.9068	10	17.933	0	0
	17.93	80	30.86	1793	17.9168	10	17.943	0	0
	17.94	82	30.88	2184	17.9267	11	17.953	0	0
	17.95	84	30.9	2627	17.9367	11	17.963	0	0
	17.96	85	30.92	3108	17.9467	11	17.973	0	0
	17.97	87	30.94	3605	17.9567	12	17.983	0	0
	17.98	90	30.96	4085	17.9667	12	17.993	0	0
	17.99	93	30.98	4512	17.9767	13	18.003	0	0
	18	98	31	4847	17.9867	14	18.013	0	0
	18.01	104	31.02	5057	17.9967	15	18.023	0	0
	18.02	106	31.04	5116	18.0067	16	18.033	0	0
	18.03	110	31.06	5015	18.0167	18	18.043	0	0
	18.04	109	31.08	4761	18.0267	20	18.053	0	0
	18.05	104	31.1	4375	18.0366	22	18.063	9	0
	18.06	97	31.12	3895	18.0466	24	18.073	24	0
	18.07	86	31.14	3360	18.0566	27	18.083	41	0
	18.08	73	31.16	2813	18.0666	29	18.093	59	0
	18.09	57	31.18	2296	18.0766	32	18.103	74	0
	18.1	42	31.2	1831	18.0866	34	18.113	89	0
	18.11	29	31.22	1438	18.0966	37	18.123	101	0
	18.12	17	31.24	1120	18.1066	39	18.133	113	0
	18.13	12	31.26	871	18.1166	41	18.143	126	0
	18.14	8	31.28	683	18.1266	42	18.153	139	0
	18.15	9	31.3	544	18.1365	43	18.163	151	0
	18.16	14	31.32	440	18.1465	43	18.173	162	0
	18.17	19	31.34	364	18.1565	43	18.183	171	0
	18.18	28	31.36	305	18.1665	42	18.193	177	0
	18.19	37	31.38	261	18.1765	40	18.203	178	0
	18.2	48	31.4	227	18.1865	38	18.213	176	0
	18.21	57	31.42	199	18.1965	36	18.223	170	0
	18.22	69	31.44	179	18.2065	33	18.233	160	0
	18.23	80	31.46	160	18.2164	29	18.243	148	0
	18.24	93	31.48	144	18.2264	26	18.253	133	0
	18.25	106	31.5	131	18.2364	22	18.263	115	0
	18.26	119	31.52	119	18.2464	19	18.273	97	0
	18.27	132	31.54	107	18.2564	15	18.283	77	0
	18.28	143	31.56	99	18.2664	12	18.293	57	0
	18.29	149	31.58	92	18.2764	9	18.303	37	0
	18.3	153	31.6	85	18.2864	7	18.313	19	0
	18.31	150	31.62	78	18.2964	5	18.323	2	0
	18.32	143	31.64	70	18.3064	3	18.333	0	0
	18.33	134	31.66	61	18.3163	2	18.343	0	0
	18.34	119	31.68	54	18.3263	1	18.353	0	0
	18.35	105	31.7	48	18.3363	0	18.363	0	0
	18.36	90	31.72	43	18.3463	0	18.373	0	0
	18.37	78	31.74	42	18.3563	0	18.383	0	0
	18.38	67	31.76	40	18.3663	0	18.393	0	0
	18.39	63	31.78	38	18.3763	0	18.403	0	0
	18.4	61	31.8	36	18.3863	0	18.413	0	0
	18.41	64	31.82	31	18.3963	0	18.423	0	0
	18.42	71	31.84	25	18.4063	0	18.433	0	0
	18.43	80	31.86	18	18.4163	0	18.443	0	0
	18.44	91	31.88	11	18.4262	0	18.453	0	0
	18.45	102	31.9	8	18.4362	0	18.463	3	0
	18.46	115	31.92	6	18.4462	0	18.473	13	0
	18.47	126	31.94	8	18.4562	0	18.483	22	0
	18.48	135	31.96	15	18.4662	0	18.493	29	0
	18.49	140	31.98	26	18.4762	0	18.503	33	0
	18.5	142	32	40	18.4862	0	18.513	31	0
	18.51	138	32.02	58	18.4962	0	18.523	25	0
	18.52	131	32.04	75	18.5062	0	18.533	17	0
	18.53	119	32.06	93	18.5161	1	18.543	8	0
	18.54	105	32.08	110	18.5261	1	18.553	2	0
	18.55	87	32.1	128	18.5361	2	18.563	1	0
	18.56	71	32.12	152	18.5461	2	18.573	0	0
	18.57	54	32.14	184	18.5561	3	18.583	0	1
	18.58	41	32.16	231	18.5661	4	18.593	0	2
	18.59	30	32.18	298	18.5761	4	18.603	0	3
	18.6	26	32.2	390	18.5861	5	18.613	0	5
	18.61	26	32.22	509	18.5961	5	18.623	0	8
	18.62	30	32.24	655	18.606	5	18.633	0	11
	18.63	39	32.26	823	18.616	5	18.643	0	15
	18.64	51	32.28	1006	18.626	4	18.653	0	19
	18.65	66	32.3	1191	18.636	4	18.663	0	24
	18.66	79	32.32	1364	18.646	3	18.673	0	29
	18.67	92	32.34	1507	18.656	2	18.683	0	35
	18.68	100	32.36	1603	18.666	2	18.693	18	41
	18.69	106	32.38	1641	18.676	1	18.703	44	47
	18.7	106	32.4	1613	18.686	1	18.713	70	53
	18.71	104	32.42	1523	18.696	0	18.723	99	59
	18.72	97	32.44	1379	18.706	0	18.733	124	65
	18.73	87	32.46	1196	18.7159	0	18.743	140	70
	18.74	76	32.48	995	18.7259	0	18.753	150	75
	18.75	63	32.5	794	18.7359	0	18.763	155	79
	18.76	50	32.52	610	18.7459	0	18.773	156	82
	18.77	38	32.54	455	18.7559	0	18.783	155	85
	18.78	30	32.56	333	18.7659	0	18.793	152	87
	18.79	22	32.58	242	18.7759	0	18.803	147	88
	18.8	20	32.6	180	18.7859	0	18.813	139	89
	18.81	19	32.62	137	18.7959	0	18.823	129	89
	18.82	21	32.64	107	18.8058	0	18.834	115	88
	18.83	23	32.66	86	18.8158	0	18.844	100	87
	18.84	28	32.68	67	18.8258	0	18.854	85	85
	18.85	33	32.7	54	18.8358	0	18.864	71	83
	18.86	37	32.72	42	18.8458	0	18.874	61	81
	18.87	41	32.74	33	18.8558	0	18.884	53	79
	18.88	44	32.76	26	18.8658	0	18.894	48	77
	18.89	48	32.78	22	18.8758	0	18.904	48	74
	18.9	50	32.8	19	18.8858	0	18.914	49	72
	18.91	55	32.82	17	18.8958	0	18.924	53	69
	18.92	61	32.84	16	18.9058	0	18.934	60	67
	18.93	68	32.86	14	18.9157	0	18.944	67	64
	18.94	76	32.88	13	18.9257	0	18.954	75	61
	18.95	86	32.9	14	18.9357	0	18.964	86	58
	18.96	93	32.92	13	18.9457	0	18.974	95	54
	18.97	101	32.94	14	18.9557	0	18.984	104	51
	18.98	106	32.96	14	18.9657	0	18.994	111	47
	18.99	108	32.98	14	18.9757	0	19.004	117	43
	19	108	33	12	18.9857	0	19.014	118	40
	19.01	105	33.02	11	18.9957	0	19.024	118	36
	19.02	97	33.04	13	19.0056	0	19.034	115	33
	19.03	91	33.06	16	19.0156	0	19.044	109	31
	19.04	83	33.08	25	19.0256	0	19.054	102	28
	19.05	76	33.1	40	19.0356	0	19.064	94	27
	19.06	71	33.12	64	19.0456	0	19.074	83	26
	19.07	70	33.14	97	19.0556	0	19.084	73	26
	19.08	70	33.16	137	19.0656	0	19.094	63	27
	19.09	74	33.18	188	19.0756	0	19.104	53	29
	19.1	80	33.2	245	19.0856	0	19.114	44	31
	19.11	87	33.22	308	19.0955	1	19.124	38	34
	19.12	94	33.24	373	19.1055	1	19.134	35	37
	19.13	99	33.26	434	19.1155	2	19.144	34	42
	19.14	102	33.28	485	19.1255	4	19.154	37	46
	19.15	102	33.3	522	19.1355	5	19.164	42	51
	19.16	98	33.32	541	19.1455	7	19.174	50	56
	19.17	92	33.34	537	19.1555	9	19.184	59	61
	19.18	85	33.36	513	19.1655	11	19.194	68	66
	19.19	78	33.38	470	19.1755	14	19.204	80	70
	19.2	70	33.4	412	19.1855	16	19.214	90	74
	19.21	65	33.42	345	19.1955	18	19.224	101	78
	19.22	61	33.44	278	19.2054	20	19.234	110	81
	19.23	58	33.46	211	19.2154	22	19.244	119	83
	19.24	57	33.48	154	19.2254	23	19.254	127	85
	19.25	57	33.5	106	19.2354	24	19.264	133	86
	19.26	57	33.52	69	19.2454	24	19.274	135	87
	19.27	56	33.54	44	19.2554	24	19.284	138	87
	19.28	55	33.56	29	19.2654	23	19.294	139	87
	19.29	50	33.58	19	19.2754	22	19.304	141	86
	19.3	45	33.6	16	19.2854	21	19.314	141	84
	19.31	39	33.62	16	19.2953	19	19.324	142	82
	19.32	33	33.64	15	19.3053	17	19.334	142	78
	19.33	26	33.66	14	19.3153	15	19.344	144	75
	19.34	21	33.68	14	19.3253	13	19.354	144	70
	19.35	15	33.7	13	19.3353	11	19.364	146	65
	19.36	11	33.72	13	19.3453	9	19.374	149	60
	19.37	7	33.74	13	19.3553	8	19.384	151	54
	19.38	7	33.76	13	19.3653	7	19.394	154	48
	19.39	7	33.78	14	19.3753	7	19.404	156	42
	19.4	11	33.8	16	19.3852	7	19.414	158	36
	19.41	19	33.82	18	19.3952	8	19.424	159	30
	19.42	29	33.84	21	19.4052	10	19.434	160	24
	19.43	40	33.86	26	19.4152	12	19.444	158	19
	19.44	56	33.88	28	19.4252	15	19.454	157	15
	19.45	70	33.9	33	19.4352	18	19.464	156	11
	19.46	84	33.92	38	19.4452	22	19.474	155	7
	19.47	97	33.94	41	19.4552	26	19.484	154	5
	19.48	109	33.96	49	19.4652	31	19.494	153	3
	19.49	117	33.98	58	19.4752	36	19.504	152	1
	19.5	121	34	67	19.4852	41	19.514	153	1
	19.51	122	34.02	84	19.4951	46	19.524	153	0
	19.52	119	34.04	102	19.5051	51	19.534	155	0
	19.53	114	34.06	129	19.5151	57	19.544	157	0
	19.54	105	34.08	167	19.5251	63	19.554	160	0
	19.55	96	34.1	218	19.5351	68	19.564	165	0
	19.56	87	34.12	291	19.5451	74	19.574	172	0
	19.57	77	34.14	394	19.5551	81	19.584	178	0
	19.58	70	34.16	531	19.5651	87	19.594	186	0
	19.59	67	34.18	706	19.5751	94	19.604	194	1
	19.6	66	34.2	915	19.585	101	19.614	203	2
	19.61	68	34.22	1147	19.595	108	19.624	210	3
	19.62	74	34.24	1384	19.605	115	19.634	219	5
	19.63	86	34.26	1599	19.615	122	19.644	228	7
	19.64	97	34.28	1771	19.625	129	19.654	236	9
	19.65	111	34.3	1876	19.635	136	19.664	245	12
	19.66	127	34.32	1902	19.645	143	19.674	252	15
	19.67	144	34.34	1845	19.655	150	19.684	260	18
	19.68	158	34.36	1710	19.665	156	19.694	266	22
	19.69	172	34.38	1516	19.675	162	19.704	272	25
	19.7	183	34.4	1283	19.685	167	19.714	276	28
	19.71	190	34.42	1037	19.6949	171	19.724	279	30
	19.72	192	34.44	800	19.7049	174	19.734	279	33
	19.73	192	34.46	587	19.7149	177	19.744	278	34
	19.74	188	34.48	412	19.7249	179	19.754	274	35
	19.75	183	34.5	277	19.7349	180	19.764	269	35
	19.76	176	34.52	182	19.7449	180	19.774	261	35
	19.77	170	34.54	120	19.7549	179	19.784	252	33
	19.78	163	34.56	87	19.7649	177	19.794	241	31
	19.79	157	34.58	70	19.7749	174	19.804	228	29
	19.8	153	34.6	65	19.7848	170	19.814	213	26
	19.81	151	34.62	62	19.7948	165	19.824	199	22
	19.82	150	34.64	61	19.8048	159	19.834	185	19
	19.83	150	34.66	56	19.8148	152	19.844	170	16
	19.84	152	34.68	49	19.8248	145	19.855	158	13
	19.85	157	34.7	41	19.8348	137	19.865	146	10
	19.86	163	34.72	34	19.8448	128	19.875	135	7
	19.87	174	34.74	29	19.8548	119	19.885	127	5
	19.88	189	34.76	28	19.8648	109	19.895	121	3
	19.89	211	34.78	30	19.8747	100	19.905	115	2
	19.9	241	34.8	35	19.8847	90	19.915	112	1
	19.91	278	34.82	39	19.8947	80	19.925	110	0
	19.92	320	34.84	42	19.9047	70	19.935	109	0
	19.93	367	34.86	44	19.9147	61	19.945	109	0
	19.94	417	34.88	43	19.9247	52	19.955	110	0
	19.95	468	34.9	40	19.9347	44	19.965	110	0
	19.96	519	34.92	36	19.9447	36	19.975	110	0
	19.97	574	34.94	30	19.9547	29	19.985	110	0
	19.98	631	34.96	26	19.9647	23	19.995	110	0
	19.99	700	34.98	20	19.9747	17	20.005	108	0
	20	787	35	16	19.9846	12	20.015	105	0
	20.01	905	35.02	12	19.9946	8	20.025	101	1
	20.02	1063	35.04	11	20.0046	5	20.035	96	2
	20.03	1279	35.06	9	20.0146	3	20.045	91	4
	20.04	1560	35.08	10	20.0246	1	20.055	85	6
	20.05	1913	35.1	14	20.0346	0	20.065	80	9
	20.06	2340	35.12	17	20.0446	0	20.075	76	12
	20.07	2841	35.14	21	20.0546	0	20.085	71	16
	20.08	3401	35.16	24	20.0646	0	20.095	67	20
	20.09	4002	35.18	24	20.0745	0	20.105	64	24
	20.1	4623	35.2	22	20.0845	0	20.115	59	28
	20.11	5232	35.22	17	20.0945	0	20.125	54	32
	20.12	5799	35.24	13	20.1045	0	20.135	50	35
	20.13	6291	35.26	9	20.1145	0	20.145	44	39
	20.14	6679	35.28	7	20.1245	1	20.155	37	41
	20.15	6941	35.3	7	20.1345	1	20.165	32	43
	20.16	7059	35.32	9	20.1445	2	20.175	25	44
	20.17	7028	35.34	13	20.1545	4	20.185	18	44
	20.18	6850	35.36	16	20.1644	5	20.195	11	43
	20.19	6537	35.38	20	20.1744	7	20.205	4	41
	20.2	6108	35.4	24	20.1844	9	20.215	2	39
	20.21	5590	35.42	24	20.1944	12	20.225	0	35
	20.22	5011	35.44	23	20.2044	15	20.235	0	32
	20.23	4404	35.46	22	20.2144	17	20.245	0	28
	20.24	3796	35.48	19	20.2244	20	20.255	0	24
	20.25	3213	35.5	16	20.2344	23	20.265	0	20
	20.26	2675	35.52	14	20.2444	26	20.275	0	16
	20.27	2197	35.54	12	20.2544	28	20.285	0	12
	20.28	1786	35.56	11	20.2644	30	20.295	0	9
	20.29	1442	35.58	12	20.2743	31	20.305	0	6
	20.3	1162	35.6	12	20.2843	32	20.315	0	4
	20.31	939	35.62	14	20.2943	32	20.325	0	2
	20.32	765	35.64	20	20.3043	31	20.335	0	1
	20.33	629	35.66	24	20.3143	30	20.345	0	0
	20.34	522	35.68	31	20.3243	29	20.355	0	0
	20.35	439	35.7	37	20.3343	27	20.365	0	0
	20.36	372	35.72	43	20.3443	25	20.375	0	0
	20.37	317	35.74	46	20.3543	22	20.385	0	0
	20.38	271	35.76	48	20.3642	19	20.395	0	0
	20.39	234	35.78	50	20.3742	17	20.405	0	0
	20.4	203	35.8	52	20.3842	14	20.415	0	0
	20.41	177	35.82	55	20.3942	11	20.425	0	0
	20.42	157	35.84	63	20.4042	8	20.435	0	0
	20.43	144	35.86	76	20.4142	6	20.445	0	0
	20.44	133	35.88	94	20.4242	4	20.455	0	0
	20.45	127	35.9	116	20.4342	2	20.465	0	0
	20.46	125	35.92	139	20.4442	1	20.475	0	0
	20.47	126	35.94	163	20.4541	0	20.485	0	0
	20.48	129	35.96	184	20.4642	0	20.495	0	0
	20.49	135	35.98	201	20.4741	0	20.505	0	0
	20.5	145	36	211	20.4841	0	20.515	0	0
	20.51	155	36.02	216	20.4941	1	20.525	0	1
	20.52	165	36.04	213	20.5041	2	20.535	0	1
	20.53	174	36.06	204	20.5141	4	20.545	0	1
	20.54	180	36.08	191	20.5241	6	20.555	0	2
	20.55	183	36.1	175	20.5341	8	20.565	0	2
	20.56	180	36.12	154	20.5441	10	20.575	0	3
	20.57	173	36.14	134	20.5541	13	20.585	0	3
	20.58	161	36.16	113	20.564	16	20.595	0	3
	20.59	145	36.18	94	20.574	19	20.605	0	3
	20.6	125	36.2	77	20.584	22	20.615	0	3
	20.61	105	36.22	64	20.594	25	20.625	0	3
	20.62	85	36.24	54	20.604	28	20.635	0	2
	20.63	67	36.26	47	20.614	30	20.645	0	2
	20.64	53	36.28	41	20.624	32	20.655	5	2
	20.65	43	36.3	36	20.634	33	20.665	11	2
	20.66	38	36.32	31	20.644	34	20.675	15	2
	20.67	38	36.34	27	20.6539	34	20.685	18	2
	20.68	42	36.36	23	20.6639	33	20.695	18	3
	20.69	50	36.38	22	20.6739	32	20.705	16	5
	20.7	60	36.4	22	20.6839	30	20.715	9	7
	20.71	72	36.42	25	20.6939	28	20.725	1	10
	20.72	85	36.44	29	20.7039	26	20.735	0	14
	20.73	95	36.46	31	20.7139	23	20.745	0	19
	20.74	104	36.48	34	20.7239	20	20.755	0	25
	20.75	111	36.5	35	20.7339	17	20.765	0	32
	20.76	113	36.52	33	20.7439	14	20.775	0	39
	20.77	111	36.54	32	20.7538	12	20.785	0	48
	20.78	108	36.56	30	20.7638	9	20.795	0	56
	20.79	104	36.58	27	20.7738	7	20.805	0	65
	20.8	99	36.6	27	20.7838	5	20.815	0	74
	20.81	95	36.62	27	20.7938	4	20.825	0	83
	20.82	96	36.64	28	20.8038	2	20.835	0	91
	20.83	100	36.66	29	20.8138	1	20.845	0	99
	20.84	106	36.68	29	20.8238	1	20.855	0	106
	20.85	114	36.7	29	20.8338	0	20.865	0	112
	20.86	126	36.72	30	20.8438	0	20.875	0	116
	20.87	135	36.74	31	20.8537	0	20.886	0	119
	20.88	143	36.76	33	20.8637	0	20.896	0	121
	20.89	148	36.78	36	20.8737	0	20.906	0	121
	20.9	151	36.8	40	20.8837	0	20.916	0	120
	20.91	147	36.82	44	20.8937	0	20.926	0	117
	20.92	141	36.84	48	20.9037	0	20.936	0	114
	20.93	132	36.86	50	20.9137	0	20.946	0	109
	20.94	120	36.88	50	20.9237	0	20.956	0	104
	20.95	107	36.9	48	20.9337	0	20.966	0	98
	20.96	95	36.92	44	20.9437	0	20.976	0	92
	20.97	84	36.94	38	20.9536	0	20.986	0	86
	20.98	74	36.96	35	20.9636	0	20.996	0	80
	20.99	67	36.98	32	20.9736	0	21.006	0	75
	21	61	37	32	20.9836	0	21.016	0	70
	21.01	57	37.02	34	20.9936	0	21.026	0	67
	21.02	54	37.04	38	21.0036	0	21.036	0	64
	21.03	53	37.06	43	21.0136	0	21.046	0	62
	21.04	52	37.08	49	21.0236	0	21.056	0	61
	21.05	52	37.1	53	21.0336	0	21.066	0	62
	21.06	53	37.12	58	21.0435	0	21.076	0	64
	21.07	55	37.14	62	21.0535	0	21.086	0	66
	21.08	56	37.16	68	21.0635	0	21.096	0	69
	21.09	57	37.18	78	21.0735	0	21.106	0	74
	21.1	58	37.2	89	21.0835	0	21.116	0	78
	21.11	58	37.22	104	21.0935	0	21.126	0	83
	21.12	57	37.24	123	21.1035	0	21.136	0	87
	21.13	57	37.26	144	21.1135	0	21.146	0	92
	21.14	57	37.28	164	21.1235	0	21.156	0	97
	21.15	61	37.3	188	21.1335	0	21.166	12	101
	21.16	66	37.32	210	21.1435	0	21.176	22	104
	21.17	75	37.34	227	21.1534	0	21.186	31	107
	21.18	86	37.36	242	21.1634	0	21.196	41	110
	21.19	98	37.38	252	21.1734	0	21.206	50	112
	21.2	110	37.4	255	21.1834	0	21.216	54	113
	21.21	119	37.42	250	21.1934	0	21.226	57	114
	21.22	126	37.44	241	21.2034	0	21.236	61	115
	21.23	125	37.46	224	21.2134	0	21.246	65	115
	21.24	120	37.48	203	21.2234	0	21.256	66	114
	21.25	108	37.5	179	21.2334	0	21.266	70	114
	21.26	93	37.52	156	21.2433	0	21.276	76	113
	21.27	75	37.54	133	21.2533	0	21.286	78	113
	21.28	57	37.56	114	21.2633	0	21.296	79	113
	21.29	43	37.58	98	21.2733	0	21.306	79	112
	21.3	34	37.6	85	21.2833	0	21.316	76	112
	21.31	32	37.62	75	21.2933	0	21.326	70	113
	21.32	37	37.64	67	21.3033	0	21.336	63	113
	21.33	50	37.66	62	21.3133	0	21.346	54	114
	21.34	69	37.68	56	21.3233	0	21.356	43	115
	21.35	94	37.7	53	21.3332	0	21.366	30	116
	21.36	122	37.72	49	21.3432	0	21.376	17	117
	21.37	154	37.74	46	21.3532	0	21.386	5	118
	21.38	188	37.76	43	21.3632	0	21.396	2	119
	21.39	224	37.78	42	21.3732	0	21.406	0	119
	21.4	261	37.8	38	21.3832	0	21.416	0	119
	21.41	303	37.82	36	21.3932	0	21.426	0	118
	21.42	350	37.84	34	21.4032	0	21.436	0	117
	21.43	401	37.86	31	21.4132	0	21.446	0	115
	21.44	460	37.88	28	21.4232	0	21.456	0	112
	21.45	530	37.9	27	21.4332	0	21.466	0	109
	21.46	612	37.92	28	21.4431	0	21.476	0	105
	21.47	708	37.94	29	21.4531	0	21.486	0	100
	21.48	820	37.96	32	21.4631	0	21.496	0	95
	21.49	950	37.98	36	21.4731	0	21.506	0	89
	21.5	1098	38	37	21.4831	0	21.516	0	82
	21.51	1261	38.02	37	21.4931	0	21.526	0	75
	21.52	1436	38.04	36	21.5031	0	21.536	0	67
	21.53	1620	38.06	32	21.5131	0	21.546	0	60
	21.54	1802	38.08	28	21.5231	0	21.556	0	52
	21.55	1974	38.1	24	21.533	0	21.566	0	44
	21.56	2128	38.12	21	21.543	0	21.576	0	37
	21.57	2253	38.14	20	21.553	0	21.586	0	29
	21.58	2339	38.16	22	21.563	0	21.596	0	23
	21.59	2381	38.18	24	21.573	0	21.606	0	17
	21.6	2373	38.2	27	21.583	0	21.616	9	12
	21.61	2314	38.22	31	21.593	0	21.626	19	8
	21.62	2206	38.24	32	21.603	0	21.636	25	5
	21.63	2059	38.26	32	21.613	0	21.646	29	3
	21.64	1880	38.28	31	21.623	0	21.656	30	2
	21.65	1681	38.3	30	21.6329	0	21.666	25	2
	21.66	1474	38.32	28	21.6429	0	21.676	17	3
	21.67	1271	38.34	28	21.6529	0	21.686	8	5
	21.68	1081	38.36	27	21.6629	0	21.696	0	8
	21.69	910	38.38	27	21.6729	0	21.706	0	12
	21.7	764	38.4	27	21.6829	0	21.716	0	16
	21.71	643	38.42	27	21.6929	0	21.726	0	21
	21.72	545	38.44	26	21.7029	0	21.736	0	26
	21.73	469	38.46	25	21.7129	0	21.746	0	31
	21.74	409	38.48	23	21.7229	0	21.756	0	35
	21.75	365	38.5	20	21.7328	0	21.766	0	39
	21.76	330	38.52	17	21.7428	0	21.776	0	43
	21.77	305	38.54	16	21.7528	0	21.786	0	46
	21.78	284	38.56	15	21.7628	0	21.796	0	48
	21.79	267	38.58	15	21.7728	0	21.806	0	50
	21.8	253	38.6	17	21.7828	0	21.816	0	50
	21.81	239	38.62	19	21.7928	0	21.826	0	51
	21.82	223	38.64	21	21.8028	0	21.836	0	50
	21.83	205	38.66	20	21.8128	0	21.846	0	49
	21.84	186	38.68	19	21.8227	0	21.856	0	48
	21.85	163	38.7	16	21.8327	0	21.866	0	46
	21.86	136	38.72	13	21.8427	0	21.876	0	44
	21.87	108	38.74	10	21.8527	1	21.886	0	43
	21.88	79	38.76	9	21.8627	1	21.896	0	41
	21.89	50	38.78	10	21.8727	1	21.907	0	41
	21.9	23	38.8	13	21.8827	2	21.917	0	40
	21.91	2	38.82	18	21.8927	2	21.927	0	40
	21.92	1	38.84	23	21.9027	3	21.937	0	41
	21.93	0	38.86	26	21.9127	3	21.947	0	43
	21.94	0	38.88	27	21.9227	3	21.957	6	45
	21.95	0	38.9	25	21.9326	3	21.967	22	47
	21.96	11	38.92	22	21.9426	3	21.977	39	50
	21.97	33	38.94	16	21.9526	3	21.987	54	53
	21.98	56	38.96	13	21.9626	3	21.997	68	57
	21.99	84	38.98	10	21.9726	2	22.007	76	60
	22	112	39	9	21.9826	2	22.017	78	64
	22.01	135	39.02	10	21.9926	1	22.027	72	67
	22.02	147	39.04	14	22.0026	1	22.037	63	70
	22.03	151	39.06	17	22.0126	1	22.047	50	72
	22.04	144	39.08	19	22.0225	0	22.057	36	74
	22.05	127	39.1	20	22.0325	0	22.067	21	74
	22.06	103	39.12	19	22.0425	0	22.077	9	74
	22.07	78	39.14	15	22.0525	0	22.087	0	73
	22.08	56	39.16	12	22.0625	0	22.097	0	71
	22.09	37	39.18	9	22.0725	0	22.107	0	68
	22.1	25	39.2	7	22.0825	0	22.117	0	64
	22.11	20	39.22	6	22.0925	0	22.127	0	60
	22.12	23	39.24	7	22.1025	0	22.137	0	55
	22.13	32	39.26	8	22.1124	0	22.147	0	49
	22.14	44	39.28	8	22.1224	0	22.157	0	43
	22.15	58	39.3	9	22.1324	0	22.167	0	37
	22.16	69	39.32	9	22.1424	0	22.177	0	31
	22.17	79	39.34	10	22.1524	0	22.187	0	26
	22.18	82	39.36	10	22.1624	0	22.197	0	20
	22.19	82	39.38	12	22.1724	0	22.207	0	16
	22.2	76	39.4	14	22.1824	0	22.217	0	11
	22.21	67	39.42	15	22.1924	0	22.227	0	8
	22.22	55	39.44	15	22.2024	0	22.237	0	5
	22.23	41	39.46	14	22.2124	0	22.247	0	3
	22.24	28	39.48	10	22.2223	0	22.257	0	2
	22.25	16	39.5	6	22.2323	0	22.267	0	1
	22.26	5	39.52	1	22.2423	0	22.277	0	0
	22.27	3	39.54	0	22.2523	0	22.287	0	0
	22.28	1	39.56	0	22.2623	0	22.297	0	0
	22.29	0	39.58	3	22.2723	0	22.307	0	0
	22.3	0	39.6	7	22.2823	0	22.317	0	0
	22.31	0	39.62	14	22.2923	0	22.327	0	0
	22.32	0	39.64	17	22.3023	0	22.337	0	0
	22.33	0	39.66	21	22.3122	0	22.347	0	0
	22.34	0	39.68	20	22.3222	0	22.357	0	0
	22.35	0	39.7	16	22.3322	0	22.367	0	0
	22.36	0	39.72	11	22.3422	0	22.377	0	0
	22.37	0	39.74	5	22.3522	0	22.387	0	0
	22.38	0	39.76	0	22.3622	0	22.397	0	0
	22.39	0	39.78	0	22.3722	0	22.407	4	0
	22.4	0	39.8	0	22.3822	0	22.417	11	0
	22.41	0	39.82	0	22.3922	0	22.427	16	0
	22.42	0	39.84	0	22.4021	0	22.437	20	0
	22.43	0	39.86	0	22.4121	0	22.447	23	0
	22.44	1	39.88	0	22.4221	0	22.457	22	0
	22.45	15	39.9	0	22.4321	0	22.467	18	0
	22.46	32	39.92	2	22.4421	0	22.477	12	0
	22.47	50	39.94	5	22.4521	0	22.487	5	0
	22.48	70	39.96	8	22.4621	0	22.497	0	0
	22.49	88	39.98	11	22.4721	0	22.507	0	0
	22.5	103	40	12	22.4821	0	22.517	0	0
	22.51	110	40.02	13	22.4921	0	22.527	0	0
	22.52	113	40.04	14	22.5021	0	22.537	0	0
	22.53	110	40.06	17	22.512	0	22.547	0	0
	22.54	104	40.08	21	22.522	0	22.557	0	0
	22.55	93	40.1	28	22.532	0	22.567	0	1
	22.56	80	40.12	36	22.542	0	22.577	0	3
	22.57	67	40.14	45	22.552	0	22.587	0	5
	22.58	51	40.16	52	22.562	0	22.597	0	7
	22.59	36	40.18	57	22.572	0	22.607	0	11
	22.6	21	40.2	60	22.582	0	22.617	0	15
	22.61	6	40.22	59	22.592	0	22.627	0	19
	22.62	0	40.24	54	22.6019	0	22.637	0	24
	22.63	0	40.26	47	22.6119	0	22.647	0	29
	22.64	0	40.28	40	22.6219	0	22.657	0	34
	22.65	0	40.3	31	22.6319	0	22.667	0	39
	22.66	0	40.32	24	22.6419	0	22.677	0	44
	22.67	0	40.34	18	22.6519	0	22.687	0	48
	22.68	0	40.36	15	22.6619	0	22.697	0	51
	22.69	0	40.38	14	22.6719	0	22.707	0	53
	22.7	0	40.4	14	22.6819	0	22.717	0	54
	22.71	0	40.42	15	22.6919	0	22.727	0	54
	22.72	0	40.44	16	22.7019	0	22.737	0	53
	22.73	0	40.46	16	22.7118	0	22.747	0	51
	22.74	0	40.48	16	22.7218	0	22.757	0	48
	22.75	11	40.5	15	22.7318	0	22.767	0	44
	22.76	32	40.52	13	22.7418	0	22.777	0	39
	22.77	53	40.54	13	22.7518	0	22.787	1	34
	22.78	70	40.56	13	22.7618	0	22.797	2	29
	22.79	84	40.58	15	22.7718	0	22.807	5	24
	22.8	92	40.6	17	22.7818	0	22.817	7	19
	22.81	92	40.62	19	22.7918	0	22.827	8	14
	22.82	87	40.64	22	22.8017	0	22.837	7	10
	22.83	78	40.66	23	22.8117	0	22.847	7	7
	22.84	71	40.68	23	22.8217	0	22.857	6	4
	22.85	64	40.7	24	22.8317	0	22.867	3	3
	22.86	59	40.72	24	22.8417	0	22.877	0	1
	22.87	59	40.74	26	22.8517	0	22.887	0	0
	22.88	62	40.76	30	22.8617	0	22.897	0	0
	22.89	68	40.78	36	22.8717	0	22.907	0	0
	22.9	73	40.8	44	22.8817	0	22.917	0	0
	22.91	77	40.82	53	22.8916	0	22.927	0	0
	22.92	81	40.84	62	22.9016	0	22.938	0	0
	22.93	81	40.86	72	22.9116	0	22.948	0	0
	22.94	79	40.88	80	22.9216	0	22.958	0	0
	22.95	75	40.9	91	22.9316	0	22.968	0	0
	22.96	72	40.92	99	22.9416	0	22.978	0	0
	22.97	70	40.94	109	22.9516	0	22.988	0	0
	22.98	68	40.96	120	22.9616	0	22.998	0	0
	22.99	70	40.98	136	22.9716	0	23.008	0	0
	23	71	41	155	22.9816	0	23.018	0	0
	23.01	75	41.02	179	22.9916	0	23.028	0	0
	23.02	77	41.04	215	23.0015	0	23.038	0	0
	23.03	76	41.06	260	23.0115	0	23.048	0	0
	23.04	74	41.08	319	23.0215	0	23.058	0	0
	23.05	68	41.1	391	23.0315	0	23.068	0	0
	23.06	62	41.12	481	23.0415	0	23.078	0	0
	23.07	51	41.14	584	23.0515	0	23.088	0	0
	23.08	42	41.16	695	23.0615	0	23.098	0	0
	23.09	33	41.18	810	23.0715	0	23.108	0	0
	23.1	25	41.2	921	23.0815	0	23.118	0	0
	23.11	20	41.22	1014	23.0914	0	23.128	0	0
	23.12	16	41.24	1085	23.1014	0	23.138	0	0
	23.13	17	41.26	1126	23.1114	0	23.148	0	0
	23.14	17	41.28	1130	23.1214	0	23.158	0	0
	23.15	21	41.3	1097	23.1314	0	23.168	0	0
	23.16	23	41.32	1033	23.1414	0	23.178	0	0
	23.17	25	41.34	942	23.1514	0	23.188	0	1
	23.18	27	41.36	833	23.1614	0	23.198	0	2
	23.19	26	41.38	717	23.1714	0	23.208	0	3
	23.2	25	41.4	603	23.1813	0	23.218	0	4
	23.21	21	41.42	497	23.1913	0	23.228	0	6
	23.22	19	41.44	402	23.2013	0	23.238	0	8
	23.23	16	41.46	324	23.2113	1	23.248	2	11
	23.24	14	41.48	262	23.2213	1	23.258	14	13
	23.25	15	41.5	213	23.2313	1	23.268	24	16
	23.26	17	41.52	177	23.2413	1	23.278	32	19
	23.27	24	41.54	149	23.2513	1	23.288	38	22
	23.28	31	41.56	131	23.2613	1	23.298	39	24
	23.29	42	41.58	118	23.2713	1	23.308	38	26
	23.3	50	41.6	109	23.2812	1	23.318	29	28
	23.31	60	41.62	103	23.2912	1	23.328	19	28
	23.32	66	41.64	96	23.3012	0	23.338	10	29
	23.33	69	41.66	92	23.3112	0	23.348	0	28
	23.34	68	41.68	90	23.3212	0	23.358	0	27
	23.35	64	41.7	88	23.3312	0	23.368	0	26
	23.36	58	41.72	89	23.3412	0	23.378	0	23
	23.37	49	41.74	93	23.3512	0	23.388	0	21
	23.38	41	41.76	100	23.3612	0	23.398	0	18
	23.39	33	41.78	112	23.3712	0	23.408	0	15
	23.4	29	41.8	129	23.3812	0	23.418	0	12
	23.41	27	41.82	151	23.3911	0	23.428	0	10
	23.42	28	41.84	177	23.4011	0	23.438	0	7
	23.43	31	41.86	207	23.4111	0	23.448	0	5
	23.44	38	41.88	241	23.4211	0	23.458	0	3
	23.45	46	41.9	277	23.4311	0	23.468	0	2
	23.46	55	41.92	315	23.4411	0	23.478	3	1
	23.47	63	41.94	355	23.4511	0	23.488	8	0
	23.48	69	41.96	395	23.4611	0	23.498	11	0
	23.49	75	41.98	431	23.4711	0	23.508	15	0
	23.5	77	42	462	23.481	0	23.518	16	0
	23.51	79	42.02	485	23.491	0	23.528	15	0
	23.52	78	42.04	497	23.501	0	23.538	12	0
	23.53	77	42.06	496	23.511	0	23.548	5	0
	23.54	74	42.08	483	23.521	0	23.558	3	0
	23.55	70	42.1	458	23.531	0	23.568	0	0
	23.56	67	42.12	424	23.541	0	23.578	0	0
	23.57	64	42.14	382	23.551	0	23.588	0	0
	23.58	63	42.16	336	23.561	0	23.598	0	0
	23.59	63	42.18	291	23.5709	0	23.608	0	0
	23.6	66	42.2	247	23.5809	0	23.618	0	0
	23.61	71	42.22	206	23.5909	0	23.628	0	0
	23.62	77	42.24	171	23.6009	0	23.638	0	0
	23.63	83	42.26	143	23.6109	0	23.648	0	0
	23.64	89	42.28	120	23.6209	0	23.658	0	0
	23.65	91	42.3	102	23.6309	0	23.668	0	0
	23.66	91	42.32	89	23.6409	1	23.678	0	0
	23.67	86	42.34	79	23.6509	2	23.688	0	0
	23.68	77	42.36	70	23.6609	3	23.698	0	0
	23.69	64	42.38	62	23.6709	4	23.708	0	0
	23.7	48	42.4	58	23.6808	6	23.718	0	0
	23.71	32	42.42	54	23.6908	9	23.728	0	0
	23.72	17	42.44	49	23.7008	11	23.738	0	0
	23.73	6	42.46	47	23.7108	14	23.748	0	0
	23.74	3	42.48	45	23.7208	18	23.758	0	0
	23.75	0	42.5	43	23.7308	21	23.768	0	0
	23.76	0	42.52	42	23.7408	25	23.778	0	0
	23.77	5	42.54	41	23.7508	28	23.788	0	0
	23.78	14	42.56	38	23.7608	32	23.798	0	0
	23.79	24	42.58	35	23.7707	35	23.808	0	0
	23.8	32	42.6	33	23.7807	38	23.818	0	0
	23.81	41	42.62	32	23.7907	40	23.828	0	0
	23.82	50	42.64	32	23.8007	42	23.838	0	0
	23.83	55	42.66	33	23.8107	43	23.848	0	0
	23.84	57	42.68	33	23.8207	44	23.858	0	0
	23.85	58	42.7	35	23.8307	44	23.868	0	0
	23.86	58	42.72	36	23.8407	44	23.878	0	0
	23.87	57	42.74	38	23.8507	44	23.888	0	0
	23.88	57	42.76	36	23.8607	43	23.898	0	0
	23.89	59	42.78	36	23.8707	42	23.908	0	0
	23.9	63	42.8	37	23.8806	41	23.918	0	0
	23.91	68	42.82	38	23.8906	40	23.928	0	0
	23.92	75	42.84	37	23.9006	38	23.938	0	0
	23.93	80	42.86	39	23.9106	37	23.948	0	0
	23.94	86	42.88	40	23.9206	36	23.959	0	0
	23.95	89	42.9	38	23.9306	35	23.969	0	0
	23.96	92	42.92	36	23.9406	35	23.979	0	0
	23.97	93	42.94	32	23.9506	34	23.989	0	0
	23.98	93	42.96	26	23.9606	34	23.999	0	0
	23.99	95	42.98	19	23.9705	34	24.009	0	0
	24	98	43	14	23.9805	34	24.019	0	0
	24.01	102	43.02	10	23.9905	35	24.029	0	0
	24.02	109	43.04	8	24.0005	35	24.039	0	0
	24.03	116	43.06	8	24.0105	35	24.049	0	0
	24.04	123	43.08	10	24.0205	35	24.059	0	0
	24.05	130	43.1	12	24.0305	35	24.069	0	0
	24.06	134	43.12	14	24.0405	34	24.079	0	0
	24.07	137	43.14	17	24.0505	33	24.089	0	0
	24.08	136	43.16	18	24.0604	32	24.099	0	0
	24.09	135	43.18	20	24.0704	30	24.109	0	0
	24.1	131	43.2	20	24.0804	28	24.119	0	0
	24.11	128	43.22	21	24.0904	25	24.129	0	0
	24.12	123	43.24	22	24.1004	23	24.139	0	0
	24.13	118	43.26	22	24.1104	20	24.149	0	0
	24.14	112	43.28	21	24.1204	17	24.159	0	0
	24.15	105	43.3	20	24.1304	14	24.169	0	0
	24.16	97	43.32	19	24.1404	12	24.179	0	0
	24.17	84	43.34	18	24.1504	9	24.189	0	0
	24.18	71	43.36	19	24.1604	7	24.199	0	0
	24.19	53	43.38	20	24.1703	5	24.209	0	0
	24.2	34	43.4	22	24.1803	4	24.219	0	0
	24.21	16	43.42	24	24.1903	2	24.229	0	0
	24.22	0	43.44	25	24.2003	1	24.239	0	0
	24.23	0	43.46	25	24.2103	1	24.249	0	0
	24.24	0	43.48	24	24.2203	0	24.259	0	0
	24.25	0	43.5	21	24.2303	0	24.269	0	0
	24.26	0	43.52	18	24.2403	0	24.279	0	0
	24.27	0	43.54	14	24.2503	0	24.289	0	0
	24.28	0	43.56	12	24.2602	0	24.299	0	0
	24.29	6	43.58	11	24.2702	0	24.309	0	0
	24.3	12	43.6	14	24.2802	0	24.319	0	0
	24.31	18	43.62	18	24.2902	0	24.329	0	0
	24.32	24	43.64	24	24.3002	0	24.339	0	0
	24.33	28	43.66	32	24.3102	0	24.349	0	0
	24.34	31	43.68	38	24.3202	0	24.359	0	0
	24.35	28	43.7	42	24.3302	0	24.369	0	0
	24.36	26	43.72	43	24.3402	0	24.379	0	0
	24.37	23	43.74	42	24.3501	0	24.389	0	0
	24.38	21	43.76	39	24.3601	0	24.399	0	0
	24.39	22	43.78	35	24.3701	0	24.409	0	0
	24.4	25	43.8	30	24.3801	0	24.419	0	0
	24.41	34	43.82	26	24.3901	0	24.429	0	0
	24.42	43	43.84	25	24.4001	0	24.439	0	0
	24.43	55	43.86	27	24.4101	0	24.449	0	0
	24.44	65	43.88	31	24.4201	0	24.459	0	0
	24.45	74	43.9	36	24.4301	0	24.469	0	0
	24.46	81	43.92	41	24.4401	0	24.479	0	0
	24.47	83	43.94	47	24.4501	0	24.489	0	0
	24.48	84	43.96	50	24.46	0	24.499	0	0
	24.49	80	43.98	50	24.47	0	24.509	0	0
	24.5	76	44	48	24.48	0	24.519	0	0
	24.51	70	44.02	44	24.49	0	24.529	0	0
	24.52	65	44.04	38	24.5	0	24.539	0	0
	24.53	62	44.06	32	24.51	0	24.549	0	0
	24.54	60	44.08	27	24.52	0	24.559	0	0
	24.55	60	44.1	25	24.53	0	24.569	0	0
	24.56	60	44.12	26	24.54	0	24.579	0	0
	24.57	63	44.14	32	24.5499	0	24.589	0	0
	24.58	66	44.16	42	24.5599	0	24.599	0	0
	24.59	70	44.18	54	24.5699	0	24.609	0	0
	24.6	75	44.2	67	24.5799	0	24.619	0	0
	24.61	80	44.22	80	24.5899	0	24.629	0	0
	24.62	85	44.24	88	24.5999	0	24.639	0	0
	24.63	88	44.26	91	24.6099	0	24.649	0	0
	24.64	91	44.28	90	24.6199	0	24.659	0	0
	24.65	91	44.3	85	24.6299	0	24.669	0	0
	24.66	90	44.32	76	24.6399	0	24.679	0	0
	24.67	85	44.34	65	24.6499	0	24.689	0	0
	24.68	79	44.36	55	24.6598	0	24.699	0	0
	24.69	71	44.38	47	24.6698	0	24.709	0	0
	24.7	61	44.4	42	24.6798	0	24.719	0	0
	24.71	52	44.42	39	24.6898	0	24.729	0	0
	24.72	42	44.44	37	24.6998	0	24.739	0	0
	24.73	32	44.46	37	24.7098	0	24.749	0	0
	24.74	24	44.48	36	24.7198	0	24.759	0	0
	24.75	16	44.5	34	24.7298	0	24.769	0	0
	24.76	11	44.52	31	24.7398	0	24.779	0	0
	24.77	5	44.54	27	24.7497	0	24.789	0	0
	24.78	2	44.56	24	24.7597	0	24.799	0	0
	24.79	3	44.58	21	24.7697	0	24.809	0	3
	24.8	4	44.6	22	24.7797	0	24.819	0	7
	24.81	8	44.62	24	24.7897	0	24.829	0	13
	24.82	15	44.64	28	24.7997	0	24.839	0	21
	24.83	23	44.66	34	24.8097	0	24.849	0	32
	24.84	32	44.68	39	24.8197	0	24.859	0	46
	24.85	41	44.7	43	24.8297	0	24.869	10	63
	24.86	50	44.72	43	24.8396	0	24.879	54	82
	24.87	57	44.74	42	24.8496	0	24.889	102	104
	24.88	66	44.76	39	24.8596	0	24.899	154	128
	24.89	73	44.78	34	24.8696	0	24.909	210	154
	24.9	82	44.8	32	24.8796	0	24.919	270	181
	24.91	91	44.82	30	24.8896	0	24.929	334	209
	24.92	101	44.84	31	24.8996	0	24.939	392	237
	24.93	111	44.86	35	24.9096	0	24.949	452	266
	24.94	121	44.88	40	24.9196	0	24.959	524	293
	24.95	128	44.9	45	24.9296	1	24.969	609	319
	24.96	132	44.92	48	24.9396	3	24.98	708	344
[truncated: 6,004 more rows]

## Sheet: Fig. 2A
Fig. 2A
	V2O5 powder													V2O5 nanobelt													MgVO													CaVO
	B.E.(eV)	Raw Intensity	B.E.(eV)	Peak Sum	B.E.(eV)	V5+ 2p3/2	B.E.(eV)	V4+ 2p3/2	B.E.(eV)	V5+ 2p1/2	B.E.(eV)	V4+ 2p1/2		B.E.(eV)	Raw Intensity	B.E.(eV)	Peak Sum	B.E.(eV)	V5+ 2p3/2	B.E.(eV)	V4+ 2p3/2	B.E.(eV)	V5+ 2p1/2	B.E.(eV)	V4+ 2p1/2		B.E.(eV)	Raw Intensity	B.E.(eV)	Peak Sum	B.E.(eV)	V5+ 2p3/2	B.E.(eV)	V4+ 2p3/2	B.E.(eV)	V5+ 2p1/2	B.E.(eV)	V4+ 2p1/2		B.E.(eV)	Raw Intensity	B.E.(eV)	Peak Sum	B.E.(eV)	V5+ 2p3/2	B.E.(eV)	V4+ 2p3/2	B.E.(eV)	V5+ 2p1/2
	528	8618.97	510	1560.26	510	1560.26	510	1560.26	510	1560.26	510	1560.26		528	10807.1	510	2147.74	510	2147.74	510	2147.74	510	2147.74	510	2147.74		528	8444.17	510	2419.26	510	2419.26	510	2419.26	510	2419.26	510	2419.26		528	7482.9	510	1760.82	510	1760.82	510	1760.82	510	1760.82
	527.95	8518.45	510.045	1560.26	510.653	1563.07	510.973	1566.12	511.356	1566.81	511.462	1567.88		527.95	10780.2	510.045	2147.74	510.703	2141.05	510.701	2141.08	511.336	2133.47	511.641	2129.11		527.95	8566.13	510.046	2419.26	510.795	2416.52	510.823	2416.2	511.338	2414.35	511.611	2413.29		527.95	7636.13	510.048	1760.82	510.888	1767.03	510.958	1767.16	511.433	1770.9
	527.9	8190.21	510.09	1560.17	511.305	1567.09	511.947	1570.02	512.711	1575.26	512.925	1576.77		527.9	10582.6	510.09	2147.29	511.406	2132.88	511.401	2132.98	512.672	2123.25	513.281	2121.36		527.9	8687.07	510.092	2418.99	511.59	2413.38	511.645	2413.02	512.675	2412.11	513.222	2413.27		527.9	7598.11	510.097	1760.77	511.776	1774.89	511.917	1775.83	512.866	1786.5
	527.85	8182.32	510.135	1560.39	511.958	1570.06	512.92	1576.69	514.067	1593.22	514.387	1600.56		527.85	10427.1	510.135	2146.69	512.109	2125.32	512.102	2125.36	514.008	2126.17	514.922	2159.07		527.85	8483.3	510.137	2418.99	512.385	2412.32	512.468	2412.55	514.013	2420.79	514.832	2444.6		527.85	7886.39	510.145	1760.86	512.665	1783.76	512.875	1786.65	514.3	1813.22
	527.8	8503.72	510.18	1560.88	512.61	1574.26	513.893	1591.96	515.423	1659.12	515.85	1738.63		527.8	10597.2	510.18	2146.03	512.812	2122.51	512.802	2122.55	515.344	2214.96	516.563	2917.54		527.8	8253.39	510.183	2418.78	513.18	2412.93	513.291	2413.58	515.351	2499.09	516.443	3144.97		527.8	7928.27	510.193	1760.9	513.553	1798.23	513.833	1807.77	515.733	2026.78
	527.75	8790.48	510.226	1561.24	513.263	1580.93	513.976	1594.2	516.779	2198.63	517.312	3198.03		527.75	10613.4	510.226	2145.5	513.515	2121.72	513.503	2121.69	516.68	3058.5	518.203	7910.17		527.75	8373.44	510.229	2418.37	513.975	2420.32	514.113	2431	516.688	3390.05	518.054	5752.72		527.75	7768.81	510.241	1760.91	514.441	1816.97	513.916	1812.63	517.166	3352.66
	527.7	8255.88	510.271	1561.35	513.915	1590.98	514.135	1601.49	518.134	5955.95	518.775	6578.57		527.7	10591.4	510.271	2145.01	514.218	2130.66	514.204	2135.01	518.016	7563.64	519.844	8418.18		527.7	8566.83	510.275	2417.97	514.77	2441.6	514.192	2437.14	518.026	5705.94	519.665	6642.09		527.7	7745.75	510.29	1760.78	515.329	1909.29	514.077	1827.68	518.599	5428.9
	527.65	8251.2	510.316	1561.4	514.568	1604.36	514.286	1614.48	519.49	6679.52	520.237	6692.18		527.65	10708.9	510.316	2144.49	514.921	2159.04	514.269	2139.79	519.352	8411.66	519.98	8417.53		527.65	8587.44	510.321	2417.76	515.565	2576.02	514.342	2460.8	519.363	6600.38	519.8	6657.25		527.65	7676.22	510.338	1760.83	515.413	1940.03	514.231	1856.46	520.033	5752.73
	527.6	8311.59	510.361	1561.58	515.22	1638.47	514.43	1637.1	520.846	6693.96	520.359	6694.74		527.6	10891.5	510.361	2144.13	515.624	2329.82	514.395	2154.89	520.688	8412.51	520.241	8419.22		527.6	8437.28	510.366	2417.65	515.641	2618.59	514.486	2507	520.701	6700.74	520.062	6682.21		527.6	7838.12	510.386	1761.25	515.574	2033.71	514.376	1911.39	521.466	5828.01
	527.55	8366.19	510.406	1561.73	515.873	1780.84	514.567	1675.41	522.202	6736.17	520.594	6699.79		527.55	10599	510.406	2143.98	515.691	2380.82	514.515	2183.66	522.024	8454.64	520.492	8433.3		527.55	8641.45	510.412	2417.4	515.79	2743.92	514.622	2592.16	522.039	6767.43	520.312	6708.26		527.55	7951.26	510.434	1761.61	515.727	2193.23	514.515	2006.14	521.589	5837.23
	527.5	8659.26	510.451	1561.88	515.938	1823.89	514.697	1739.95	522.304	6744.4	520.818	6711.38		527.5	10582.3	510.451	2143.5	515.82	2534.47	514.629	2236.08	522.128	8464.87	520.73	8458.87		527.5	8733.58	510.458	2416.91	515.931	2941.25	514.751	2732.69	522.149	6779.17	520.55	6740.92		527.5	7935.67	510.483	1761.98	515.872	2450.41	514.646	2158.74	521.826	5860.39
	527.45	8655.67	510.496	1562.12	516.063	1961.18	514.819	1836.15	522.502	6764.73	521.032	6733.58		527.45	10674	510.496	2143.32	515.943	2804.18	514.737	2323.87	522.327	8491.21	520.958	8500.85		527.45	8630.35	510.504	2416.77	516.064	3254.15	514.874	2948.58	522.362	6807.97	520.778	6789.3		527.45	8110.45	510.531	1762.44	516.011	2844.03	514.771	2386.8	522.053	5894.16
	527.4	8699.71	510.541	1562.45	516.182	2210.8	514.936	1971.08	522.691	6795.71	521.237	6767.54		527.4	10562.3	510.541	2142.73	516.059	3270.49	514.84	2460.65	522.518	8526.64	521.175	8568.95		527.4	8862.59	510.55	2416.92	516.191	3728.03	514.989	3258.6	522.566	6848.43	520.995	6856.68		527.4	7948.73	510.579	1762.9	516.141	3417.58	514.889	2705.03	522.27	5945.95
	527.35	8664.59	510.586	1562.86	516.294	2648.22	515.046	2149.7	522.871	6839.26	521.431	6820.72		527.35	10628.4	510.586	2142.39	516.169	4029.89	514.937	2656.42	522.7	8583.98	521.381	8669.84		527.35	8831.01	510.595	2416.97	516.311	4417.77	515.099	3674.09	522.76	6902.92	521.201	6955.87		527.35	8141.45	510.627	1763.46	516.265	4208.44	515	3121.29	522.476	6020.92
	527.3	8387.3	510.632	1563.03	516.401	3368.03	515.149	2372.09	523.042	6905.37	521.616	6896.06		527.3	10601.2	510.632	2142	516.273	5194.85	515.028	2921.56	522.873	8666.63	521.577	8808.68		527.3	9166.18	510.641	2416.85	516.424	5368.72	515.202	4197.65	522.945	6981.75	521.397	7089.93		527.3	8011.4	510.676	1764.16	516.382	5242.59	515.105	3634.07	522.672	6124.72
	527.25	8734.9	510.677	1563.28	516.501	4470.07	515.247	2634.87	523.205	7003.88	521.792	7002.74		527.25	10836.8	510.677	2141.43	516.372	6860.15	515.114	3257.4	523.038	8789.49	521.763	8991.91		527.25	9154.87	510.687	2416.79	516.531	6611.18	515.299	4821.5	523.121	7089.68	521.582	7263.48		527.25	8043.35	510.724	1765	516.492	6523.09	515.203	4233.8	522.858	6265.28
	527.2	8636.43	510.722	1563.87	516.596	6033.71	515.338	2930.83	523.36	7145.02	521.959	7140.41		527.2	10778	510.722	2140.8	516.465	9091.21	515.196	3660.96	523.195	8960.59	521.939	9217.23		527.2	8807.71	510.733	2416.8	516.631	8144.84	515.39	5529.97	523.288	7235.72	521.758	7475.82		527.2	8092.26	510.772	1765.73	516.596	8034.5	515.296	4901.62	523.034	6448.96
	527.15	8582.08	510.767	1564.57	516.685	8104.77	515.424	3249.48	523.507	7344.46	522.117	7312.77		527.15	11109	510.767	2140.11	516.552	11900.1	515.272	4120.95	523.343	9197.55	522.106	9489.94		527.15	8870.96	510.779	2416.63	516.725	9941.49	515.476	6297.15	523.446	7425.21	521.925	7725.16		527.15	8257.41	510.82	1766.25	516.693	9736.26	515.383	5615.64	523.202	6679.92
	527.1	8925.92	510.812	1565.14	516.769	10681	515.504	3578.79	523.646	7611.2	522.266	7516.52		527.1	11207.4	510.812	2139.33	516.634	15242	515.343	4620.9	523.484	9504.68	522.263	9800.16		527.1	8895.5	510.824	2416.18	516.814	11949.3	515.556	7095.63	523.597	7663.07	522.082	8008.71		527.1	8624.29	510.869	1766.8	516.784	11570.3	515.464	6350.38	523.36	6957.68
	527.05	9329.96	510.857	1565.72	516.847	13703.2	515.579	3907.55	523.778	7951.91	522.408	7745.64		527.05	11071.4	510.857	2138.74	516.711	19017.2	515.41	5141.75	523.617	9892.68	522.412	10136.9		527.05	9095.76	510.87	2415.76	516.896	14095.8	515.63	7896.6	523.739	7950.78	522.23	8316.1		527.05	8535.17	510.917	1767.14	516.87	13470.9	515.54	7079.28	523.509	7277.99
	527	9183.26	510.902	1565.95	516.92	17067.5	515.649	4225.44	523.903	8364.89	522.541	7997.14		527	11291.4	510.902	2138.16	516.783	23089.8	515.473	5665.93	523.743	10360.2	522.551	10493.1		527	9341.99	510.916	2415.66	516.974	16301	515.7	8674.52	523.873	8283.88	522.37	8636.58		527	8530.41	510.965	1767.23	516.95	15373.4	515.611	7780.99	523.65	7630.45
	526.95	9147.87	510.947	1566.12	516.989	20637.3	515.714	4523.55	524.02	8844.77	522.666	8262.61		526.95	11327.5	510.947	2137.58	516.85	27296.4	515.531	6175.05	523.861	10895.5	522.682	10858.6		526.95	9576.31	510.962	2415.71	517.045	18483.9	515.764	9406.53	523.999	8652.65	522.501	8963.97		526.95	8849.04	511.013	1767.68	517.024	17217.3	515.677	8438.05	523.783	8010.41
	526.9	9216.75	510.992	1566.12	517.053	24273.5	515.774	4796.76	524.13	9376.97	522.784	8532.6		526.9	11138.5	510.992	2136.98	516.913	31485.5	515.585	6654.65	523.973	11487.1	522.805	11219.8		526.9	9379.41	511.008	2415.63	517.112	20573	515.824	10076.6	524.118	9049.28	522.624	9286.16		526.9	8729.56	511.062	1768.06	517.093	18950.8	515.737	9036.79	523.908	8401.23
	526.85	9412.35	511.038	1565.84	517.112	27839.2	515.829	5041.53	524.234	9947.66	522.894	8798.37		526.85	11273	511.038	2136.63	516.971	35513.6	515.635	7095.16	524.078	12112.2	522.92	11571.9		526.85	9387.68	511.053	2415.67	517.174	22515.4	515.879	10675.3	524.23	9461.65	522.739	9595.57		526.85	8705.09	511.11	1768.35	517.157	20539.7	515.794	9569.63	524.024	8792.07
	526.8	9549.28	511.083	1565.69	517.167	31216	515.88	5255.1	524.331	10538.9	522.997	9055.68		526.8	11583.2	511.083	2135.99	517.024	39272.2	515.681	7489.46	524.176	12752.9	523.028	11903.1		526.8	9532.89	511.099	2415.88	517.231	24272.9	515.93	11199.3	524.335	9877.68	522.846	9887.64		526.8	8909.8	511.158	1768.55	517.216	21962.1	515.845	10035	524.134	9173.68
	526.75	9742.32	511.128	1565.89	517.218	34317.7	515.927	5437.78	524.422	11127.7	523.094	9298.07		526.75	11599.6	511.128	2135.14	517.074	42683.7	515.724	7833.69	524.268	13391.5	523.128	12207.6		526.75	9765.35	511.145	2415.71	517.284	25824.2	515.977	11648.7	524.433	10284	522.946	10156.4		526.75	8936.71	511.206	1768.53	517.27	23206	515.892	10433.7	524.236	9536.98
	526.7	9906.05	511.173	1566.23	517.264	37090.3	515.97	5591.53	524.507	11699.2	523.183	9521.34		526.7	12015.8	511.173	2134.26	517.12	45700.5	515.763	8128.34	524.354	14009.5	523.221	12484.5		526.7	9877.11	511.191	2415.48	517.332	27162.6	516.019	12026.7	524.525	10670.8	523.039	10397.7		526.7	9179.07	511.255	1768.87	517.319	24272.3	515.936	10767.7	524.331	9871.59
	526.65	9896.82	511.218	1566.54	517.307	39506.2	516.008	5718.82	524.586	12241.9	523.267	9721.86		526.65	11821.2	511.218	2133.64	517.162	48307.3	515.798	8376.37	524.434	14589.6	523.307	12732.7		526.65	9744.82	511.237	2415.19	517.376	28294.3	516.058	12338.9	524.61	11031.3	523.125	10613.6		526.65	9342.9	511.303	1769.17	517.365	25169.2	515.975	11043.2	524.419	10175
	526.6	10149.6	511.263	1566.88	517.346	41561.3	516.043	5822.48	524.66	12740.9	523.344	9900.99		526.6	12189.4	511.263	2133.46	517.2	50513.6	515.83	8581.11	524.508	15124.1	523.386	12947.8		526.6	10267.2	511.282	2414.93	517.416	29233.5	516.093	12592.2	524.689	11360.9	523.204	10801.4		526.6	9673.49	511.351	1769.4	517.406	25910	516.01	11266.8	524.501	10445.3
	526.55	10536.6	511.308	1567.07	517.381	43275.5	516.075	5905.31	524.728	13191.4	523.415	10057.3		526.55	12536.5	511.308	2133.56	517.235	52346.2	515.86	8746.78	524.576	15604.5	523.459	13133.3		526.55	10341.6	511.328	2414.47	517.452	29998.6	516.124	12794.8	524.763	11655.3	523.277	10962.8		526.55	9565.8	511.399	1770.28	517.443	26513.8	516.042	11445.8	524.576	10683
	526.5	10728.7	511.353	1566.81	517.413	44676.2	516.103	5970.52	524.791	13589.5	523.481	10192.9		526.5	12639.9	511.353	2133.4	517.266	53837.2	515.886	8878.63	524.64	16026.8	523.526	13291.8		526.5	10567.8	511.374	2414.33	517.484	30612.3	516.152	12954	524.83	11911.4	523.344	11099.9		526.5	9652.05	511.448	1771.16	517.477	26997	516.071	11587	524.645	10888
	526.45	10996.1	511.399	1566.92	517.442	45800.3	516.128	6021.69	524.848	13933.9	523.541	10308.7		526.45	12721.4	511.399	2133.02	517.294	55029.4	515.91	8982.34	524.698	16393.3	523.587	13426.5		526.45	10618.3	511.42	2414.18	517.513	31094.4	516.177	13077.6	524.892	12132.7	523.405	11214.2		526.45	9656.16	511.496	1772.31	517.507	27377.5	516.097	11696.6	524.709	11062.1
	526.4	10691.3	511.444	1567.6	517.468	46685.8	516.151	6060.82	524.901	14227.5	523.595	10405.1		526.4	13215	511.444	2132.12	517.32	55968.4	515.93	9062.94	524.752	16705.3	523.643	13540.8		526.4	11019.6	511.466	2413.63	517.539	31467	516.199	13171.7	524.95	12321.4	523.461	11309.1		526.4	9643.4	511.544	1772.84	517.534	27673.4	516.119	11781.2	524.767	11207.2
	526.35	11095.2	511.489	1568.28	517.491	47370.3	516.17	6090.76	524.95	14472.5	523.645	10485.8		526.35	13488.9	511.489	2131.66	517.342	56694.1	515.949	9124.13	524.8	16967	523.693	13635.3		526.35	10929.4	511.511	2413.46	517.562	31750.7	516.219	13243.1	525.002	12480.3	523.511	11386.6		526.35	10130.1	511.592	1773.31	517.557	27899	516.139	11845.2	524.82	11328.4
	526.3	11387.3	511.534	1568.79	517.511	47890.6	516.187	6113.06	524.994	14676.2	523.69	10552.6		526.3	13820.3	511.534	2130.99	517.362	57247.1	515.965	9170.45	524.845	17185.6	523.738	13711.7		526.3	11221.8	511.557	2413.39	517.582	31963.4	516.236	13296	525.049	12611.4	523.556	11450		526.3	10303.4	511.641	1773.48	517.578	28068.2	516.156	11892.8	524.868	11428.1
	526.25	11717.8	511.579	1569.01	517.529	48279.3	516.201	6129.47	525.033	14841.6	523.731	10606.7		526.25	14244.3	511.579	2130.08	517.379	57661.5	515.979	9204.62	524.885	17365.1	523.779	13774.3		526.25	11556.8	511.603	2413.35	517.599	32120.1	516.25	13334.6	525.092	12717.7	523.597	11500.7		526.25	10342	511.689	1773.93	517.596	28193.5	516.17	11927.9	524.911	11509.4
	526.2	12030.2	511.624	1569.1	517.545	48564.2	516.213	6141.53	525.069	14974.6	523.767	10650.6		526.2	14346.3	511.624	2129.32	517.395	57966.1	515.991	9229.41	524.921	17509.4	523.815	13824.8		526.2	11652.3	511.649	2412.99	517.614	32234	516.262	13362.5	525.13	12803	523.633	11541.2		526.2	10319.5	511.737	1774.44	517.611	28284.8	516.183	11953.2	524.949	11574.6
	526.15	12482.1	511.669	1569.21	517.558	48769.9	516.224	6150.19	525.101	15080.3	523.8	10686		526.15	14446.7	511.669	2128.92	517.407	58186.9	516.001	9247.13	524.954	17624	523.846	13864.8		526.15	11754.3	511.695	2412.66	517.627	32315.4	516.272	13382.4	525.165	12871.1	523.664	11573.4		526.15	10700.7	511.786	1775	517.624	28350.4	516.193	11971.3	524.983	11626.4
	526.1	12923.7	511.714	1569.35	517.569	48915.8	516.232	6156.33	525.13	15163.7	523.828	10713.9		526.1	14625.9	511.714	2128.75	517.418	58344.3	516.01	9259.71	524.982	17714	523.874	13897.8		526.1	12210.8	511.74	2412.16	517.637	32372.6	516.281	13396.3	525.196	12925.1	523.692	11598.8		526.1	10754.8	511.834	1775.3	517.635	28396.9	516.201	11984.1	525.013	11666.8
	526.05	12827.6	511.759	1569.49	517.578	49017.3	516.239	6160.63	525.155	15228.4	523.853	10735.8		526.05	15023.5	511.759	2128.45	517.428	58454.5	516.017	9268.43	525.008	17784.4	523.898	13923.9		526.05	12432.8	511.786	2411.87	517.646	32412.2	516.287	13405.8	525.223	12967.4	523.716	11618.4		526.05	11242.3	511.882	1775.57	517.644	28429.4	516.208	11993.1	525.04	11697.7
	526	12943	511.805	1569.3	517.586	49086.8	516.244	6163.6	525.177	15278	523.875	10753.1		526	14967.3	511.805	2127.69	517.435	58530.4	516.022	9274.4	525.03	17839.5	523.919	13944.5		526	12554.3	511.832	2412.02	517.653	32439.1	516.292	13412.4	525.247	13000.3	523.737	11633.3		526	11499.3	511.93	1775.95	517.651	28451.9	516.213	11999.3	525.063	11721.5
	525.95	13412	511.85	1569.36	517.592	49133.5	516.248	6165.61	525.196	15315.6	523.893	10766.5		525.95	15793.5	511.85	2127.01	517.441	58581.9	516.027	9278.41	525.049	17881.8	523.937	13960.5		525.95	12520.7	511.878	2412.05	517.658	32457	516.296	13416.7	525.267	13025.2	523.754	11644.8		525.95	11482	511.979	1776.31	517.657	28467.3	516.217	12003.5	525.082	11739.6
	525.9	14023.1	511.895	1569.73	517.597	49164.4	516.251	6166.94	525.212	15343.7	523.909	10777.1		525.9	15926.7	511.895	2126.59	517.446	58616.3	516.03	9281.07	525.066	17912.8	523.951	13972.9		525.9	12822.2	511.924	2411.74	517.662	32468.8	516.299	13419.6	525.285	13044.2	523.769	11653.7		525.9	11405	512.027	1776.85	517.661	28477.6	516.22	12006.2	525.099	11753.2
	525.85	14359.1	511.94	1569.99	517.6	49184.4	516.252	6167.8	525.226	15364.7	523.922	10785.4		525.85	16365	511.94	2126.23	517.449	58638.8	516.032	9282.78	525.08	17936	523.963	13982.3		525.85	13138.7	511.969	2411.45	517.665	32476.4	516.301	13421.3	525.3	13058.4	523.781	11660.4		525.85	11676.7	512.075	1777.39	517.664	28484.3	516.222	12007.9	525.113	11763.4
	525.8	15055.2	511.985	1570.12	517.603	49197.2	516.254	6168.31	525.237	15380.1	523.933	10791.7		525.8	17205.7	511.985	2125.77	517.452	58653.2	516.034	9283.84	525.091	17953.3	523.973	13989.4		525.8	13196.5	512.015	2411.37	517.667	32481	516.302	13422.4	525.312	13068.8	523.79	11665.3		525.8	12307.2	512.123	1777.95	517.666	28488.5	516.223	12008.9	525.124	11771
	525.75	14736.1	512.03	1570.42	517.605	49205	516.254	6168.56	525.247	15391.4	523.941	10796.4		525.75	17545.2	512.03	2125.37	517.453	58662	516.035	9284.44	525.101	17966	523.98	13994.7		525.75	13366.7	512.061	2411.34	517.668	32483.7	516.303	13422.9	525.322	13076.4	523.798	11668.9		525.75	12530.1	512.172	1778.49	517.667	28490.9	516.224	12009.4	525.133	11776.5
	525.7	15151.1	512.075	1570.57	517.606	49209.4	516.254	6168.65	525.254	15399.5	523.948	10799.8		525.7	17788.6	512.075	2125.29	517.454	58667.1	516.035	9284.75	525.108	17975.2	523.986	13998.5		525.7	13034.3	512.107	2411.38	517.669	32485	516.303	13423.1	525.33	13081.9	523.804	11671.5		525.7	12269.8	512.22	1778.98	517.668	28492.1	516.224	12009.6	525.14	11780.5
	525.65	15644.5	512.12	1570.59	517.606	49211.6	516.254	6168.66	525.26	15405.2	523.953	10802.3		525.65	18442.4	512.12	2125.25	517.455	58669.6	516.035	9284.85	525.114	17981.8	523.99	14001.1		525.65	13670.2	512.153	2411.09	517.669	32485.5	516.303	13423.1	525.337	13085.9	523.808	11673.3		525.65	12600.5	512.268	1779.78	517.668	28492.5	516.224	12009.6	525.146	11783.4
	525.6	15588.9	512.165	1570.52	517.606	49212.4	516.254	6168.68	525.265	15409.2	523.957	10803.9		525.6	18487.8	512.165	2124.91	517.455	58670.5	516.035	9284.87	525.119	17986.5	523.992	14002.9		525.6	14192	512.198	2411.66	517.669	32485.6	516.303	13423.1	525.341	13088.7	523.81	11674.5		525.6	12664.1	512.316	1780.49	517.668	28492.6	516.224	12009.6	525.149	11785.3
	525.55	16566.2	512.211	1570.24	517.606	49212.5	516.255	6168.77	525.268	15411.9	523.959	10805		525.55	19432.9	512.211	2124.51	517.455	58670.6	516.035	9284.89	525.122	17989.6	523.994	14003.9		525.55	14365.1	512.244	2411.81	517.669	32485.7	516.303	13423.3	525.345	13090.6	523.812	11675.2		525.55	12908.3	512.365	1780.93	517.668	28492.7	516.224	12009.8	525.152	11786.6
	525.5	16348.6	512.256	1570.24	517.606	49212.6	516.255	6169.02	525.27	15413.6	523.961	10805.6		525.5	19271.6	512.256	2124.39	517.455	58670.7	516.036	9285.02	525.124	17991.6	523.995	14004.4		525.5	14170.6	512.29	2412.2	517.669	32486.1	516.304	13423.8	525.347	13091.9	523.813	11675.6		525.5	12876.4	512.413	1781.39	517.668	28493.1	516.225	12010.3	525.154	11787.4
	525.45	16344.5	512.301	1570.45	517.607	49213.5	516.256	6169.49	525.271	15414.7	523.961	10806		525.45	19382.7	512.301	2124.09	517.455	58671.8	516.036	9285.37	525.126	17992.8	523.995	14004.6		525.45	14267	512.336	2412.21	517.67	32487.4	516.305	13424.8	525.349	13092.6	523.813	11675.7		525.45	12877.2	512.461	1781.61	517.669	28494.3	516.226	12011.3	525.154	11787.8
	525.4	16711.3	512.346	1570.73	517.607	49215.8	516.258	6170.24	525.272	15415.2	523.962	10806.1		525.4	20059.2	512.346	2124.11	517.456	58674.4	516.037	9286.01	525.126	17993.5	523.995	14004.6		525.4	14499.4	512.382	2412.3	517.671	32489.8	516.307	13426.4	525.349	13093	523.813	11675.7		525.4	12953.8	512.509	1782.05	517.67	28496.4	516.228	12012.7	525.155	11788
	525.35	16760.2	512.391	1571.34	517.608	49220	516.261	6171.27	525.272	15415.4	523.962	10806.1		525.35	19999	512.391	2124.01	517.457	58679.4	516.039	9286.99	525.126	17993.7	523.995	14004.7		525.35	14527.2	512.427	2412.39	517.673	32493.5	516.31	13428.4	525.35	13093.1	523.813	11675.7		525.35	13469.4	512.558	1782.79	517.672	28499.8	516.231	12014.7	525.155	11788
	525.3	16939.9	512.436	1571.89	517.61	49226.4	516.265	6172.53	525.272	15415.4	523.962	10806.1		525.3	20442.2	512.436	2123.75	517.459	58686.9	516.042	9288.26	525.126	17993.7	523.995	14004.8		525.3	14677.4	512.473	2412.6	517.676	32498.3	516.314	13430.8	525.35	13093.1	523.813	11675.8		525.3	13501.5	512.606	1783.17	517.675	28504.4	516.235	12017.1	525.155	11788
	525.25	16915.7	512.481	1572.56	517.613	49234.5	516.271	6173.91	525.272	15415.4	523.962	10806.3		525.25	20727.8	512.481	2123.64	517.462	58696.6	516.046	9289.64	525.127	17993.7	523.996	14005.2		525.25	15008.6	512.519	2412.63	517.68	32503.8	516.319	13433.2	525.35	13093.1	523.814	11676.1		525.25	13784.6	512.654	1783.55	517.679	28509.8	516.241	12019.7	525.155	11788.1
	525.2	16892.2	512.526	1573.16	517.617	49242.9	516.277	6175.16	525.273	15415.6	523.963	10806.6		525.2	20872.4	512.526	2123.47	517.466	58707	516.051	9290.81	525.127	17993.9	523.997	14006		525.2	15199.8	512.565	2412.22	517.685	32508.9	516.326	13435	525.35	13093.2	523.815	11676.7		525.2	13731.3	512.702	1784.51	517.685	28515.4	516.248	12021.8	525.155	11788.4
	525.15	16886.9	512.571	1573.7	517.622	49248.9	516.286	6175.91	525.273	15416	523.964	10807.3		525.15	20730.6	512.571	2123.32	517.471	58715.2	516.058	9291.29	525.127	17994.5	523.999	14007.3		525.15	15092.1	512.611	2412.07	517.692	32511.5	516.335	13435.1	525.35	13093.5	523.817	11677.6		525.15	13819.4	512.751	1785.05	517.692	28519.6	516.256	12023	525.157	11788.9
	525.1	16924.1	512.617	1574.38	517.629	49247.8	516.296	6175.6	525.274	15416.9	523.967	10808.4		525.1	20520.2	512.617	2123.32	517.478	58716.3	516.066	9290.04	525.129	17995.6	524.003	14009.2		525.1	14877.9	512.656	2412.03	517.701	32508.8	516.346	13431.9	525.352	13094.1	523.821	11678.9		525.1	13345.1	512.799	1785.67	517.701	28520.4	516.267	12021.9	525.158	11789.8
	525.05	16630.7	512.662	1575.03	517.638	49232.7	516.309	6173.57	525.276	15418.3	523.971	10809.9		525.05	20479.9	512.662	2123.33	517.486	58702.9	516.077	9285.71	525.131	17997.2	524.007	14011.8		525.05	15076.6	512.702	2412.2	517.712	32496.5	516.359	13424	525.353	13095	523.825	11680.6		525.05	13479.3	512.847	1786.16	517.711	28514.2	516.28	12016.7	525.161	11791.1
	525	16450.1	512.707	1575.21	517.648	49193.6	516.324	6168.77	525.279	15420.2	523.976	10812		525	21215.5	512.707	2122.98	517.497	58664.2	516.089	9276.48	525.134	17999.7	524.013	14015.2		525	15312.6	512.748	2411.97	517.724	32468.6	516.374	13408.3	525.356	13096.2	523.831	11682.8		525	13648.1	512.895	1787.04	517.724	28497	516.295	12005.2	525.165	11792.8
	524.95	16597.1	512.752	1575.68	517.66	49116.3	516.341	6159.81	525.283	15422.7	523.984	10814.7		524.95	20675.7	512.752	2122.53	517.509	58585.5	516.104	9259.99	525.138	18002.9	524.02	14019.3		524.95	15383.6	512.794	2412.35	517.739	32417.4	516.391	13381.3	525.36	13097.9	523.839	11685.4		524.95	14075.4	512.944	1787.64	517.74	28463	516.312	11984.7	525.169	11794.9
	524.9	16099	512.797	1576	517.675	48983.2	516.361	6145.75	525.288	15425.8	523.993	10817.7		524.9	20832.5	512.797	2122.56	517.524	58447.7	516.12	9233.28	525.143	18006.7	524.03	14024		524.9	15145.2	512.84	2412.62	517.757	32332.5	516.412	13338.9	525.365	13099.9	523.849	11688.3		524.9	14054.3	512.992	1788.19	517.758	28404.6	516.333	11951.6	525.176	11797.5
	524.85	16276.7	512.842	1576.38	517.692	48772	516.384	6124.65	525.295	15429.1	524.004	10821.1		524.85	21186.3	512.842	2122.39	517.541	58226.5	516.14	9192.46	525.15	18011	524.041	14029.3		524.85	15012.2	512.885	2412.48	517.777	32201	516.435	13275.8	525.372	13102.3	523.861	11691.5		524.85	14037.8	513.04	1789.11	517.778	28312.6	516.356	11901.2	525.184	11800.4
	524.8	16100.9	512.887	1576.38	517.712	48453.8	516.41	6093.82	525.303	15432.4	524.019	10824.8		524.8	20802.3	512.887	2122.55	517.56	57890.3	516.162	9133.57	525.159	18015.6	524.055	14035		524.8	14702.7	512.931	2412.42	517.8	32008.8	516.461	13186.2	525.38	13104.8	523.875	11694.5		524.8	13747.7	513.088	1789.87	517.802	28175.6	516.382	11828.3	525.193	11803.6
	524.75	16004.2	512.932	1576.9	517.735	47995.6	516.439	6050.85	525.313	15435.1	524.036	10828.1		524.75	20160.8	512.932	2122.44	517.583	57403.1	516.188	9051.4	525.17	18019.6	524.071	14040.8		524.75	14761.4	512.977	2412.63	517.827	31737.3	516.491	13063.2	525.39	13107.2	523.891	11697.2		524.75	13619	513.137	1790.35	517.829	27979.9	516.412	11727.3	525.205	11806.7
	524.7	16048.7	512.977	1577.62	517.76	47359.3	516.471	5992.97	525.326	15436.3	524.056	10830.6		524.7	20044.4	512.977	2122.27	517.608	56723.4	516.216	8940.49	525.183	18022.2	524.09	14046.2		524.7	15170.7	513.023	2412.86	517.856	31367.3	516.524	12898.8	525.402	13109.1	523.911	11698.8		524.7	13205.3	513.185	1790.85	517.859	27709.9	516.445	11591.7	525.218	11809.3
	524.65	15524.9	513.023	1578.2	517.789	46502.2	516.507	5916.98	525.34	15435.1	524.079	10831.7		524.65	19999.4	513.023	2122.24	517.637	55803.4	516.248	8794.68	525.198	18022.3	524.112	14050.8		524.65	15105.3	513.069	2412.81	517.889	30876	516.561	12685.1	525.416	13110	523.934	11698.8		524.65	13507	513.233	1791.42	517.892	27347.4	516.481	11414.6	525.234	11811.2
	524.6	15306.8	513.068	1578.7	517.821	45379.7	516.547	5819.94	525.357	15429.8	524.106	10830.2		524.6	19786.1	513.068	2122.18	517.669	54592.2	516.283	8609.31	525.216	18018.4	524.137	14053.7		524.6	14819.5	513.115	2412.62	517.926	30239.7	516.602	12414.2	525.432	13109.3	523.959	11696.5		524.6	13461.6	513.282	1792.46	517.93	26874.1	516.522	11189.1	525.252	11811.7
	524.55	15246.2	513.113	1579.25	517.857	43948.8	516.591	5700.46	525.377	15418.6	524.137	10825.2		524.55	19325.4	513.113	2121.88	517.704	53041.4	516.322	8376.99	525.237	18008.4	524.165	14054.2		524.55	14673.2	513.16	2412.73	517.966	29436.9	516.646	12079.5	525.451	13105.9	523.988	11691.2		524.55	13330.7	513.33	1793.3	517.971	26271.6	516.566	10908.7	525.273	11810.3
	524.5	15114.7	513.158	1579.72	517.896	42167.4	516.639	5555.27	525.399	15399.5	524.172	10815.9		524.5	19796.4	513.158	2121.47	517.744	51105.7	516.365	8094.34	525.26	17989.7	524.197	14051.3		524.5	14407.1	513.206	2413.19	518.01	28447.5	516.695	11675.2	525.473	13098.6	524.021	11681.7		524.5	13303.6	513.378	1794.17	518.016	25521.1	516.615	10568.3	525.297	11805.9
	524.45	14440.3	513.203	1580.3	517.939	40012.1	516.691	5385.86	525.424	15369.6	524.212	10800.9		524.45	19444.3	513.203	2121.45	517.787	48746.5	516.412	7761.42	525.287	17959.2	524.232	14044.2		524.45	14405.9	513.252	2413.44	518.059	27254.1	516.749	11198.7	525.497	13086.2	524.058	11666.7		524.45	13203.4	513.426	1795.28	518.066	24606.4	516.668	10164.5	525.323	11797
	524.4	14094.5	513.248	1580.79	517.987	37476.2	516.748	5193.49	525.453	15325.8	524.256	10778.7		524.4	18937.9	513.248	2121.38	517.834	45950.7	516.464	7380.76	525.317	17913.3	524.272	14031.3		524.4	14229.3	513.298	2413.6	518.112	25852	516.807	10654.6	525.525	13067.1	524.099	11644.4		524.4	12755.3	513.475	1796.75	518.12	23519.4	516.726	9696.54	525.353	11782.7
	524.35	14002.3	513.293	1581.26	518.039	34580.3	516.809	4983.5	525.485	15263.6	524.305	10747.7		524.35	18638.7	513.293	2121.36	517.886	42729.4	516.52	6958.72	525.35	17847.8	524.315	14011.1		524.35	14206.7	513.344	2414.19	518.17	24247	516.87	10049.4	525.556	13039.6	524.144	11614.5		524.35	12969.3	513.523	1798.18	518.179	22258.7	516.789	9168.71	525.386	11761.5
	524.3	13770.7	513.338	1581.98	518.095	31372.7	516.876	4763.07	525.52	15180	524.359	10703.6		524.3	18626.3	513.338	2121.11	517.942	39122.3	516.58	6507.87	525.387	17757.2	524.363	13981		524.3	14268.8	513.389	2414.44	518.232	22459.7	516.938	9395.84	525.59	13002	524.193	11573.6		524.3	12856.1	513.571	1799.41	518.243	20831.4	516.857	8590.52	525.423	11731.1
	524.25	13948.6	513.383	1582.28	518.156	27938.4	516.947	4540.77	525.559	15070.6	524.418	10645.8		524.25	18406.9	513.383	2121.18	518.003	35213.7	516.645	6046.3	525.428	17638.3	524.416	13938.7		524.25	14066.2	513.435	2414.72	518.3	20525.9	517.011	8717.77	525.628	12951.2	524.247	11519.9		524.25	12787.5	513.619	1800.82	518.312	19258.6	516.93	7978.95	525.463	11689.7
	524.2	13476.9	513.429	1582.53	518.222	24399.9	517.024	4337.28	525.602	14931.4	524.483	10572.6		524.2	17853.5	513.429	2121.3	518.068	31122.6	516.716	5600.58	525.474	17484.7	524.473	13883.7		524.2	13674.3	513.481	2415.12	518.373	18501.2	517.09	8038.89	525.67	12884.2	524.306	11453		524.2	12854.3	513.668	1802.11	518.386	17572.9	517.008	7354.57	525.507	11635.8
	524.15	13117.1	513.474	1583.1	518.293	20905.7	517.107	4172.07	525.649	14753.8	524.554	10484.9		524.15	17451.7	513.474	2121.5	518.139	27007.3	516.791	5199.7	525.523	17291.3	524.536	13814.7		524.15	13622.8	513.527	2415.88	518.451	16460	517.174	7392.34	525.716	12797.4	524.371	11370.1		524.15	13061.6	513.716	1803.48	518.466	15825.5	517.092	6741.81	525.555	11567.5
	524.1	12657.5	513.519	1583.88	518.369	17611.2	517.195	4066.29	525.7	14537.5	524.631	10379.7		524.1	17056.7	513.519	2121.74	518.215	23045.9	516.872	4872.72	525.577	17055.4	524.603	13726		524.1	13685.3	513.573	2416.76	518.535	14480.1	517.264	6812.21	525.765	12688.8	524.44	11268.4		524.1	12840.3	513.764	1805.17	518.551	14078.6	517.182	6172.92	525.607	11482.7
	524.05	12616.9	513.564	1584.6	518.451	14670	517.289	4045.78	525.756	14276.8	524.715	10256.7		524.05	16791.8	513.564	2121.93	518.296	19413.9	516.959	4649.97	525.636	16771.4	524.676	13619.7		524.05	13213.5	513.618	2417.37	518.624	12643.4	517.36	6328.27	525.82	12557.7	524.516	11147.5		524.05	12556.5	513.812	1806.97	518.643	12391.4	517.277	5676.55	525.663	11378.5
	524	12478.6	513.609	1585.33	518.538	12189.4	517.389	4119.48	525.816	13970.8	524.805	10118.3		524	16545.5	513.609	2122.31	518.383	16257.4	517.051	4561.69	525.7	16437.8	524.754	13493.5		524	13183.1	513.664	2417.86	518.72	11021.6	517.462	5968.95	525.878	12400.9	524.597	11006.9		524	12166.5	513.861	1809.09	518.74	10836.3	517.379	5277.61	525.724	11253.2
	523.95	12189.5	513.654	1586.16	518.631	10233.9	517.495	4304.22	525.882	13620.5	524.903	9964.35		523.95	16368.9	513.654	2122.85	518.476	13678.6	517.149	4623.83	525.768	16053.2	524.839	13349.1		523.95	12954.3	513.71	2418.64	518.821	9667.5	517.571	5742.53	525.942	12216.4	524.684	10847.8		523.95	12108.8	513.909	1812.14	518.844	9467.83	517.487	4996.67	525.79	11106.1
	523.9	12359.4	513.699	1587.33	518.73	8804.4	517.608	4583.08	525.952	13225.3	525.007	9798.95		523.9	16305.1	513.699	2123.14	518.575	11709.6	517.253	4839.46	525.842	15622.6	524.929	13188.8		523.9	12765.7	513.756	2419.08	518.929	8605.38	517.686	5643.02	526.01	12003	524.777	10669.7		523.9	12106	513.957	1815.53	518.954	8326.76	517.602	4837.13	525.861	10935.6
	523.85	11895.8	513.744	1588.43	518.836	7841.98	517.727	4931.32	526.027	12788.9	525.119	9628.39		523.85	16123.1	513.744	2123.25	518.68	10319.8	517.364	5194.03	525.922	15148.2	525.025	13009.2		523.85	12844.2	513.802	2419.72	519.044	7828.17	517.808	5653.43	526.083	11762.9	524.876	10472.2		523.85	12116.2	514.005	1819.85	519.071	7429.91	517.724	4785.45	525.936	10738.8
	523.8	11675.1	513.789	1589.41	518.947	7252.27	517.854	5309.17	526.108	12322.5	525.239	9460.24		523.8	15411.1	513.789	2123.42	518.791	9417.34	517.481	5660.86	526.007	14642.8	525.128	12813.4		523.8	12742.9	513.847	2420.69	519.165	7301.48	517.937	5744.79	526.162	11496.8	524.983	10263.6		523.8	11547.6	514.054	1824.92	519.194	6770	517.852	4829.65	526.017	10519.9
	523.75	11669.6	513.835	1590.29	519.066	6929.31	517.987	5660.52	526.194	11839.1	525.366	9299.87		523.75	15380.6	513.835	2123.93	518.909	8891.33	517.605	6186.23	526.098	14117.9	525.238	12608.5		523.75	12582.8	513.893	2421.88	519.293	6976.13	518.073	5882.17	526.246	11207.4	525.096	10046.2		523.75	11597.2	514.102	1830.9	519.325	6322.15	517.988	4935.11	526.103	10280.5
	523.7	11286.8	513.88	1591.52	519.191	6774.15	518.127	5968.66	526.287	11348.6	525.502	9152.15		523.7	14870	513.88	2124.76	519.033	8615.03	517.736	6710.15	526.195	13592.1	525.354	12398.8		523.7	12284.3	513.939	2422.71	519.428	6795.06	518.217	6033.4	526.335	10901.3	525.216	9823.87		523.7	11695.9	514.15	1839.04	519.463	6041.07	518.131	5067.04	526.195	10021.1
	523.65	11238.7	513.925	1592.88	519.322	6711.67	518.275	6208.69	526.385	10867.6	525.647	9023.89		523.65	14959.9	513.925	2125.5	519.165	8488.63	517.874	7181.5	526.298	13084.6	525.478	12185.8		523.65	12352.1	513.985	2423.98	519.571	6707.36	518.368	6172.78	526.43	10584.5	525.343	9604.95		523.65	11400.2	514.198	1848.62	519.609	5883.4	518.281	5206.26	526.292	9747.46
	523.6	10988.9	513.97	1594.06	519.462	6690.96	518.43	6381.52	526.489	10413.5	525.8	8913.96		523.6	14835.2	513.97	2126.25	519.303	8440.34	518.019	7570.51	526.408	12609.2	525.609	11978.4		523.6	11979.5	514.031	2426.01	519.721	6675.02	518.526	6294.93	526.532	10266.4	525.478	9392.96		523.6	10815.6	514.247	1860.81	519.762	5806.21	518.439	5330.37	526.396	9467.4
	523.55	10602.2	514.015	1595.34	519.534	6687.99	518.593	6498.62	526.599	10003.4	525.962	8828.71		523.55	14318.6	514.015	2127.26	519.449	8423.87	518.171	7860.49	526.525	12180.3	525.747	11778.5		523.55	11812.7	514.076	2428.6	519.799	6670.69	518.609	6347.61	526.639	9956.02	525.621	9198.01		523.55	10918	514.295	1876.42	519.923	5774.68	518.605	5436.66	526.505	9184.31
	523.5	10677.3	514.06	1597.24	520.38	6691.51	518.678	6540.88	526.716	9644.46	526.133	8760.39		523.5	13656.7	514.06	2128.43	519.525	8420.58	518.25	7975.9	526.648	11812.2	525.893	11591.8		523.5	11712.1	514.122	2431.59	520.619	6696.69	519.548	6625.2	526.753	9661.23	525.772	9020.88		523.5	10519	514.343	1895.61	520.006	5769.2	518.691	5480.64	526.621	8909.68
	523.45	10518.6	514.105	1599.69	521.227	6701.56	519.714	6687.29	526.84	9347.22	526.314	8713.66		523.45	13488.2	514.105	2129.9	520.466	8410.43	519.333	8410.76	526.778	11509.5	526.047	11419.2		523.45	11350.6	514.168	2435.08	521.439	6727.96	520.487	6692.76	526.873	9392.5	525.93	8870.71		523.45	10619.4	514.391	1919.28	520.895	5796.32	519.726	5727.4	526.743	8649.34
	523.4	10184.2	514.15	1602.54	522.074	6727.04	520.75	6693.71	526.971	9111.8	526.505	8680.92		523.4	13178.2	514.15	2132.15	521.408	8425.38	520.417	8409.98	526.916	11273.6	526.208	11270.9		523.4	11300	514.214	2439.46	522.259	6788.21	521.426	6727.26	527	9157.71	526.097	8747.95		523.4	10644.6	514.44	1947.84	521.783	5845.37	520.76	5789.96	526.871	8408.18
	523.35	9869.21	514.195	1605.8	522.92	6815.01	521.785	6714.92	527.108	8938.06	526.705	8662.09		523.35	13158.1	514.195	2134.53	522.35	8485.84	521.5	8427.38	527.061	11101.9	526.379	11151.6		523.35	11045.2	514.26	2445.36	523.079	6929.37	522.365	6799.4	527.134	8959.28	526.273	8651.74		523.35	10191.9	514.488	1983.12	522.671	5955.35	521.794	5846.29	527.007	8194.79
	523.3	10014	514.241	1609.56	523.767	7038.65	522.821	6799.54	527.253	8812.83	526.916	8650.39		523.3	12808.5	514.241	2137.58	523.292	8705.42	522.583	8518.53	527.213	10984.7	526.557	11053.5		523.3	11048	514.305	2452.92	523.899	7210.01	523.304	6992.01	527.275	8799.25	526.458	8579.81		523.3	10011.4	514.536	2026.13	523.559	6179.21	522.828	5985.02	527.149	8012.5
	523.25	9473.47	514.286	1614.45	524.614	7477.18	523.857	7074.34	527.406	8730.17	527.138	8643.84		523.25	13155.7	514.286	2141.24	524.233	9211.38	523.667	8862.3	527.374	10906.5	526.745	10977.1		523.25	10859.7	514.351	2462.87	524.719	7619.51	524.244	7366.83	527.423	8679.63	526.651	8528.92		523.25	9864.17	514.584	2077.7	524.447	6558.74	523.863	6293.62	527.299	7860.32
	523.2	9356.27	514.331	1620.13	525.46	8104.3	524.893	7676.09	527.566	8680.61	527.37	8634.71		523.2	12792.2	514.331	2145.79	525.175	10039.6	524.75	9644.84	527.542	10858.4	526.941	10918.3		523.2	10673.7	514.397	2474.43	525.54	8057.66	525.183	7876.28	527.578	8591.69	526.854	8493		523.2	10029.7	514.633	2139.37	525.335	7003.38	524.897	6783.63	527.456	7741.15
	523.15	9405.28	514.376	1626.97	526.307	8528.29	525.928	8391.78	527.733	8648.15	527.614	8629.76		523.15	12436.9	514.376	2151.8	526.117	10667	525.833	10545.2	527.719	10832.5	527.146	10879.4		523.15	10546.3	514.443	2489.33	526.36	8338.84	526.122	8279.34	527.741	8530.94	527.066	8472.07		523.15	9505.03	514.681	2212.91	526.224	7324.43	525.931	7242.87	527.62	7652.71
	523.1	9304.63	514.421	1635.27	527.153	8628.59	526.964	8620.3	527.909	8631.53	527.868	8623.38		523.1	12199.1	514.421	2159.48	527.058	10814.2	526.917	10808.8	527.904	10816.5	527.253	10864.3		523.1	10519.2	514.489	2508.29	527.18	8429.29	527.061	8424.51	527.912	8490.86	527.175	8463.76		523.1	9448.75	514.729	2299.92	527.112	7451.91	526.966	7439.37	527.705	7617.53
	523.05	9277.21	514.466	1645.3	528	8618.97	528	8618.97	528	8625.67	528	8619.5		523.05	11902.7	514.466	2169.37	528	10807.1	528	10807.1	528	10812.3	528	10811.4		523.05	10397.2	514.534	2531.7	528	8444.17	528	8444.17	528	8478.65	528	8446.54		523.05	9551.18	514.777	2402.13	528	7482.9	528	7482.9	528	7542.01
	523	8983.82	514.511	1657.37										523	11937.7	514.511	2182.42										523	10014.8	514.58	2560.52										523	9023.49	514.826	2521.45
	522.95	8927.05	514.556	1671.64										522.95	11808.9	514.556	2199.11										522.95	9724.93	514.626	2595.49										522.95	9069.58	514.874	2659.86
	522.9	8811.37	514.601	1689.26										522.9	11691.2	514.601	2220.28										522.9	9710.32	514.672	2637.65										522.9	8818.26	514.922	2819.11
	522.85	8682.81	514.647	1711.11										522.85	11753.4	514.647	2247.38										522.85	9787.57	514.718	2688.65										522.85	8920.79	514.971	3000.91
	522.8	8413.39	514.692	1736.95										522.8	11288.1	514.692	2281.31										522.8	9610.13	514.763	2750.02										522.8	8349.62	515.019	3207.02
	522.75	8245.1	514.737	1766.82										522.75	10940.4	514.737	2323.54										522.75	9405.4	514.809	2822.83										522.75	8769.01	515.067	3438.64
	522.7	8497.48	514.782	1802.21										522.7	10783.7	514.782	2376.4										522.7	9137.17	514.855	2909.21										522.7	8622.84	515.115	3697.1
	522.65	8434.58	514.827	1843.56										522.65	10957	514.827	2440.6										522.65	9018.22	514.901	3010.72										522.65	8224.12	515.164	3983.56
	522.6	8368.67	514.872	1891.27										522.6	10827.8	514.872	2518.01										522.6	8901.94	514.947	3129.82										522.6	8337.51	515.212	4298.34
	522.55	8058.44	514.917	1946.25										522.55	10353.6	514.917	2611.29										522.55	8869.24	514.992	3268.23										522.55	8029.39	515.26	4641.37
	522.5	7821.87	514.962	2009.42										522.5	10583	514.962	2722.76										522.5	8738.3	515.038	3427.48										522.5	8232.41	515.308	5012.01
	522.45	8055.52	515.008	2081.39										522.45	10120.3	515.008	2854.42										522.45	8846.19	515.084	3610.12										522.45	8022.9	515.357	5410.02
	522.4	7816.64	515.053	2163.14										522.4	9785.42	515.053	3008.4										522.4	8628.63	515.13	3817.64										522.4	7928.92	515.405	5834.35
	522.35	7496.09	515.098	2254.91										522.35	9966.76	515.098	3185.76										522.35	8408.56	515.176	4051.61										522.35	7960.44	515.453	6282.05
	522.3	7604.45	515.143	2357.05										522.3	9636.97	515.143	3389.55										522.3	8080.93	515.221	4313.46										522.3	7815.13	515.501	6750.24
	522.25	7567.9	515.188	2470.52										522.25	9897.86	515.188	3620.21										522.25	8256.51	515.267	4604.42										522.25	7662.22	515.55	7235.43
	522.2	7611.72	515.233	2595.34										522.2	9740.48	515.233	3878.56										522.2	8386.42	515.313	4925.56										522.2	7743.8	515.598	7734.52
	522.15	7335.35	515.278	2731.82										522.15	9641.7	515.278	4164.2										522.15	8209.84	515.359	5277.24										522.15	7442.32	515.646	8243.47
	522.1	7680.73	515.323	2879.86										522.1	9718.3	515.323	4476.62										522.1	8024.32	515.405	5658.48										522.1	7477.18	515.694	8756.98
	522.05	7349.53	515.368	3039.08										522.05	9436.4	515.368	4814.06										522.05	7989.93	515.45	6068.85										522.05	7206.07	515.743	9270.41
	522	7411.41	515.414	3209.06										522	9360.64	515.414	5173.87										522	8110.64	515.496	6507.32										522	7163.23	515.791	9778.63
	521.95	7227.92	515.459	3389.07										521.95	9560.73	515.459	5553.54										521.95	7814.98	515.542	6971.67										521.95	6861.03	515.839	10278.1
	521.9	7268.3	515.504	3577.67										521.9	9169.5	515.504	5948.43										521.9	7922.08	515.588	7458.92										521.9	7046.98	515.887	10764.5
	521.85	7153.66	515.549	3774.15										521.85	8693.51	515.549	6353.25										521.85	7629.94	515.634	7965.63										521.85	7190.25	515.936	11232.7
	521.8	6968.05	515.594	3976.8										521.8	9028.34	515.594	6762.63										521.8	7539.71	515.679	8488.6										521.8	6880.32	515.984	11679.9
	521.75	7183.93	515.639	4184.32										521.75	8861.53	515.639	7171.35										521.75	7411.25	515.725	9022.48										521.75	6956.95	516.032	12104.4
	521.7	7066.44	515.684	4394.24										521.7	8901.32	515.684	7572.46										521.7	7463.41	515.771	9561.82										521.7	6908.69	516.08	12505.2
	521.65	7104.83	515.729	4604.88										521.65	9067.45	515.729	7959.19										521.65	7604.88	515.817	10101.6										521.65	6575.27	516.129	12883
	521.6	7173.49	515.774	4814.94										521.6	8964.99	515.774	8326.95										521.6	7368.52	515.863	10636.4										521.6	6679.61	516.177	13238.2
	521.55	6853.93	515.82	5022.42										521.55	8879.28	515.82	8671.32										521.55	7403.97	515.908	11161.6										521.55	6631.4	516.225	13572.6
	521.5	6826.14	515.865	5224.9										521.5	8922.12	515.865	8988.14										521.5	7335.76	515.954	11672.6										521.5	6673.37	516.273	13890.9
	521.45	6927.93	515.91	5420.73										521.45	8630.34	515.91	9275.9										521.45	7461.88	516	12164.5										521.45	6664.68	516.322	14198.1
	521.4	6942.96	515.955	5609.3										521.4	8759.27	515.955	9536.61										521.4	7454.45	516.046	12633.8										521.4	6701.82	516.37	14499.3
	521.35	7010.88	516	5790.66										521.35	8674.2	516	9772.63										521.35	7368.56	516.092	13076.6										521.35	6658.35	516.418	14800.9
	521.3	7025.33	516.045	5965.07										521.3	8886.59	516.045	9988.65										521.3	7199.17	516.137	13491.7										521.3	6682.05	516.466	15111
	521.25	6944.77	516.09	6133.26										521.25	8830.01	516.09	10193.9										521.25	7208.44	516.183	13878.5										521.25	6411.71	516.515	15437.3
	521.2	6822.2	516.135	6298.72										521.2	8614.82	516.135	10399.2										521.2	7350.19	516.229	14238.4										521.2	6277.37	516.563	15787.7
	521.15	7002.21	516.18	6465.37										521.15	8606.08	516.18	10620										521.15	6961.52	516.275	14573.7										521.15	6347.28	516.611	16169.3
	521.1	7130.45	516.226	6638.41										521.1	8824.2	516.226	10874										521.1	7164.1	516.321	14887.6										521.1	6503.38	516.66	16589.2
	521.05	6675.49	516.271	6825										521.05	8660.56	516.271	11181.4										521.05	7285.98	516.366	15186.1										521.05	6576.02	516.708	17051.2
	521	6701.85	516.316	7034.19										521	8610.18	516.316	11563.4										521	7555.96	516.412	15476.3										521	6691.34	516.756	17561.9
	520.95	7017.12	516.361	7277.41										520.95	8467.91	516.361	12042.3										520.95	6928.01	516.458	15765.8										520.95	6287.84	516.804	18121.6
	520.9	7165.56	516.406	7568.77										520.9	8499.15	516.406	12644										520.9	6919.74	516.504	16064										520.9	6381.25	516.853	18733.2
	520.85	6955.38	516.451	7921.64										520.85	8342.25	516.451	13393.1										520.85	7009.63	516.55	16379.4										520.85	6312.89	516.901	19395.6
	520.8	6696.24	516.496	8352.45										520.8	8489.85	516.496	14312.1										520.8	7229.19	516.595	16722.3										520.8	6459.64	516.949	20105.5
	520.75	6762.43	516.541	8878.09										520.75	8731.99	516.541	15422										520.75	7219.78	516.641	17102.4										520.75	6558.42	516.997	20857.5
	520.7	7023.58	516.586	9517.76										520.7	8608.3	516.586	16740.3										520.7	7308.2	516.687	17528.7										520.7	6481.86	517.046	21642.3
	520.65	6872.15	516.632	10288.8										520.65	8778.06	516.632	18280.4										520.65	7444.9	516.733	18009.2										520.65	6445.91	517.094	22451.4
	520.6	6617.42	516.677	11210										520.6	8517.6	516.677	20050										520.6	7213.41	516.779	18552.2										520.6	6334.41	517.142	23273.4
	520.55	6770.4	516.722	12298.2										520.55	8307.09	516.722	22051.1										520.55	6963.92	516.824	19163.2										520.55	6125.46	517.19	24096.2
	520.5	6651.53	516.767	13566.6										520.5	8487.47	516.767	24277.5										520.5	7139.17	516.87	19844.1										520.5	6463.47	517.239	24903.8
	520.45	6558.91	516.812	15025.9										520.45	8665.25	516.812	26713.9										520.45	7186.49	516.916	20595.4										520.45	6433.96	517.287	25681
	520.4	6913.51	516.857	16681.6										520.4	8454.54	516.857	29336.3										520.4	7221.46	516.962	21416										520.4	6611.44	517.335	26412.9
	520.35	6708.38	516.902	18532.9										520.35	8443.3	516.902	32115.3										520.35	7312.76	517.008	22300.8										520.35	6613.68	517.383	27082.8
	520.3	6788.86	516.947	20572.9										520.3	8471.5	516.947	35010.6										520.3	7268.64	517.053	23240.3										520.3	6455.34	517.432	27677.4
	520.25	6970.28	516.992	22788.6										520.25	8534.31	516.992	37975.5										520.25	7414.09	517.099	24223.2										520.25	6428.28	517.48	28182.4
	520.2	6473.99	517.038	25159.8										520.2	8343.41	517.038	40958.4										520.2	7381.53	517.145	25237.4										520.2	6499.02	517.528	28584.9
	520.15	6571.09	517.083	27655.4										520.15	8135.81	517.083	43898										520.15	7353.78	517.191	26267										520.15	6433.66	517.576	28872.1
	520.1	6609.94	517.128	30237.2										520.1	8454.52	517.128	46730.6										520.1	7421.18	517.237	27293										520.1	6501.68	517.625	29034.6
	520.05	6630.89	517.173	32859.8										520.05	8082.34	517.173	49394										520.05	7446.64	517.282	28296.1										520.05	6751.94	517.673	29068.3
	520	6688.19	517.218	35472.8										520	8113.16	517.218	51826.4										520	7386.64	517.328	29255.1										520	6531.94	517.721	28970.2
	519.95	6879.37	517.263	38021.9										519.95	8319.21	517.263	53967.8										519.95	7336.84	517.374	30150.1										519.95	6836.46	517.769	28739
	519.9	6792.62	517.308	40447.9										519.9	8078.38	517.308	55764.8										519.9	7553.21	517.42	30961.2										519.9	6738.15	517.818	28377.7
	519.85	6813.72	517.353	42689										519.85	8322.14	517.353	57173.5										519.85	7855.48	517.466	31669.1										519.85	6869.05	517.866	27889.9
	519.8	7208.98	517.399	44691.8										519.8	8281.2	517.399	58159.2										519.8	7943.86	517.511	32254.9										519.8	7009.23	517.914	27281.9
	519.75	6887.06	517.444	46405.8										519.75	8311.83	517.444	58694.6										519.75	8103.48	517.557	32700.9										519.75	6861.56	517.962	26563.9
	519.7	6752.12	517.489	47780.3										519.7	8438.65	517.489	58765.7										519.7	7872.57	517.603	32996										519.7	7299.36	518.011	25747
	519.65	6959.29	517.534	48776.5										519.65	8513.55	517.534	58374.1										519.65	7853.08	517.649	33131.2										519.65	7133.65	518.059	24842.5
	519.6	7198.08	517.579	49367.3										519.6	8340.73	517.579	57530.6										519.6	8352.71	517.695	33098.4										519.6	7426.62	518.107	23866.2
	519.55	7140.45	517.624	49537.7										519.55	8620.68	517.624	56260										519.55	8195.24	517.74	32897.6										519.55	7611.82	518.155	22835.3
	519.5	7159.59	517.669	49282.9										519.5	8373.51	517.669	54596.9										519.5	8189.39	517.786	32528.2										519.5	7389.22	518.204	21761.9
	519.45	7216.64	517.714	48610.4										519.45	8720.19	517.714	52585.9										519.45	8130.56	517.832	31996.5										519.45	7690.76	518.252	20663
	519.4	7236.85	517.759	47541.6										519.4	8967.89	517.759	50280										519.4	8573.47	517.878	31311.6										519.4	7824.92	518.3	19553.2
	519.35	7365.83	517.805	46108.9										519.35	8597.23	517.805	47732.7										519.35	8679.24	517.924	30484.6										519.35	7789.93	518.349	18445
	519.3	7575.81	517.85	44353.7										519.3	9033.54	517.85	45006.9										519.3	8601.55	517.969	29530.6										519.3	8127.32	518.397	17351.1
	519.25	7791.05	517.895	42317.8										519.25	9337.72	517.895	42163										519.25	9135.17	518.015	28466.6										519.25	8628.9	518.445	16285
	519.2	7822.44	517.94	40061.1										519.2	9454.55	517.94	39256.7										519.2	9260	518.061	27309.4										519.2	8555.76	518.493	15258.6
	519.15	7944.24	517.985	37640.5										519.15	9469.93	517.985	36346.6										519.15	9368.05	518.107	26080.1										519.15	8523.74	518.542	14277.3
	519.1	8050.19	518.03	35115.6										519.1	9884.96	518.03	33482.8										519.1	9765.14	518.153	24799										519.1	8818.3	518.59	13347
	519.05	8393.15	518.075	32540.9										519.05	9808.06	518.075	30708.4										519.05	10095.3	518.198	23486.4										519.05	9241.86	518.638	12474.8
	519	8455.95	518.12	29968.1										519	10204	518.12	28061										519	10289.1	518.244	22160.4										519	9613.42	518.686	11665.4
	518.95	8809.04	518.165	27445.5										518.95	10371.5	518.165	25571.2										518.95	11070.8	518.29	20838.9										518.95	9547.16	518.735	10919.7
	518.9	8882.61	518.211	25014.7										518.9	10830.1	518.211	23262										518.9	11072.4	518.336	19539.3										518.9	10037.9	518.783	10238.6
	518.85	9445.15	518.256	22709										518.85	11582.6	518.256	21148.2										518.85	11729.5	518.382	18278.2										518.85	10529.3	518.831	9621.82
	518.8	9941.12	518.301	20555.6										518.8	11449.7	518.301	19234.1										518.8	12025.9	518.427	17067.5										518.8	10811.5	518.879	9068.18
	518.75	10337.7	518.346	18571										518.75	11318.2	518.346	17523.2										518.75	12428.1	518.473	15917.2										518.75	11280.3	518.928	8574.94
	518.7	11375.4	518.391	16770.8										518.7	12188.2	518.391	16012.8										518.7	13026.1	518.519	14836.4										518.7	11749.1	518.976	8138.63
	518.65	11826	518.436	15158.8										518.65	12903.3	518.436	14694.1										518.65	13513.6	518.565	13830.8										518.65	12551.5	519.024	7756.53
	518.6	12674.5	518.481	13733.4										518.6	13667.1	518.481	13556.3										518.6	14179.5	518.611	12903.5										518.6	12857	519.072	7424.75
	518.55	13499.7	518.526	12488.2										518.55	14095.4	518.526	12584.7										518.55	14923.2	518.656	12056.9										518.55	13423.4	519.121	7138.16
	518.5	14403.1	518.571	11414.3										518.5	14905.1	518.571	11764.2										518.5	16064	518.702	11291.3										518.5	14761.9	519.169	6892.5
	518.45	16034.4	518.617	10500.2										518.45	16203.9	518.617	11079.9										518.45	16632.6	518.748	10605.5										518.45	15955.6	519.217	6684.12
	518.4	17563.5	518.662	9731.31										518.4	17297.3	518.662	10515.4										518.4	17635.8	518.794	9996.09										518.4	16180.2	519.265	6509.56
	518.35	19112.5	518.707	9092.11										518.35	18744.9	518.707	10054.1										518.35	18838.4	518.84	9459.9										518.35	16980.2	519.314	6364.34
	518.3	20422.3	518.752	8567.73										518.3	20146.8	518.752	9680.77										518.3	19495.7	518.885	8992.48										518.3	18373.3	519.362	6243.45
	518.25	22820.2	518.797	8140.37										518.25	21820.2	518.797	9380.85										518.25	20808.1	518.931	8587.75										518.25	19760.1	519.41	6144.14
	518.2	24976.6	518.842	7797.68										518.2	24435.5	518.842	9145.35										518.2	22530	518.977	8241.17										518.2	20807.4	519.458	6064.11
	518.15	27569.4	518.887	7525.76										518.15	26116.9	518.887	8963.04										518.15	23979.5	519.023	7946.37										518.15	21760.9	519.507	5999.99
	518.1	29971.4	518.932	7312.09										518.1	28285	518.932	8821.75										518.1	25165.3	519.069	7697.36										518.1	23344.4	519.555	5948.94
	518.05	32834.7	518.977	7146.87										518.05	30989.7	518.977	8713.19										518.05	26432.6	519.115	7489.49										518.05	23790.7	519.603	5910.25
	518	35905.4	519.023	7020.67										518	34205	519.023	8631.22										518	27710.3	519.16	7317.15										518	25178.6	519.651	5880.68
	517.95	37942.5	519.068	6925.47										517.95	37306.3	519.068	8570.07										517.95	29592.4	519.206	7175.38										517.95	26811.8	519.7	5858.23
	517.9	40560.9	519.113	6854.8										517.9	40055.8	519.113	8524.99										517.9	30218.2	519.252	7060.45										517.9	27700.1	519.748	5843.08
	517.85	42961.1	519.158	6802.62										517.85	43960.8	519.158	8492.9										517.85	31463.5	519.298	6968.17										517.85	28562.4	519.796	5831.98
	517.8	46380	519.203	6765.07										517.8	46532	519.203	8469.43										517.8	32147.3	519.344	6893.55										517.8	29546.1	519.845	5825.86
	517.75	47944.6	519.248	6738.49										517.75	49294.3	519.248	8453.4										517.75	32590.7	519.389	6835.27										517.75	29790.8	519.893	5823.09
	517.7	49113.2	519.293	6720.37										517.7	52927	519.293	8442.54										517.7	33403.1	519.435	6790.13										517.7	29733.4	519.941	5822.98
	517.65	50118.8	519.338	6707.9										517.65	54778.9	519.338	8434.8										517.65	33234.1	519.481	6754.85										517.65	30018	519.989	5825.67
	517.6	50773.2	519.383	6699.37										517.6	57411.8	519.383	8428.67										517.6	33560.1	519.527	6728.11										517.6	29428	520.038	5829.74
	517.55	50036.2	519.429	6693.72										517.55	58802.4	519.429	8425.2										517.55	33128.8	519.573	6708.67										517.55	29531.8	520.086	5836.01
	517.5	49079.3	519.474	6690.28										517.5	60072.1	519.474	8423.34										517.5	32643.5	519.618	6695.21										517.5	29888.8	520.134	5843.45
	517.45	47853.3	519.519	6688.45										517.45	59989.2	519.519	8421.6										517.45	32631.7	519.664	6686.13										517.45	28919.6	520.182	5851.9
	517.4	45976.8	519.564	6687.68										517.4	59816.9	519.564	8420.17										517.4	31370.9	519.71	6679.47										517.4	28091.4	520.231	5861.72
	517.35	42697	519.609	6687.74										517.35	58722	519.609	8419.75										517.35	30032.1	519.756	6675.8										517.35	26516.6	520.279	5872.69
	517.3	39758.5	519.654	6688.48										517.3	56392.6	519.654	8418.93										517.3	28573.1	519.802	6675.05										517.3	25903.9	520.327	5884.77
	517.25	37618.1	519.699	6688.78										517.25	53796.1	519.699	8419										517.25	27714.9	519.847	6675.48										517.25	24722.2	520.375	5898.33
	517.2	34202.7	519.744	6688.56										517.2	51321.6	519.744	8419										517.2	26486.1	519.893	6676.98										517.2	23780.2	520.424	5913.28
	517.15	30731.3	519.789	6688.97										517.15	48285.1	519.789	8418.74										517.15	25454.9	519.939	6678.63										517.15	22973.8	520.472	5929.1
	517.1	27981	519.835	6690.52										517.1	44548.8	519.835	8418.45										517.1	24077.4	519.985	6680.4										517.1	21669.1	520.52	5945.79
	517.05	25116.2	519.88	6691.44										517.05	41554.8	519.88	8418.35										517.05	22949.6	520.031	6682.79										517.05	20747.5	520.568	5963.31
	517	22436	519.925	6691.86										517	38099.1	519.925	8417.89										517	22272.8	520.076	6685.93										517	19914.5	520.617	5981.6
	516.95	19509.5	519.97	6692.43										516.95	33865.5	519.97	8417.53										516.95	21497	520.122	6689.61										516.95	19536.7	520.665	6001.82
	516.9	17464.9	520.015	6692.99										516.9	30613.4	520.015	8417.53										516.9	20290.2	520.168	6693.6										516.9	18773.7	520.713	6023.72
	516.85	15992.2	520.06	6693.05										516.85	27792.5	520.06	8417.1										516.85	19283.8	520.214	6697.89										516.85	18124.3	520.761	6047.2
	516.8	14522.4	520.105	6692.96										516.8	24861	520.105	8416.87										516.8	18970.1	520.26	6702.68										516.8	17479.3	520.81	6072.32
	516.75	13090.4	520.15	6692.85										516.75	22946.7	520.15	8418.05										516.75	18148.4	520.305	6707.91										516.75	16971.1	520.858	6098.63
	516.7	11887.9	520.195	6692.64										516.7	20690.4	520.195	8418.17										516.7	17289.9	520.351	6713.14										516.7	17084.8	520.906	6126.16
	516.65	10947.2	520.241	6692.15										516.65	18601.1	520.241	8419.2										516.65	17071.2	520.397	6718.98										516.65	16369	520.954	6155.55
	516.6	9864.49	520.286	6693.2										516.6	17058.2	520.286	8421.09										516.6	16800.8	520.443	6725.02										516.6	16596.8	521.003	6186.48
	516.55	9542.8	520.331	6694.25										516.55	15852.9	520.331	8423.21										516.55	16458.2	520.489	6731.49										516.55	15968.6	521.051	6220.55
	516.5	8859.33	520.376	6694.98										516.5	14851.9	520.376	8425.44										516.5	16122.1	520.534	6738.41										516.5	15720.2	521.099	6256.09
	516.45	8549.39	520.421	6696.04										516.45	13997.2	520.421	8427.94										516.45	15943.5	520.58	6745.55										516.45	15268.1	521.147	6293.3
	516.4	8135.86	520.466	6697.16										516.4	13322.9	520.466	8431.09										516.4	15346.7	520.626	6753.7										516.4	15007.3	521.196	6331.97
	516.35	7778.92	520.511	6697.61										516.35	12511.1	520.511	8434.95										516.35	15036	520.672	6763.4										516.35	14599	521.244	6372.4
	516.3	7003.5	520.556	6698.55										516.3	11861.7	520.556	8438.61										516.3	14454.2	520.718	6774.2										516.3	14643.7	521.292	6415.31
	516.25	6839.54	520.601	6700.04										516.25	11964.9	520.601	8442.16										516.25	14245.4	520.763	6785.56										516.25	14244.9	521.34	6461.2
	516.2	6630.25	520.647	6701.16										516.2	11228	520.647	8447										516.2	13983.9	520.809	6797.75										516.2	13608.5	521.389	6509.32
	516.15	6450.6	520.692	6703.43										516.15	10662.6	520.692	8453.34										516.15	13384	520.855	6811										516.15	13373.6	521.437	6559.73
	516.1	6155.07	520.737	6706.5										516.1	10134.1	520.737	8459.84										516.1	13014.4	520.901	6824.79										516.1	13198.8	521.485	6612.28
	516.05	5786.11	520.782	6709.26										516.05	9988.08	520.782	8467.24										516.05	12584.2	520.947	6839.6										516.05	12386.4	521.534	6667.04
	516	5707.61	520.827	6711.91										516	9580.06	520.827	8474.99										516	12274.4	520.992	6855.86										516	11841	521.582	6723.96
	515.95	5449.6	520.872	6715.33										515.95	9383.55	520.872	8482.93										515.95	11681.6	521.038	6875.5										515.95	11355.8	521.63	6783.19
	515.9	5115.1	520.917	6720										515.9	8883.26	520.917	8491.73										515.9	11098.7	521.084	6896.46										515.9	10847.7	521.678	6844.51
	515.85	4914.29	520.962	6725.49										515.85	8180.97	520.962	8501.88										515.85	10345	521.13	6918.67										515.85	10657.3	521.727	6908.57
	515.8	4830.08	521.008	6730.9										515.8	8083.96	521.008	8513.13										515.8	9757.4	521.176	6942.24										515.8	9902.11	521.775	6975.47
	515.75	4600.37	521.053	6735.9										515.75	7780.61	521.053	8526.05										515.75	9353.81	521.221	6968.16										515.75	9064.19	521.823	7044.54
	515.7	4106.87	521.098	6741.48										515.7	7128.28	521.098	8540.45										515.7	8867.36	521.267	6996.77										515.7	8621.34	521.871	7116.14
	515.65	3877.87	521.143	6749.48										515.65	7044.35	521.143	8556.85										515.65	8543.23	521.313	7027.34										515.65	8054.5	521.92	7190.29
	515.6	3805.78	521.188	6757.98										515.6	6709.24	521.188	8574.1										515.6	7631.6	521.359	7060.42										515.6	7547.46	521.968	7266.01
	515.55	3529.09	521.233	6766.81										515.55	6113.66	521.233	8592.88										515.55	7101.11	521.405	7096.54										515.55	6840.39	522.016	7343.75
	515.5	3385.64	521.278	6776.76										515.5	5800.4	521.278	8613.95										515.5	6603.25	521.45	7135.6										515.5	6235.65	522.064	7424.27
	515.45	3183.83	521.323	6788.17										515.45	5543.88	521.323	8637.34										515.45	6063.77	521.496	7177.49										515.45	5863.74	522.113	7507.11
	515.4	3153.85	521.368	6800.93										515.4	5193.77	521.368	8662.52										515.4	5562.16	521.542	7221.89										515.4	5465.45	522.161	7592.55
	515.35	2960.23	521.414	6814.91										515.35	4716.73	521.414	8689.48										515.35	5187.47	521.588	7269.49										515.35	5074.66	522.209	7679.95
	515.3	2842.8	521.459	6830.15										515.3	4663.88	521.459	8718.87										515.3	4988.71	521.634	7320.19										515.3	4459.63	522.257	7769.97
	515.25	2738.76	521.504	6846.89										515.25	4288	521.504	8750.39										515.25	4505.84	521.679	7374.64										515.25	4089.44	522.306	7861.54
	515.2	2578.45	521.549	6864.97										515.2	4160.35	521.549	8785.52										515.2	4196.98	521.725	7432.47										515.2	3979.04	522.354	7955.29
	515.15	2525.77	521.594	6885										515.15	3866.96	521.594	8823.22										515.15	4022.72	521.771	7493.44										515.15	3766.88	522.402	8051.12
	515.1	2374.19	521.639	6908.07										515.1	3664.81	521.639	8864.05										515.1	3859.99	521.817	7557.99										515.1	3562.41	522.45	8148.4
	515.05	2393.12	521.684	6933.23										515.05	3287.23	521.684	8908.23										515.05	3758.11	521.863	7626.5										515.05	3301.68	522.499	8247.49
	515	2365.32	521.729	6960.48										515	3326	521.729	8955.23										515	3473.27	521.908	7699.04										515	3207.99	522.547	8348.75
	514.95	2216.81	521.774	6990.34										514.95	3133.24	521.774	9005.19										514.95	3464.15	521.954	7776.05										514.95	3098.76	522.595	8450.74
	514.9	2201.44	521.82	7022.58										514.9	3006.86	521.82	9058.77										514.9	3324.81	522	7856.39										514.9	2893.73	522.643	8555
	514.85	2099.85	521.865	7057.28										514.85	2821.13	521.865	9115.81										514.85	3135.9	522.046	7941.44										514.85	2831.61	522.692	8660.33
	514.8	2157.15	521.91	7095.39										514.8	2783.4	521.91	9176.03										514.8	3123.87	522.092	8029.77										514.8	2642.34	522.74	8768.05
	514.75	2181.03	521.955	7136.79										514.75	3018.37	521.955	9241.58										514.75	3029.02	522.137	8121.78										514.75	2533.37	522.788	8877.65
	514.7	2000.75	522	7181.15										514.7	2723.88	522	9312.31										514.7	3120.12	522.183	8217.84										514.7	2450.79	522.836	8987.46
	514.65	2152.9	522.045	7229.44										514.65	2685.29	522.045	9386.19										514.65	2931.75	522.229	8317.94										514.65	2412.58	522.885	9099.57
	514.6	2133.58	522.09	7280.84										514.6	2666.16	522.09	9464.32										514.6	2949.28	522.275	8421.4										514.6	2312.14	522.933	9213.18
	514.55	1905.76	522.135	7336.66										514.55	2555.01	522.135	9547.38										514.55	3026.49	522.321	8527.64										514.55	2278.97	522.981	9328.45
	514.5	1774.6	522.18	7395.37										514.5	2547.9	522.18	9634.57										514.5	2932.87	522.366	8637.06										514.5	2349.86	523.029	9445.11
	514.45	1888.29	522.226	7457.86										514.45	2518.5	522.226	9726										514.45	2909.66	522.412	8750.36										514.45	2282.88	523.078	9563.96
	514.4	1855.09	522.271	7524.39										514.4	2378.9	522.271	9822.01										514.4	2745.62	522.458	8867.11										514.4	2094.46	523.126	9684.6
	514.35	1877.95	522.316	7594.59										514.35	2465.73	522.316	9922.13										514.35	2605.9	522.504	8987.02										514.35	2222.4	523.174	9806.36
	514.3	1832.2	522.361	7668.51										514.3	2377.01	522.361	10026										514.3	2821.33	522.55	9108.91										514.3	2188.91	523.223	9930.28
	514.25	1931.85	522.406	7746.01										514.25	2392.61	522.406	10134.9										514.25	2652.72	522.595	9233.34										514.25	2209.16	523.271	10056.1
	514.2	1814.09	522.451	7828.33										514.2	2436.13	522.451	10247.2										514.2	2624.27	522.641	9359.72										514.2	2071.29	523.319	10183
	514.15	1852.49	522.496	7915.23										514.15	2395.31	522.496	10364.7										514.15	2494	522.687	9488.02										514.15	2010.02	523.367	10311.5
	514.1	1875.1	522.541	8004.93										514.1	2463.71	522.541	10487.8										514.1	2581.66	522.733	9617.99										514.1	2150.51	523.416	10442.1
	514.05	1873.03	522.586	8098.83										514.05	2318.95	522.586	10614.1										514.05	2650.93	522.779	9749.69										514.05	1972.97	523.464	10574.9
	514	1795.53	522.632	8197.2										514	2304.7	522.632	10745.3										514	2675.89	522.824	9882.84										514	2078.16	523.512	10708.4
	513.95	1676.53	522.677	8299.4										513.95	2305.47	522.677	10880.9										513.95	2531.41	522.87	10017										513.95	2134.7	523.56	10842.9
	513.9	1793.31	522.722	8405										513.9	2226.79	522.722	11019.9										513.9	2424.93	522.916	10151.7										513.9	2071.98	523.609	10979.2
	513.85	1859.5	522.767	8513.39										513.85	2340.41	522.767	11162.1										513.85	2609.22	522.962	10286										513.85	2169.1	523.657	11116.1
	513.8	1739.5	522.812	8624.21										513.8	2262.85	522.812	11308.4										513.8	2586.37	523.008	10420.1										513.8	1975.02	523.705	11255.4
	513.75	1789.43	522.857	8738.36										513.75	2159.8	522.857	11459.1										513.75	2521.07	523.053	10554.6										513.75	2038.26	523.753	11395.9
	513.7	1835.23	522.902	8855.9										513.7	2142.11	522.902	11614.5										513.7	2480.11	523.099	10689.3										513.7	2077.45	523.802	11536
	513.65	1861.72	522.947	8976.23										513.65	2192.89	522.947	11772.5										513.65	2634.55	523.145	10823.4										513.65	2010.76	523.85	11675.6
	513.6	1774.51	522.992	9099.08										513.6	2267.09	522.992	11934										513.6	2479.94	523.191	10956.2										513.6	2073.64	523.898	11816.7
	513.55	1756.55	523.038	9224.08										513.55	2207	523.038	12098.7										513.55	2630.62	523.237	11087.9										513.55	2140.34	523.946	11956.8
	513.5	1763.56	523.083	9351.7										513.5	2155.19	523.083	12266.4										513.5	2682.22	523.282	11218.5										513.5	2039.35	523.995	12095.5
	513.45	1787.08	523.128	9481.3										513.45	2201.95	523.128	12437.5										513.45	2538.02	523.328	11347.9										513.45	2266.73	524.043	12232.6
	513.4	1658.65	523.173	9612.6										513.4	2141.46	523.173	12612.4										513.4	2494.12	523.374	11475.6										513.4	2089.95	524.091	12368.7
	513.35	1616.1	523.218	9745.37										513.35	2169.41	523.218	12791.2										513.35	2466.45	523.42	11601.8										513.35	2079.8	524.139	12503
	513.3	1778.23	523.263	9879.43										513.3	2047.24	523.263	12974.2										513.3	2586.98	523.466	11726.6										513.3	1945.02	524.188	12634.8
	513.25	1698.98	523.308	10015.4										513.25	2116.32	523.308	13161										513.25	2458.49	523.511	11849.7										513.25	2142.48	524.236	12762.3
	513.2	1707.99	523.353	10154.3										513.2	2102.26	523.353	13350										513.2	2487.35	523.557	11971.9										513.2	1949.85	524.284	12885
	513.15	1730.4	523.399	10293.9										513.15	2116.94	523.399	13543.6										513.15	2550.59	523.603	12092.4										513.15	1941.23	524.332	13002.8
	513.1	1696.13	523.444	10436										513.1	1995.54	523.444	13740.8										513.1	2412.75	523.649	12211.6										513.1	1899.93	524.381	13115.1
	513.05	1728.09	523.489	10580.8										513.05	2060.87	523.489	13942.7										513.05	2333.37	523.695	12330.2										513.05	1986.48	524.429	13220.8
	513	1695.99	523.534	10727.7										513	2138.63	523.534	14149										513	2444.2	523.74	12447										513	2069.55	524.477	13320.1
	512.95	1758.33	523.579	10876.5										512.95	2088.21	523.579	14361.2										512.95	2510.62	523.786	12562.8										512.95	1940.32	524.525	13412.6
	512.9	1774.3	523.624	11028.1										512.9	2060.56	523.624	14579.5										512.9	2422.77	523.832	12677.8										512.9	1945.94	524.574	13497.1
	512.85	1552.91	523.669	11183										512.85	2183.02	523.669	14803.3										512.85	2335.63	523.878	12791.7										512.85	2043.4	524.622	13573
	512.8	1676.96	523.714	11341.3										512.8	2075.4	523.714	15031.6										512.8	2487.33	523.924	12904.3										512.8	1921.13	524.67	13639.8
	512.75	1658.29	523.759	11502.9										512.75	2129.63	523.759	15264.5										512.75	2527.5	523.969	13015.8										512.75	1962.19	524.718	13696.3
	512.7	1698.5	523.805	11669										512.7	1999.39	523.805	15503.4										512.7	2346.11	524.015	13126.8										512.7	1934.93	524.767	13742.3
	512.65	1607.43	523.85	11838.8										512.65	2039.97	523.85	15746.7										512.65	2466.96	524.061	13237.1										512.65	2062.79	524.815	13778.4
	512.6	1791.26	523.895	12013.3										512.6	2152.72	523.895	15997										512.6	2390.43	524.107	13346.6										512.6	1874.55	524.863	13803.8
	512.55	1724.29	523.94	12193.5										512.55	2109.38	523.94	16251.7										512.55	2360.84	524.153	13456.3										512.55	1890.04	524.912	13818.4
	512.5	1703.69	523.985	12377.8										512.5	2058.53	523.985	16510.2										512.5	2264.8	524.198	13564.5										512.5	2010.35	524.96	13821.2
	512.45	1763.24	524.03	12567.2										512.45	2113.99	524.03	16772.2										512.45	2531.69	524.244	13671.3										512.45	1881.91	525.008	13811.7
	512.4	1708.01	524.075	12761.9										512.4	2048.2	524.075	17037.2										512.4	2415.17	524.29	13777.8										512.4	1832.66	525.056	13788.8
	512.35	1737.79	524.12	12961.5										512.35	2093.32	524.12	17304.7										512.35	2465.82	524.336	13883.1										512.35	1938.39	525.105	13753.1
	512.3	1641.84	524.165	13166.1										512.3	2130.04	524.165	17573.8										512.3	2381.65	524.382	13986.1										512.3	1887.97	525.153	13705
	512.25	1624.54	524.211	13376.4										512.25	2045.34	524.211	17843.8										512.25	2533.68	524.427	14086.6										512.25	2028.03	525.201	13646.5
	512.2	1564.16	524.256	13591.6										512.2	2098.38	524.256	18113.5										512.2	2451.11	524.473	14184.5										512.2	1991.66	525.249	13576
	512.15	1475.34	524.301	13811.5										512.15	1997.39	524.301	18381.9										512.15	2575.59	524.519	14279.2										512.15	1862.98	525.298	13494.3
	512.1	1593.35	524.346	14033.1										512.1	2057.78	524.346	18646.6										512.1	2312.93	524.565	14370.2										512.1	1987.41	525.346	13400.5
	512.05	1560.11	524.391	14256.9										512.05	2161.86	524.391	18905.1										512.05	2443.7	524.611	14457.3										512.05	1886.34	525.394	13296.2
	512	1672.92	524.436	14481.5										512	2031.82	524.436	19156.5										512	2387.26	524.656	14539.8										512	1975.9	525.442	13180.2
	511.95	1597.86	524.481	14706.2										511.95	2000.39	524.481	19399.7										511.95	2391.67	524.702	14617.3										511.95	1870.53	525.491	13054.3
	511.9	1631.68	524.526	14930.6										511.9	2034.84	524.526	19632.6										511.9	2281.83	524.748	14688.6										511.9	1889.9	525.539	12919.8
	511.85	1666.52	524.571	15152.6										511.85	2016.82	524.571	19851.6										511.85	2366.63	524.794	14751.2										511.85	1865.05	525.587	12777.3
	511.8	1583.47	524.617	15369.5										511.8	1951.05	524.617	20054.8										511.8	2501.44	524.84	14805.7										511.8	1826.95	525.635	12627.1
	511.75	1514.37	524.662	15579.6										511.75	1927.48	524.662	20241.9										511.75	2345.53	524.885	14852.4										511.75	1937.1	525.684	12470.1
	511.7	1630.45	524.707	15781.7										511.7	2084.69	524.707	20410.3										511.7	2263.45	524.931	14890.5										511.7	1917.83	525.732	12306.7
	511.65	1593.32	524.752	15974.5										511.65	2085.01	524.752	20557.9										511.65	2316.81	524.977	14919.3										511.65	1921.44	525.78	12138.9
	511.6	1599.75	524.797	16154.3										511.6	1981.43	524.797	20683.1										511.6	2310.83	525.023	14937.9										511.6	1807.7	525.828	11967.2
	511.55	1587.13	524.842	16319.6										511.55	1873.85	524.842	20786.3										511.55	2408.99	525.069	14945										511.55	1903.6	525.877	11791.1
	511.5	1688.91	524.887	16469										511.5	1930.6	524.887	20865.4										511.5	2391.1	525.115	14940										511.5	1906.19	525.925	11611.5
	511.45	1743.11	524.932	16599.6										511.45	2033.16	524.932	20917										511.45	2356.23	525.16	14922.8										511.45	2100	525.973	11430.5
	511.4	1746.76	524.977	16711.1										511.4	1894.08	524.977	20940.2										511.4	2204.46	525.206	14894.1										511.4	2020.6	526.021	11249.4
	511.35	1597.06	525.023	16801.5										511.35	2034.62	525.023	20936										511.35	2494.67	525.252	14853.3										511.35	2015.99	526.07	11068.6
	511.3	1491.79	525.068	16869										511.3	2095.56	525.068	20903.1										511.3	2242.67	525.298	14799.4										511.3	1829.8	526.118	10887.9
	511.25	1643.34	525.113	16913.2										511.25	2173.38	525.113	20839.8										511.25	2344.61	525.344	14732										511.25	1856.32	526.166	10708.3
	511.2	1658.04	525.158	16933.2										511.2	2052.42	525.158	20748.2										511.2	2329.55	525.389	14651.6										511.2	1864.73	526.214	10530.9
	511.15	1641.31	525.203	16927.4										511.15	1917.49	525.203	20629.2										511.15	2348.7	525.435	14559										511.15	1746.17	526.263	10356.1
	511.1	1664.42	525.248	16895.8										511.1	1899.14	525.248	20483.5										511.1	2365.26	525.481	14454										511.1	1844.16	526.311	10185.5
	511.05	1543.67	525.293	16838.2										511.05	1934.68	525.293	20310.9										511.05	2474.65	525.527	14337.1										511.05	1850.01	526.359	10019.3
	511	1481.64	525.338	16754.9										511	2061.54	525.338	20112.5										511	2424.22	525.573	14209.5										511	1881.65	526.408	9857.46
	510.95	1561.43	525.383	16645.8										510.95	1980.49	525.383	19889.3										510.95	2387.69	525.618	14071.8										510.95	1901.22	526.456	9699.74
	510.9	1611.47	525.429	16511.9										510.9	1986.67	525.429	19644.2										510.9	2441.77	525.664	13923.7										510.9	1742.54	526.504	9548
	510.85	1625.97	525.474	16353.9										510.85	1986.74	525.474	19378.3										510.85	2358.25	525.71	13765.1										510.85	1924.89	526.552	9402.46
	510.8	1731.05	525.519	16173.1										510.8	1987.22	525.519	19093.6										510.8	2248.48	525.756	13597.2										510.8	1920.13	526.601	9263.1
	510.75	1704.75	525.564	15972.2										510.75	1917.57	525.564	18793.7										510.75	2331.49	525.802	13423.3										510.75	1907.42	526.649	9130.78
	510.7	1770.15	525.609	15752.5										510.7	1987.7	525.609	18480.7										510.7	2426.6	525.847	13243										510.7	2026.37	526.697	9004.1
	510.65	1665.7	525.654	15513										510.65	1970.57	525.654	18154.6										510.65	2402.8	525.893	13057.7										510.65	1977.32	526.745	8883.71
	510.6	1577.24	525.699	15259.2										510.6	2027.05	525.699	17820.5										510.6	2376.68	525.939	12867.6										510.6	1944.96	526.794	8769.39
	510.55	1674.52	525.744	14991.2										510.55	2071.39	525.744	17478.7										510.55	2433.17	525.985	12673.8										510.55	1889.42	526.842	8661.76
	510.5	1648.63	525.789	14711.8										510.5	1980.05	525.789	17133.1										510.5	2460.08	526.031	12478.1										510.5	1898.93	526.89	8560.31
	510.45	1624.81	525.835	14425.6										510.45	2096.04	525.835	16786										510.45	2368.45	526.076	12281.6										510.45	1877.7	526.938	8465.48
	510.4	1600.22	525.88	14132.5										510.4	2017.09	525.88	16438.4										510.4	2255.94	526.122	12085										510.4	1843.85	526.987	8377.54
	510.35	1599.17	525.925	13834.9										510.35	2118.72	525.925	16092.7										510.35	2377.44	526.168	11888.7										510.35	1909.9	527.035	8295.25
	510.3	1611.64	525.97	13535										510.3	2029.1	525.97	15752										510.3	2392.11	526.214	11693.7										510.3	1789.45	527.083	8218.83
	510.25	1554.69	526.015	13234.7										510.25	1998.26	526.015	15417.8										510.25	2327.81	526.26	11501.5										510.25	1715.74	527.131	8148.55
	510.2	1616.77	526.06	12936.7										510.2	2037.05	526.06	15091.1										510.2	2280.06	526.305	11313.1										510.2	1762.04	527.18	8083.29
	510.15	1706.37	526.105	12643.8										510.15	1970.95	526.105	14775.3										510.15	2330.5	526.351	11128.3										510.15	1772	527.228	8022.64
	510.1	1642.69	526.15	12358.3										510.1	1982.37	526.15	14470.4										510.1	2436.88	526.397	10948.1										510.1	1787.22	527.276	7966.82
	510.05	1533.21	526.195	12079.9										510.05	2017.19	526.195	14178.2										510.05	2334.48	526.443	10774.2										510.05	1747.37	527.324	7915.78
	510	1560.26	526.241	11810.1										510	2147.74	526.241	13899.8										510	2419.26	526.489	10605.8										510	1760.82	527.373	7869.52
			526.286	11550.4												526.286	13635.9												526.534	10444.1												527.421	7827.55
			526.331	11301.7												526.331	13386												526.58	10289.2												527.469	7789.48
			526.376	11065												526.376	13150.5												526.626	10141.6												527.517	7755.33
			526.421	10840.6												526.421	12929.7												526.672	10000.9												527.566	7724.31
			526.466	10629.7												526.466	12723.2												526.718	9867.39												527.614	7696.47
			526.511	10433.5												526.511	12530.9												526.763	9742.13												527.662	7671.2
			526.556	10250.4												526.556	12353.5												526.809	9624.46												527.71	7648.32
			526.601	10080.8												526.601	12190.4												526.855	9514.05												527.759	7628.17
			526.647	9923.46												526.647	12040.2												526.901	9411.02												527.807	7610.47
			526.692	9778.66												526.692	11902.3												526.947	9315.62												527.855	7595.33
			526.737	9646.78												526.737	11777.8												526.992	9228.28												527.903	7581.89
			526.782	9526.88												526.782	11664.5												527.038	9147.47												527.952	7569.22
			526.827	9418.15												526.827	11562.2												527.084	9072.78												528	7558.22
			526.872	9320.02												526.872	11470.1												527.13	9003.97
			526.917	9231.78												526.917	11387.1												527.176	8941.1
			526.962	9152.75												526.962	11313.2												527.221	8883.98
			527.008	9082.57												527.008	11248.3												527.267	8832.72
			527.053	9020.84												527.053	11190.9												527.313	8787.4
			527.098	8967.24												527.098	11139.8												527.359	8746.69
			527.143	8919.05												527.143	11095.5												527.405	8709.5
			527.188	8875.92												527.188	11056.7												527.45	8676.52
			527.233	8838.35												527.233	11022												527.496	8646.52
			527.278	8806.11												527.278	10991.7												527.542	8620.29
			527.323	8777.79												527.323	10965.1												527.588	8596.98
			527.368	8753.22												527.368	10941.7												527.634	8575.94
			527.414	8732.81												527.414	10921.5												527.679	8557.62
			527.459	8715.52												527.459	10903.9												527.725	8541.76
			527.504	8700.76												527.504	10889.1												527.771	8527.64
			527.549	8688.33												527.549	10876.1												527.817	8514.86
			527.594	8676.78												527.594	10865												527.863	8503.67
			527.639	8666.75												527.639	10856.5												527.908	8494.66
			527.684	8657.98												527.684	10848.9												527.954	8487.47
			527.729	8650.43												527.729	10842.1												528	8481.03
			527.774	8645.05												527.774	10836.1
			527.82	8641.04												527.82	10831
			527.865	8636.75												527.865	10826.4
			527.91	8632.25												527.91	10822
			527.955	8628.45												527.955	10818.7
			528	8626.21												528	10816.6
[truncated: 14 more columns]

## Sheet: FIg.2B
Fig. 2B
	V2O5 powder											V2O5 nanobelt											MgVO											CaVO											SrVO
	B.E.(eV)	Raw Intensity	B.E.(eV)	Peak Sum	B.E.(eV)	OL	B.E.(eV)	OS	B.E.(eV)	OV		B.E.(eV)	Raw Intensity	B.E.(eV)	Peak Sum	B.E.(eV)	OL	B.E.(eV)	OS	B.E.(eV)	OV		B.E.(eV)	Raw Intensity	B.E.(eV)	Peak Sum	B.E.(eV)	OL	B.E.(eV)	OS	B.E.(eV)	OV		B.E.(eV)	Raw Intensity	B.E.(eV)	Peak Sum	B.E.(eV)	OL	B.E.(eV)	OS	B.E.(eV)	OV		B.E.(eV)	Raw Intensity	B.E.(eV)	Peak Sum	B.E.(eV)
	535	13019	528	8544.07	528	8538.79	528	8542.88	528	8537.59		536	15305.9	528	10789.5	528	10723.1	528	10786.3	528	10719.9		536	12431.4	528	8506.03	528	8504.95	528	8503.18	528	8502.1		535	11236.9	528	7984.76	528	7945.1	528	7983.85	528	7944.19		536	11262.3	528	8461.01	528
	534.95	13315.4	528.036	8545.12	528.074	8540.1	528.125	8545.42	528.591	8539.27		535.95	15503.8	528.035	10795.3	528.071	10725.7	528.127	10804.3	528.689	10729.8		535.95	12614.1	528.036	8507.28	528.072	8507.11	528.098	8503.59	529.12	8548.19		534.95	11025.3	528.033	7988.4	528.071	7945.75	528.119	7996.16	528.878	7953.98		535.95	11419.5	528.039	8469.08	528.064
	534.9	13046.2	528.071	8546.56	528.218	8544.56	528.368	8553.04	529.183	8578.55		535.9	15359.7	528.07	10801.6	528.208	10738.5	528.374	10853.3	529.378	10883.4		535.9	12766.1	528.073	8508.74	528.212	8516.89	528.289	8506.85	530.241	9828.69		534.9	11145.7	528.066	7992.22	528.207	7949.07	528.349	8030.71	528.944	7959.77		535.9	11162.8	528.078	8479.28	528.187
	534.85	13182.1	528.107	8548.26	528.356	8560.04	528.601	8568.15	529.774	8956.63		535.85	15662.1	528.105	10808.6	528.339	10771.7	528.61	10923.5	529.434	10924.4		535.85	12759.9	528.109	8510.53	528.346	8543.74	528.472	8515.71	530.332	10037.6		534.85	11258.9	528.1	7996.28	528.338	7960.07	528.57	8084.79	529.072	7977.48		535.85	11420.8	528.118	8492.41	528.305
	534.8	13034.3	528.142	8549.68	528.488	8597.38	528.824	8595.58	529.826	9033.9		535.8	15459.8	528.14	10816.9	528.464	10847.9	528.836	11022.3	529.541	11029.6		535.8	12314.9	528.145	8512.78	528.474	8603.96	528.647	8536.74	530.509	10434.7		534.8	11538.7	528.133	8000.93	528.463	7989.72	528.781	8163.89	529.194	8008.76		535.8	11603.2	528.157	8509.32	528.417
	534.75	13194	528.178	8551.56	528.614	8679.06	529.037	8642.77	529.925	9210.08		535.75	15655.8	528.175	10826.4	528.583	11006.3	529.053	11157.7	529.643	11172.9		535.75	12660.5	528.182	8516.38	528.597	8727.44	528.814	8574.84	530.679	10781.7		534.75	11479.3	528.166	8006.16	528.582	8057.22	528.983	8273.92	529.31	8066.05		535.75	11294.3	528.196	8530.9	528.525
	534.7	12966.2	528.213	8554.19	528.734	8842.44	529.241	8720.39	530.019	9417.64		535.7	15268.8	528.21	10837.3	528.697	11305.9	529.26	11342.8	529.741	11364.5		535.7	12598.4	528.218	8521.15	528.713	8953.04	528.974	8641.24	530.841	11076.5		534.7	11527.4	528.199	8012.06	528.696	8192.31	529.176	8422.59	529.422	8157.43		535.7	11297.3	528.235	8558.36	528.627
	534.65	13116.2	528.249	8557.86	528.849	9139.61	529.435	8846.67	530.11	9661.16		535.65	15474	528.245	10850.1	528.806	11821.9	529.457	11609.1	529.835	11613.9		535.65	12447.8	528.255	8527.25	528.824	9334.71	529.127	8747.66	530.996	11324.8		534.65	11768.9	528.232	8018.81	528.804	8436.96	529.36	8625.29	529.528	8297.6		535.65	11210.7	528.275	8592.55	528.725
	534.6	13079.9	528.284	8562.52	528.958	9637.75	529.62	9057.22	530.196	9939.41		535.6	15317.1	528.279	10864.8	528.909	12644	529.645	11982.5	529.924	11928.8		535.6	12573.8	528.291	8534.91	528.93	9932.65	529.273	8913.59	531.144	11541.7		534.6	11469.6	528.265	8026.4	528.907	8846.61	529.536	8891.65	529.63	8500.07		535.6	11163.6	528.314	8635	528.818
	534.55	12905.7	528.32	8568.08	529.062	10409.1	529.797	9363.68	530.278	10256.9		535.55	15388.2	528.314	10882.1	529.007	13863.6	529.824	12475.6	530.008	12316.3		535.55	12215.4	528.327	8544.5	529.03	10805.3	529.411	9158.32	531.286	11739.7		534.55	11688.5	528.299	8035	529.005	9478.99	529.704	9230.78	529.726	8779.51		535.55	11182.8	528.353	8687.59	528.906
	534.5	13158.7	528.355	8574.82	529.161	11524.8	529.965	9771.34	530.356	10605.9		535.5	15608.4	528.349	10902.6	529.1	15554.8	529.995	13068.8	530.089	12780.9		535.5	12318.4	528.364	8556.68	529.125	11999	529.543	9494.63	531.42	11934.8		534.5	11692.2	528.332	8044.75	529.097	10388.3	529.863	9645.52	529.818	9144.25		535.5	11352.4	528.392	8752.56	528.99
	534.45	13329.1	528.391	8583.19	529.254	13038.6	530.124	10268.6	530.43	10992.1		535.45	15551.2	528.384	10927	529.188	17764.6	530.157	13709.8	530.165	13327.4		535.45	12503.9	528.4	8572.12	529.215	13541.3	529.669	9933.12	531.548	12134.7		534.45	11601.8	528.365	8056.16	529.185	11614.2	530.014	10121.3	529.905	9599.63		535.45	11522.9	528.431	8831.99	529.069
	534.4	13260.8	528.426	8593.79	529.343	14979.4	530.276	10830.4	530.501	11413.6		535.4	15562.8	528.419	10956.2	529.272	20497.4	530.311	14361.8	530.237	13959.3		535.4	12308	528.436	8591.14	529.301	15431.6	529.787	10474.4	531.669	12348.1		534.4	11851.7	528.398	8069.58	529.268	13174.4	530.158	10631	529.988	10140.7		535.4	11616.3	528.471	8928.79	529.144
	534.35	13269.4	528.462	8607.07	529.427	17340.9	530.419	11406.5	530.568	11868.3		535.35	15718.8	528.454	10991.4	529.35	23713.9	530.456	14977.8	530.305	14665		535.35	12449.3	528.473	8615.34	529.381	17639.2	529.9	11108.4	531.784	12577.2		534.35	11883.5	528.431	8085.66	529.347	15054.5	530.294	11149	530.067	10758.3		535.35	11114.5	528.51	9046.03	529.215
	534.3	13461.4	528.497	8623.59	529.506	20083.8	530.555	11963.7	530.631	12351.3		535.3	15576.3	528.489	11033.8	529.425	27338.6	530.594	15541.7	530.37	15430.6		535.3	12318.1	528.509	8645.59	529.457	20104.2	530.007	11819.9	531.894	12820		534.3	11805.1	528.464	8104.37	529.421	17214.1	530.422	11654.4	530.141	11438.5		535.3	11256.9	528.549	9187.02	529.282
	534.25	13558.5	528.533	8644.02	529.581	23134.7	530.683	12478.6	530.69	12853.6		535.25	15506.7	528.524	11084.5	529.494	31253.3	530.724	16038.7	530.431	16239.3		535.25	12574.7	528.545	8682.88	529.529	22751.6	530.107	12583.4	531.997	13075.6		534.25	11870.8	528.498	8126.24	529.491	19588.7	530.544	12129.3	530.211	12163		535.25	11664.7	528.588	9355.53	529.345
	534.2	13592.2	528.569	8668.85	529.651	26394.6	530.804	12938	530.746	13365.1		535.2	15412	528.559	11145.4	529.56	35331.2	530.847	16467.8	530.488	17070.9		535.2	12495.6	528.582	8728.5	529.596	25493.3	530.202	13374.2	532.094	13339.8		534.2	12186	528.531	8152.26	529.556	22099.4	530.658	12564.2	530.277	12910.7		535.2	11690.3	528.627	9555.83	529.404
	534.15	14199	528.604	8699.2	529.717	29760.7	530.918	13343.2	530.799	13875.9		535.15	15437.7	528.594	11218.8	529.622	39438.1	530.962	16833.8	530.542	17904.1		535.15	12424.5	528.618	8783.98	529.659	28243.4	530.291	14167.6	532.186	13604.9		534.15	11891.1	528.564	8183.56	529.617	24660.8	530.766	12953.8	530.339	13662.1		535.15	11803.9	528.667	9792.57	529.459
	534.1	13928.2	528.64	8737.13	529.779	33124.1	531.024	13693.6	530.849	14376.4		535.1	15734.3	528.629	11307.1	529.679	43450.7	531.071	17145	530.592	18717.3		535.1	12243.5	528.655	8851.24	529.718	30922	530.375	14940.1	532.273	13866.5		534.1	12272.6	528.597	8221.22	529.675	27192	530.867	13296.8	530.398	14398.5		535.1	11323.1	528.706	10070.4	529.511
	534.05	13968.7	528.675	8783.12	529.837	36391.1	531.125	13995.2	530.895	14854.9		535.05	15888.3	528.664	11412.8	529.733	47267	531.172	17405.8	530.639	19491.4		535.05	12300.8	528.691	8932.78	529.773	33461	530.454	15673.5	532.354	14119.8		534.05	12184	528.63	8265.12	529.729	29621	530.962	13598.7	530.453	15101.9		535.05	11592.8	528.745	10393.6	529.559
	534	13807.5	528.711	8839.21	529.891	39479.9	531.218	14251.4	530.939	15303.2		535	15518.9	528.699	11539	529.783	50807	531.267	17624.6	530.683	20212.4		535	12845.5	528.727	9030.91	529.824	35810.8	530.528	16354	532.431	14360.8		534	12483.4	528.664	8317.03	529.778	31891	531.051	13860.3	530.504	15760.1		535	11503.6	528.784	10768.1	529.604
	533.95	13787.1	528.746	8907.77	529.941	42331.4	531.306	14468.4	530.98	15715.9		534.95	15923.6	528.734	11689	529.829	54015.4	531.356	17806.7	530.724	20870.3		534.95	13047.1	528.764	9148.32	529.871	37936.6	530.596	16974.4	532.502	14583		533.95	12515.3	528.697	8378.47	529.825	33962.1	531.134	14084.9	530.552	16364.2		534.95	11457.7	528.824	11199.5	529.646
	533.9	13900.2	528.782	8990.29	529.988	44907.8	531.387	14650.5	531.018	16089.5		534.9	15712	528.769	11866.9	529.872	56863.1	531.439	17957.8	530.762	21459.5		534.9	12810.3	528.8	9288.04	529.915	39820.4	530.66	17527.9	532.568	14785.3		533.9	12790	528.73	8451.14	529.868	35810.8	531.211	14277.3	530.596	16907.6		534.9	12094	528.863	11692.9	529.685
	533.85	14132.2	528.817	9089.38	530.031	47190	531.463	14802.7	531.053	16422.1		534.85	15696.4	528.803	12076.9	529.912	59342.5	531.516	18082.2	530.798	21978		534.85	12691.1	528.836	9453.98	529.956	41459.4	530.72	18015.9	532.63	14965.6		533.85	12667.2	528.763	8537.26	529.907	37427.6	531.283	14440.5	530.638	17389.7		534.85	11962.7	528.902	12253.6	529.721
	533.8	13974.2	528.853	9208	530.071	49174.1	531.533	14928.2	531.085	16712.2		534.8	15906.7	528.838	12324.1	529.949	61462.4	531.587	18185	530.83	22425.8		534.8	13239.6	528.873	9649.46	529.993	42861.2	530.774	18440.5	532.688	15125.1		533.8	12676.7	528.796	8639.15	529.944	38814.6	531.349	14577.9	530.676	17810.4		534.8	11907	528.941	12886.1	529.753
	533.75	14400.3	528.888	9350.32	530.108	50868.5	531.597	15034	531.115	16963.1		534.75	15747.6	528.873	12614.3	529.982	63244.6	531.652	18270.1	530.86	22808.1		534.75	13115.5	528.909	9878.69	530.028	44040	530.825	18804.7	532.741	15264.3		533.75	12835.5	528.829	8758.95	529.977	39983.5	531.41	14693.2	530.711	18172.2		534.75	11741.8	528.98	13596	529.784
	533.7	14156.4	528.924	9518.26	530.142	52292.7	531.657	15121.6	531.143	17176.9		534.7	16008	528.908	12952.9	530.013	64717.2	531.713	18341.4	530.888	23128.7		534.7	13014.4	528.945	10146.3	530.059	45014.6	530.872	19112.9	532.79	15382.7		533.7	13060.4	528.863	8899.63	530.008	40951.7	531.467	14789.5	530.744	18478.4		534.7	12307.1	529.02	14386.4	529.811
	533.65	13800.5	528.959	9716.08	530.173	53471.5	531.711	15193	531.168	17355.5		534.65	15715.4	528.943	13346.2	530.041	65915.5	531.768	18399.5	530.913	23394.4		534.65	13379.9	528.982	10456.9	530.087	45808.7	530.915	19370.2	532.836	15481.6		533.65	13081.5	528.896	9064.38	530.035	41741.8	531.518	14868.9	530.774	18733.3		534.65	12340.5	529.059	15260.3	529.836
	533.6	13868.6	528.995	9948.55	530.201	54431.4	531.761	15250.9	531.191	17503.9		534.6	15827	528.978	13801.5	530.066	66875.8	531.818	18446.9	530.935	23611.7		534.6	13138.3	529.018	10815	530.113	46446.1	530.954	19582.8	532.877	15564.5		533.6	12871.4	528.929	9256.27	530.06	42375.8	531.566	14934.2	530.801	18944.5		534.6	12643.2	529.098	16219.9	529.859
	533.55	14172.7	529.03	10220.6	530.226	55204.6	531.806	15298	531.212	17625		534.55	16041.5	529.013	14325.3	530.088	67633.3	531.864	18485.7	530.956	23787.5		534.55	12972.4	529.055	11225.9	530.136	46950.5	530.989	19756.8	532.915	15633.2		533.55	12662.8	528.962	9478.78	530.083	42877.1	531.608	14987.4	530.826	19117		534.55	12611.6	529.137	17266.7	529.879
	533.5	14286.4	529.066	10537.1	530.249	55815.8	531.847	15336.1	531.232	17722.9		534.5	15935.2	529.048	14924.5	530.109	68222.1	531.906	18516.9	530.975	23927.1		534.5	12996.7	529.091	11694.9	530.157	47343.7	531.022	19897.6	532.949	15689.2		533.5	13047.1	528.995	9735.8	530.103	43266.8	531.647	15030.6	530.848	19257.2		534.5	12751	529.176	18400.1	529.897
	533.45	14269.7	529.102	10903.4	530.269	56293.3	531.884	15366.5	531.249	17801.9		534.45	16142	529.083	15606.7	530.127	68672.8	531.943	18542	530.991	24037.7		534.45	13120.1	529.127	12227.6	530.175	47646.4	531.05	20011	532.981	15734.3		533.45	13298.1	529.028	10031.9	530.121	43565.9	531.682	15065.8	530.868	19368.5		534.45	13019.2	529.216	19617.9	529.914
	533.4	14503.3	529.137	11324.3	530.287	56660.3	531.917	15390.6	531.264	17864.1		534.4	16341.6	529.118	16379.3	530.143	69012	531.977	18562.1	531.006	24123.5		534.4	13415.8	529.164	12828.8	530.192	47875.2	531.076	20100.4	533.009	15769.9		533.4	13439	529.062	10370.8	530.137	43791	531.713	15094.2	530.886	19456.9		534.4	13101.9	529.255	20916.3	529.928
	533.35	14380.4	529.173	11805.9	530.303	56937.9	531.946	15409.5	531.278	17913.1		534.35	16581.1	529.153	17249.7	530.156	69263.4	532.007	18578.2	531.019	24188.9		534.35	13509.2	529.2	13503.5	530.206	48045.8	531.099	20171.6	533.034	15797.5		533.35	13557.2	529.095	10757	530.151	43957.8	531.741	15117.1	530.902	19526.3		534.35	13044.1	529.294	22290.3	529.94
	533.3	14403.6	529.208	12354.2	530.317	57144.9	531.972	15424.3	531.29	17951.5		534.3	16710.3	529.188	18225	530.169	69447	532.033	18590.7	531.03	24238.8		534.3	13746.1	529.236	14257.9	530.218	48171	531.12	20226.2	533.056	15819		533.3	13387.6	529.128	11195.6	530.163	44079.7	531.766	15135	530.916	19579.4		534.3	13314	529.333	23732.8	529.951
	533.25	14688.1	529.244	12975.6	530.329	57296.7	531.995	15436.1	531.3	17981.3		534.25	16372.6	529.223	19311.4	530.179	69578.2	532.056	18600.6	531.04	24276.5		534.25	14069.3	529.273	15094.6	530.229	48261.4	531.137	20268.8	533.076	15835.4		533.25	13605.4	529.161	11690.6	530.173	44166.9	531.787	15149	530.929	19620.3		534.25	13469.8	529.373	25234.2	529.961
	533.2	14656.4	529.279	13675.7	530.34	57406.5	532.014	15445.4	531.309	18003.3		534.2	16482.1	529.258	20514.2	530.188	69670.3	532.076	18608.1	531.049	24304.8		534.2	13828.6	529.309	16017.3	530.238	48325.5	531.153	20301.6	533.093	15847.8		533.2	13550	529.194	12246.6	530.182	44228.2	531.806	15160	530.94	19651.5		534.2	14126.5	529.412	26783.6	529.968
	533.15	14540.8	529.315	14459.4	530.349	57484.5	532.031	15452.8	531.317	18020.1		534.15	16633.9	529.293	21838.7	530.195	69733.8	532.093	18613.9	531.056	24325		534.15	13904.7	529.345	17029.2	530.245	48370.2	531.166	20325.8	533.108	15857.2		533.15	13675.7	529.227	12868.9	530.189	44270.4	531.822	15168.4	530.949	19675.1		534.15	13960.5	529.451	28368.1	529.975
	533.1	14527.4	529.35	15331.7	530.356	57539.4	532.045	15458.5	531.324	18032.7		534.1	17112.6	529.328	23289.1	530.201	69776.8	532.107	18618.4	531.062	24339.6		534.1	14342.5	529.382	18131.9	530.251	48401	531.177	20344.1	533.121	15864.2		533.1	13811.4	529.261	13560.6	530.195	44299	531.835	15174.9	530.957	19692.2		534.1	14095.9	529.49	29973.9	529.98
	533.05	14387.2	529.386	16298.1	530.362	57577.3	532.057	15462.9	531.329	18042.1		534.05	17203.2	529.362	24867.2	530.206	69805.6	532.119	18621.7	531.067	24350.2		534.05	14205.8	529.418	19325.6	530.256	48421.9	531.187	20358	533.132	15869.4		533.05	13883.1	529.294	14325.1	530.2	44317.9	531.847	15180	530.963	19704.8		534.05	14328.8	529.529	31585	529.985
	533	14616	529.421	17362.6	530.367	57603.1	532.067	15466.2	531.334	18049		534	17113.9	529.397	26573.8	530.209	69824.5	532.129	18624.2	531.071	24357.7		534	14271.5	529.455	20609.4	530.26	48435.8	531.194	20368.3	533.141	15873.2		533	13828	529.327	15165.8	530.204	44330.4	531.856	15183.7	530.968	19714		534	14401.8	529.569	33184.1	529.988
	532.95	14814	529.457	18528	530.37	57620.3	532.075	15468.8	531.337	18054.1		533.95	17430.5	529.432	28408.3	530.212	69836.6	532.137	18626.1	531.074	24363		533.95	14830.4	529.491	21982.4	530.263	48444.8	531.2	20375.8	533.148	15875.9		532.95	14168.4	529.36	16084.4	530.207	44338.3	531.863	15186.5	530.973	19720.6		533.95	14603.1	529.608	34753.5	529.99
	532.9	15017.7	529.492	19796.7	530.373	57631.6	532.081	15470.7	531.34	18057.8		533.9	17516.7	529.467	30365.2	530.214	69844.1	532.143	18627.5	531.076	24366.7		533.9	14530	529.527	23440.5	530.265	48450.6	531.205	20381.1	533.154	15877.7		532.9	14170.9	529.393	17082.7	530.209	44343.3	531.869	15188.5	530.976	19725.4		533.9	15073.1	529.647	36276.2	529.992
	532.85	14810.8	529.528	21169.1	530.375	57638.8	532.085	15472	531.342	18060.3		533.85	17497.6	529.502	32438.9	530.216	69848.6	532.148	18628.5	531.078	24369.1		533.85	14952.2	529.564	24978	530.266	48454.2	531.209	20384.8	533.159	15879		532.85	14091.2	529.427	18162.1	530.21	44346.3	531.873	15189.9	530.979	19728.7		533.85	15412.7	529.686	37733.1	529.994
	532.8	14873	529.563	22643.4	530.377	57643.2	532.089	15473	531.344	18062.1		533.8	17783.2	529.537	34623.8	530.216	69851.2	532.151	18629.2	531.079	24370.6		533.8	14801.9	529.6	26587.8	530.267	48456.2	531.211	20387.3	533.162	15879.9		532.8	14131.6	529.46	19321	530.211	44347.9	531.876	15190.9	530.98	19730.9		533.8	15537.6	529.725	39106.6	529.994
	532.75	15110.5	529.599	24217.1	530.377	57645.8	532.091	15473.6	531.345	18063.2		533.75	17643.9	529.572	36907.6	530.217	69852.5	532.153	18629.7	531.079	24371.6		533.75	14875.8	529.636	28262.8	530.267	48457.2	531.213	20389	533.165	15880.5		532.75	14294.3	529.493	20558.3	530.211	44348.8	531.878	15191.6	530.981	19732.4		533.75	15787.9	529.765	40379.5	529.995
	532.7	15280.9	529.635	25886.7	530.378	57647	532.092	15474	531.346	18063.9		533.7	17623.4	529.607	39276.9	530.217	69852.9	532.155	18630	531.08	24372		533.7	14957.4	529.673	29991.5	530.268	48457.5	531.214	20390	533.166	15880.8		532.7	14544.6	529.526	21871.5	530.211	44349.1	531.88	15192	530.982	19733.2		533.7	15595	529.804	41535.4	529.995
	532.65	15210.9	529.67	27645.6	530.378	57647.5	532.093	15474.2	531.346	18064.2		533.65	17417.3	529.642	41716.7	530.217	69853	532.155	18630.1	531.08	24372.2		533.65	15114.4	529.709	31761.5	530.268	48457.6	531.215	20390.5	533.167	15881		532.65	14513.4	529.559	23255.2	530.211	44349.1	531.88	15192.2	530.983	19733.7		533.65	16473.4	529.843	42560.8	529.995
	532.6	15552.2	529.706	29485.3	530.378	57647.6	532.093	15474.2	531.346	18064.4		533.6	17523.3	529.677	44210.8	530.217	69853	532.156	18630.2	531.08	24372.2		533.6	15441.5	529.745	33559.4	530.268	48457.6	531.215	20390.6	533.168	15881.1		532.6	14850.8	529.592	24703.8	530.211	44349.1	531.88	15192.3	530.983	19733.8		533.6	16301.3	529.882	43442.3	529.995
	532.55	15450.1	529.741	31396.2	530.378	57647.6	532.093	15474.2	531.346	18064.4		533.55	17513.3	529.712	46738.1	530.217	69853.4	532.156	18630.2	531.08	24372.2		533.55	15396	529.782	35371.4	530.268	48457.9	531.215	20390.7	533.168	15881.2		532.55	14694.7	529.626	26211.4	530.211	44349.4	531.881	15192.3	530.983	19733.8		533.55	16785.7	529.922	44169.6	529.995
	532.5	15511.7	529.777	33367.5	530.378	57648	532.093	15474.2	531.346	18064.4		533.5	17773.8	529.747	49277.4	530.217	69854.5	532.156	18630.2	531.08	24372.4		533.5	15446.5	529.818	37180.1	530.268	48458.8	531.215	20390.7	533.168	15881.2		532.5	15048.7	529.659	27768.2	530.212	44350	531.881	15192.3	530.983	19733.9		533.5	16563.7	529.961	44735.2	529.995
	532.45	15850.4	529.812	35384.1	530.379	57649.1	532.093	15474.3	531.346	18064.5		533.45	17583.9	529.782	51806.9	530.218	69856.4	532.156	18630.2	531.08	24372.8		533.45	15654.1	529.855	38968.2	530.269	48460.3	531.215	20390.9	533.168	15881.2		532.45	15097.8	529.692	29365	530.212	44351.1	531.881	15192.3	530.983	19734		533.45	16929.9	530	45134.8	529.996
	532.4	15914.6	529.848	37430.6	530.379	57651	532.094	15474.4	531.346	18064.8		533.4	17760.7	529.817	54299.2	530.219	69859.3	532.157	18630.3	531.081	24373.6		533.4	15880.2	529.891	40717.6	530.27	48462.7	531.216	20391.4	533.168	15881.2		532.4	15491.6	529.725	30990.3	530.213	44352.9	531.881	15192.5	530.983	19734.5		533.4	17017.5	530.039	45366.9	529.997
	532.35	16017.1	529.883	39490.3	530.38	57654.1	532.095	15474.7	531.347	18065.5		533.35	17802.8	529.852	56729.1	530.221	69863.1	532.158	18630.6	531.082	24375		533.35	16167.2	529.927	42411.1	530.272	48465.9	531.217	20392.3	533.169	15881.3		532.35	15238	529.758	32631	530.215	44355.2	531.882	15192.8	530.984	19735.3		533.35	17213.4	530.078	45431.5	529.999
	532.3	16062.9	529.919	41543.5	530.382	57658.2	532.096	15475.1	531.348	18066.5		533.3	17909.7	529.886	59073.9	530.224	69867.2	532.16	18631	531.084	24376.8		533.3	16099.6	529.964	44030	530.274	48469.6	531.218	20393.9	533.169	15881.5		532.3	15422.1	529.791	34274.7	530.217	44357.8	531.884	15193.3	530.985	19736.6		533.3	17306.3	530.118	45331.8	530.002
	532.25	16341.2	529.954	43570.6	530.385	57662.9	532.099	15475.7	531.349	18067.9		533.25	18218.7	529.921	61306.1	530.227	69870.5	532.163	18631.5	531.086	24379.2		533.25	16112.6	530	45556.7	530.278	48473.2	531.221	20396	533.171	15881.7		532.25	15669.9	529.825	35907.2	530.22	44360	531.886	15194	530.987	19738.5		533.25	17534	530.157	45074.1	530.005
	532.2	16818.7	529.99	45553.2	530.388	57667.7	532.102	15476.5	531.351	18069.6		533.2	17906.4	529.956	63400.3	530.231	69871.1	532.167	18632.3	531.089	24381.9		533.2	16290.2	530.036	46974.9	530.282	48475.4	531.225	20398.9	533.173	15882.1		532.2	15823.3	529.858	37512.8	530.224	44361	531.89	15195	530.99	19740.9		533.2	17352.5	530.196	44668	530.009
	532.15	16639.8	530.025	47470.4	530.392	57671	532.106	15477.5	531.354	18071.5		533.15	17978.1	529.991	65333.7	530.236	69866.2	532.172	18633.2	531.093	24384.6		533.15	16098.1	530.073	48266.5	530.287	48474.6	531.23	20402.5	533.175	15882.5		532.15	16328.7	529.891	39078	530.229	44359.3	531.894	15196.3	530.993	19743.7		533.15	17638	530.235	44124.2	530.015
	532.1	17046.6	530.061	49300.3	530.397	57670.8	532.111	15478.7	531.358	18073.7		533.1	18062.9	530.026	67084.2	530.243	69851.8	532.179	18634.4	531.098	24387		533.1	16365.3	530.109	49417.3	530.294	48468.1	531.236	20406.4	533.179	15883.1		532.1	16160.9	529.924	40586.3	530.234	44352.6	531.9	15197.8	530.997	19746.8		533.1	17331.9	530.275	43455.3	530.022
	532.05	17387.2	530.096	51023.2	530.404	57663.9	532.118	15480.1	531.362	18075.9		533.05	17899.5	530.061	68631.7	530.25	69822.1	532.188	18635.7	531.103	24387.7		533.05	16117.3	530.145	50415.1	530.302	48452.4	531.244	20410.6	533.184	15883.6		532.05	16440	529.957	42022	530.241	44337.9	531.907	15199.6	531.003	19749.5		533.05	17121.3	530.314	42675.8	530.03
	532	17636.7	530.132	52619.8	530.411	57646.3	532.126	15481.8	531.367	18077.7		533	17901.7	530.096	69959.9	530.26	69769.3	532.198	18637.2	531.11	24385.8		533	16166.2	530.182	51250.2	530.311	48422.8	531.253	20414.1	533.19	15884.2		532	16726.5	529.991	43371.6	530.249	44311.3	531.916	15201.5	531.01	19751.2		533	17657.4	530.353	41801.8	530.039
	531.95	17691.8	530.168	54070.8	530.42	57612.1	532.136	15483.5	531.374	18078.6		532.95	17823.1	530.131	71056.2	530.27	69684.3	532.211	18638.8	531.119	24380.2		532.95	16577.8	530.218	51912.7	530.322	48373.2	531.265	20416.2	533.197	15884.5		531.95	17209.6	530.024	44621.9	530.259	44268.1	531.927	15203.6	531.018	19751.2		532.95	18007.7	530.392	40849	530.05
	531.9	18081.4	530.203	55359.6	530.431	57554.1	532.148	15485.4	531.381	18077.9		532.9	18360.9	530.166	71910.5	530.282	69554.9	532.226	18640.3	531.128	24369		532.9	16631.6	530.255	52396.4	530.334	48295.8	531.278	20415.9	533.205	15884.6		531.9	17187.8	530.057	45759.7	530.27	44201.5	531.939	15205.6	531.027	19748.3		532.9	17803.6	530.431	39834.2	530.063
	531.85	18856.7	530.239	56474	530.443	57463	532.161	15486.9	531.39	18074.8		532.85	18096.2	530.201	72516.7	530.296	69366.2	532.244	18641.5	531.14	24349.9		532.85	16538.3	530.291	52698.2	530.348	48181.1	531.294	20412.1	533.216	15884.1		531.85	17297.5	530.09	46774.8	530.282	44103.5	531.954	15207.5	531.038	19741.1		532.85	18300	530.471	38774.2	530.077
	531.8	19427.3	530.274	57398.8	530.457	57327.4	532.177	15488.2	531.4	18068.2		532.8	17952.7	530.236	72873.6	530.312	69100.3	532.264	18642	531.152	24319.9		532.8	16035	530.327	52817.1	530.364	48017.6	531.312	20402.3	533.227	15882.7		531.8	18019.2	530.123	47657.4	530.296	43964.6	531.971	15208.9	531.051	19727.5		532.8	18060.8	530.51	37684.9	530.094
	531.75	20020.5	530.31	58124	530.473	57133.3	532.194	15489	531.412	18055.6		532.75	18103.6	530.271	72979.4	530.33	68736.4	532.287	18641.6	531.167	24274.7		532.75	16579.7	530.364	52755.1	530.382	47791.9	531.333	20384.4	533.241	15880		531.75	18593.4	530.156	48399.4	530.312	43773.6	531.99	15209.6	531.065	19704.4		532.75	18146.7	530.549	36580.9	530.112
	531.7	20719.4	530.345	58642.2	530.491	56865.1	532.215	15489.4	531.425	18036.2		532.7	18182.1	530.306	72839.5	530.35	68250.5	532.313	18640.3	531.183	24211.2		532.7	16988.9	530.4	52516.6	530.402	47488.6	531.356	20356.1	533.257	15875.5		531.7	19432.1	530.19	48995.8	530.33	43517.3	532.012	15208.9	531.082	19669.7		532.7	18098.8	530.588	35477.4	530.133
	531.65	21673.2	530.381	58952.1	530.51	56503.7	532.237	15488.8	531.44	18008		532.65	18292	530.341	72462.6	530.372	67614.6	532.342	18637.7	531.201	24124.8		532.65	16934.4	530.436	52108.2	530.425	47089.5	531.383	20313.6	533.274	15868.5		531.65	19764.5	530.223	49442	530.35	43181	532.037	15206.4	531.1	19620.1		532.65	18274.9	530.627	34387.1	530.156
	531.6	22741.1	530.416	59052.3	530.532	56028.2	532.263	15486.7	531.456	17967.9		532.6	18413	530.376	71860.2	530.396	66799.9	532.375	18632.8	531.221	24008.9		532.6	16387.8	530.473	51539.2	530.45	46576.2	531.412	20253.5	533.294	15858.4		531.6	20086.7	530.256	49736.7	530.372	42748.6	532.064	15201.5	531.121	19550.1		532.6	18808	530.667	33321.3	530.182
	531.55	23678.1	530.452	58945.6	530.557	55415.4	532.291	15482.4	531.475	17912.9		532.55	18040.5	530.41	71047.5	530.423	65774.2	532.412	18624.9	531.244	23859.2		532.55	16721.5	530.509	50821.4	530.477	45926.4	531.445	20171.2	533.316	15844.4		531.55	20676.8	530.289	49881.4	530.396	42202.4	532.095	15193.5	531.144	19456.7		532.55	19285.6	530.706	32289.5	530.21
	531.5	24164.3	530.487	58636.8	530.584	54639.9	532.322	15475.4	531.495	17840.9		532.5	18485.7	530.445	70041.5	530.453	64506.3	532.452	18613.3	531.268	23667.8		532.5	16936.1	530.545	49968.4	530.507	45120.9	531.481	20061.6	533.341	15825.3		531.5	21473.6	530.322	49877.7	530.422	41523.4	532.128	15181.5	531.169	19333.9		532.5	19277.4	530.745	31299	530.24
	531.45	25380.6	530.523	58135.4	530.613	53676.7	532.356	15465.5	531.517	17747.7		532.45	18610	530.48	68860.7	530.485	62964.6	532.497	18597.6	531.295	23430		532.45	16879.8	530.582	48992.8	530.539	44139	531.521	19920.5	533.368	15800.3		531.45	22242.3	530.355	49730.5	530.451	40694.1	532.165	15165	531.197	19177.5		532.45	19043.5	530.784	30356.7	530.274
	531.4	27011.3	530.558	57453.1	530.645	52500.6	532.394	15452	531.542	17631		532.4	18575.7	530.515	67526.7	530.519	61122.9	532.545	18576.6	531.324	23140		532.4	17169.9	530.618	47911	530.575	42960.9	531.565	19743.1	533.398	15768		531.4	23233.3	530.389	49446.5	530.482	39697.3	532.206	15143	531.228	18980.8		532.4	19140.8	530.824	29467.3	530.31
	531.35	28260.3	530.594	56603.2	530.68	51087.5	532.435	15434.1	531.568	17487.4		532.35	18924.3	530.55	66061	530.557	58960.9	532.598	18548.5	531.356	22793.9		532.35	17529.4	530.655	46739.9	530.613	41572.5	531.613	19524.5	533.431	15726.5		531.35	23983.5	530.422	49032.6	530.516	38519.3	532.25	15113.6	531.261	18739.6		532.35	19176.4	530.863	28633.8	530.349
	531.3	30081.6	530.629	55600.8	530.717	49420.2	532.479	15411.2	531.597	17314.8		532.3	19154	530.585	64483.3	530.598	56467.2	532.656	18514.2	531.39	22387.5		532.3	17128.2	530.691	45495.5	530.654	39965.2	531.665	19259.5	533.467	15674.8		531.3	24750.7	530.455	48498.7	530.552	37150.6	532.298	15075.9	531.297	18449.1		532.3	19112.3	530.902	27858	530.392
	531.25	31702.4	530.665	54463.9	530.758	47487.4	532.527	15381.9	531.629	17109.7		532.25	18816.8	530.62	62816.3	530.642	53643.6	532.718	18471.3	531.428	21919.7		532.25	17228.8	530.727	44195.4	530.699	38139	531.721	18944.4	533.506	15611.1		531.25	26013.3	530.488	47854.9	530.592	35586.4	532.351	15028.5	531.336	18104.9		532.25	19616.5	530.941	27141.2	530.438
	531.2	32897.7	530.701	53210.7	530.802	45288	532.579	15345.5	531.663	16871.7		532.2	19259.9	530.655	61081.2	530.689	50511.3	532.786	18418.6	531.468	21393.2		532.2	17155.8	530.764	42856.3	530.747	36105.4	531.781	18579.5	533.548	15534		531.2	27155.5	530.521	47113	530.634	33833.7	532.407	14970.3	531.379	17706.4		532.2	19425.5	530.98	26481.9	530.487
	531.15	34964.7	530.736	51859	530.849	42833.6	532.635	15301.7	531.699	16600.7		532.15	19165.9	530.69	59296.6	530.74	47109.8	532.858	18355	531.511	20813.7		532.15	17259.2	530.8	41493.7	530.798	33887.2	531.847	18162.2	533.594	15442.3		531.15	28377	530.554	46285.1	530.679	31907.1	532.468	14900.7	531.424	17253.8		532.15	20039.6	531.02	25878.1	530.539
	531.1	37209.1	530.772	50430	530.899	40149.5	532.696	15248.9	531.738	16297.9		532.1	19163.5	530.725	57481.5	530.794	43501	532.936	18280.7	531.557	20190.5		532.1	17507.4	530.836	40121.6	530.853	31521.9	531.917	17695.8	533.643	15335.1		531.1	29556.4	530.588	45382.5	530.728	29832.8	532.533	14817.1	531.473	16750.2		532.1	20121.9	531.059	25327	530.596
	531.05	38862.6	530.807	48943.3	530.953	37278	532.76	15187	531.78	15968.3		532.05	19617.8	530.76	55653.2	530.851	39768	533.02	18192.8	531.606	19538.6		532.05	18066.4	530.873	38754.4	530.912	29059.3	531.992	17187	533.696	15210.8		531.05	31052.2	530.621	44418.8	530.779	27648.3	532.603	14718.5	531.526	16201.8		532.05	20164.9	531.098	24824.9	530.656
	531	40912.9	530.843	47417.1	531.01	34280.1	532.829	15114.6	531.825	15617.8		532	20081.5	530.795	53826.2	530.913	36010.5	533.109	18091.5	531.659	18874.8		532	18178.9	530.909	37404.8	530.974	26563.9	532.072	16645	533.752	15069.2		531	32456.7	530.654	43406.6	530.834	25406.1	532.677	14604.4	531.582	15618.9		532	20179.9	531.137	24369.3	530.72
	530.95	42830.1	530.878	45867.8	531.072	31231.3	532.903	15031.4	531.873	15254.7		531.95	20573.7	530.83	52013.1	530.978	32343.2	533.204	17977	531.715	18220.7		531.95	18315.6	530.945	36083.1	531.04	24109	532.158	16081	533.813	14910.5		530.95	33933.4	530.687	42356.4	530.892	23166.9	532.757	14473.8	531.642	15015.3		531.95	20896.5	531.176	23956	530.788
	530.9	44773.6	530.914	44312.5	531.137	28218.6	532.981	14938.4	531.924	14888.5		531.9	20839.2	530.865	50225.7	531.047	28879.9	533.306	17848.8	531.774	17596.3		531.9	18670.5	530.982	34799.5	531.11	21770	532.249	15510.1	533.877	14736.2		530.9	35644.3	530.72	41279.6	530.954	20994.8	532.842	14325.8	531.706	14408.3		531.9	20522.2	531.216	23581.1	530.86
	530.85	47038.9	530.949	42765.6	531.206	25332	533.064	14833.9	531.978	14530.4		531.85	21240.9	530.9	48473	531.12	25724.6	533.414	17706	531.837	17022.7		531.85	18858.6	531.018	33562.2	531.184	19617.4	532.346	14951.5	533.946	14547.3		530.85	37223.6	530.754	40187.1	531.02	18954.2	532.932	14161.4	531.774	13816		531.85	20238.6	531.255	23241	530.936
	530.8	49168.7	530.985	41238.7	531.278	22659	533.152	14719	532.036	14193.2		531.8	21822.2	530.934	46760.9	531.198	22964.5	533.528	17549.8	531.904	16517		531.8	19216.4	531.055	32377.6	531.263	17713.1	532.449	14423.7	534.019	14347.1		530.8	38698.7	530.787	39086.3	531.089	17105.8	533.027	13981.6	531.845	13256.2		531.8	20519.7	531.294	22931.7	531.016
	530.75	50626.4	531.02	39744.4	531.356	20278.7	533.246	14596.2	532.096	13887.4		531.75	22182.6	530.969	45096.3	531.279	20654.3	533.649	17381.6	531.975	16091.3		531.75	20217.8	531.091	31250.1	531.346	16099.9	532.558	13940.3	534.096	14137.5		530.75	39478.8	530.82	37988.9	531.162	15495.5	533.129	13786.8	531.921	12746.1		531.75	20885.8	531.333	22649.4	531.102
	530.7	52368.3	531.056	38291.5	531.437	18242.7	533.344	14466	532.161	13620.6		531.7	22928.7	531.004	43482.9	531.365	18814	533.777	17204.2	532.049	15751.1		531.7	20641.3	531.127	30183	531.433	14796.9	532.673	13515.9	534.178	13924.3		530.7	42014.4	530.853	36902.4	531.239	14153.2	533.235	13579.4	532.002	12302.9		531.7	20790.8	531.373	22391	531.191
	530.65	54279.7	531.091	36885.6	531.523	16579.7	533.448	14329.7	532.229	13399		531.65	23802.1	531.039	41921.4	531.456	17425.2	533.912	17020.9	532.128	15493.5		531.65	20508.2	531.164	29178.6	531.525	13798.6	532.794	13163.1	534.264	13711.3		530.65	43992.7	530.886	35831.9	531.32	13087	533.348	13362.2	532.087	11933.7		531.65	20991.1	531.412	22153.8	531.286
	530.6	56122.3	531.127	35532.9	531.613	15291.6	533.558	14189.2	532.3	13224.7		531.6	23974.8	531.074	40414.6	531.551	16437.8	534.054	16832.7	532.211	15312.3		531.6	21718.4	531.2	28237.2	531.622	13080.5	532.922	12881.5	534.356	13505.1		530.6	45372	530.919	34783.3	531.406	12285.6	533.467	13139.5	532.176	11642.6		531.6	21049.3	531.451	21935.3	531.385
	530.55	57380.6	531.162	34236.8	531.708	14348.5	533.674	14046.3	532.375	13094.9		531.55	25060.1	531.109	38963.4	531.651	15783.9	534.204	16642.5	532.297	15195.3		531.55	22413.8	531.236	27358.6	531.723	12597.4	533.057	12673.1	534.452	13309.2		530.55	46162.2	530.953	33761.3	531.495	11720.1	533.592	12912.7	532.27	11426.6		531.55	20791.9	531.49	21732.3	531.489
	530.5	58228.8	531.198	32998.5	531.808	13699.7	533.795	13907.4	532.454	13006.2		531.5	25699	531.144	37566.8	531.756	15386.2	534.361	16453.8	532.389	15128.7		531.5	22836.9	531.273	26542.1	531.83	12300.6	533.199	12529.4	534.553	13128.2		530.5	47634.9	530.986	32767.8	531.589	11348.4	533.724	12689.2	532.369	11277		531.5	21420.6	531.529	21543.1	531.598
	530.45	58698.9	531.234	31817.4	531.912	13285.7	533.923	13773	532.538	12950.7		531.45	27161.1	531.179	36225.1	531.866	15166.6	534.527	16271.9	532.484	15096.1		531.45	23492.5	531.309	25785.6	531.941	12135.9	533.347	12441.5	534.66	12968.3		530.45	48461.6	531.019	31806.7	531.687	11126.1	533.862	12472.7	532.473	11183.6		531.45	21798.2	531.569	21365.8	531.713
	530.4	59218.7	531.269	30695.3	532.022	13043.1	534.057	13645.5	532.625	12920.6		531.4	28444.3	531.214	34938.8	531.981	15061.8	534.7	16099.3	532.585	15085.7		531.4	24580.8	531.345	25085.7	532.058	12060.9	533.503	12395.2	534.771	12832.4		530.4	49148.5	531.052	30879.6	531.79	11010	534.007	12267.9	532.582	11131.9		531.4	22267.4	531.608	21199.1	531.833
	530.35	59026.9	531.305	29630.9	532.137	12918.9	534.197	13530.7	532.716	12908.5		531.35	30324.1	531.249	33707.2	532.102	15023.1	534.882	15942.5	532.69	15089.2		531.35	25698.7	531.382	24439.6	532.18	12039.4	533.667	12376.5	534.889	12720.4		530.35	49946.8	531.085	29986.7	531.898	10959.7	534.159	12077.3	532.697	11109.7		531.35	22105.3	531.647	21042.6	531.958
	530.3	57974.3	531.34	28620.6	532.257	12866.8	534.344	13425	532.812	12907.7		531.3	31908.2	531.284	32527.3	532.164	15017.3	535.072	15803.3	532.744	15094		531.3	26537.2	531.418	23843.6	532.243	12040.5	533.838	12375	535.012	12631.9		530.3	49632.2	531.118	29128.9	531.953	10951.1	534.318	11904.8	532.816	11106.2		531.3	22563.1	531.686	20894.8	532.023
	530.25	57966.2	531.376	27662.2	532.382	12853.7	534.497	13331.6	532.861	12909.6		531.25	33051.8	531.319	31401.6	532.931	15115.5	535.271	15682.9	533.395	15178.4		531.25	27768	531.455	23294.1	532.995	12199.6	534.017	12384.8	535.14	12562.7		530.25	49588.5	531.152	28306.4	532.563	11044.7	534.484	11753.7	532.941	11113.3		531.25	23170.5	531.725	20755	532.818
	530.2	56595	531.411	26753.9	532.446	12855.8	534.657	13251.1	533.396	12956.6		531.2	35661.4	531.354	30329.9	533.698	15213.5	535.478	15583.4	534.046	15251.7		531.2	28798.4	531.491	22786.4	533.746	12340.9	534.203	12396.7	535.275	12513.1		530.2	48683	531.185	27518	533.172	11136.5	534.658	11625.1	533.072	11126.5		531.2	23573.2	531.765	20622.7	533.614
	530.15	53942.1	531.447	25893.1	533.298	12948	534.825	13186	533.93	12994.2		531.15	37273.1	531.389	29310.8	534.465	15279.9	535.695	15502.9	534.698	15287		531.15	29850.5	531.527	22317.7	534.497	12411.9	534.398	12408.6	535.415	12478.9		530.15	48279.8	531.218	26763.6	533.781	11197.2	534.839	11520.1	533.139	11134.1		531.15	24118.4	531.804	20497.6	534.409
	530.1	51467.3	531.482	25076	534.149	13005.7	534.911	13159	534.465	13015.9		531.1	39191.9	531.424	28344.5	535.233	15298.4	535.807	15469.8	535.349	15299.7		531.1	31604.4	531.564	21884.6	535.249	12428.8	534.499	12412.6	535.487	12466.6		530.1	47099.4	531.251	26042.5	534.391	11228.8	534.932	11474.8	534.07	11216.7		531.1	24938.2	531.843	20378.6	535.205
	530.05	49025.5	531.518	24301.8	535	13019	535	13135.6	535	13019		531.05	41856.8	531.459	27431.6	536	15305.9	536	15424.3	536	15305.9		531.05	33110.3	531.6	21483.5	536	12431.4	536	12431.4	536	12435.4		530.05	45594.3	531.284	25352.6	535	11236.9	535	11445.3	535	11236.9		531.05	25374.4	531.882	20265.8	536
	530	46071	531.553	23568.9								531	44034.5	531.493	26572.2								531	34376.9	531.636	21110.2								530	43899.5	531.318	24693.5								531	26722.5	531.922	20159.2
	529.95	42731.8	531.589	22875.8								530.95	46655	531.528	25765.7								530.95	36062.1	531.673	20761.7								529.95	41711.2	531.351	24064.2								530.95	27717.6	531.961	20058.8
	529.9	39827.5	531.624	22220.9								530.9	48848.6	531.563	25013.2								530.9	37344.5	531.709	20435.9								529.9	39944.2	531.384	23463.4								530.9	28422.8	532	19964.4
	529.85	37150.2	531.66	21603.2								530.85	51014	531.598	24314.6								530.85	39288.6	531.745	20131.3								529.85	37914.2	531.417	22890.6								530.85	28531.5	532.039	19874.2
	529.8	34816.3	531.695	21021.5								530.8	53680.7	531.633	23668.1								530.8	41174.8	531.782	19844.8								529.8	34769.9	531.45	22345								530.8	29800.8	532.078	19788.9
	529.75	31903.8	531.731	20475								530.75	56152.2	531.668	23074.4								530.75	42688.2	531.818	19574.5								529.75	32204.6	531.483	21824.7								530.75	31178.6	532.118	19708.2
	529.7	28752.3	531.766	19963.9								530.7	58789.9	531.703	22532.2								530.7	44330.2	531.855	19318.7								529.7	29542.7	531.517	21330								530.7	32328.6	532.157	19631.6
	529.65	26694	531.802	19487.8								530.65	61510.5	531.738	22038.9								530.65	45563.3	531.891	19076.8								529.65	27268.9	531.55	20860.1								530.65	34154	532.196	19558.7
	529.6	24007.5	531.838	19045.9								530.6	63861.5	531.773	21593.1								530.6	47078.9	531.927	18848								529.6	24795.9	531.583	20413.8								530.6	35467.3	532.235	19488.2
	529.55	22154.5	531.873	18638								530.55	66230.8	531.808	21193								530.55	48803.8	531.964	18631.6								529.55	22327.4	531.616	19991.4								530.55	36586.1	532.275	19420.6
	529.5	20053.7	531.909	18263								530.5	68130.8	531.843	20836.2								530.5	50601.9	532	18426.8								529.5	20702.5	531.649	19592.3								530.5	37479.5	532.314	19355.1
	529.45	18126.2	531.944	17919.8								530.45	69266.9	531.878	20519.7								530.45	51083.9	532.036	18233.5								529.45	18778.5	531.682	19215.9								530.45	39326.8	532.353	19290.8
	529.4	16245.1	531.98	17607.7								530.4	70470.3	531.913	20241								530.4	52239.1	532.073	18051.4								529.4	17206.7	531.716	18862								530.4	40555.8	532.392	19227.7
	529.35	14404.8	532.015	17325.9								530.35	71445	531.948	19997.2								530.35	52808.2	532.109	17880.2								529.35	15645.3	531.749	18530								530.35	41740.8	532.431	19165.1
	529.3	13462.4	532.051	17072.9								530.3	72294.9	531.983	19785.2								530.3	53051.3	532.145	17719.1								529.3	14520.3	531.782	18218.2								530.3	42839.1	532.471	19102.4
	529.25	12783.4	532.086	16846.5								530.25	72643.9	532.017	19601.9								530.25	52788.2	532.182	17568.4								529.25	13579.8	531.815	17926.9								530.25	43608.8	532.51	19039.1
	529.2	11996	532.122	16645.1								530.2	73214.4	532.052	19444.3								530.2	52306.4	532.218	17428.3								529.2	12654.4	531.848	17655.2								530.2	44772.9	532.549	18975
	529.15	11162.3	532.157	16466.5								530.15	71466.6	532.087	19309.1								530.15	51459.1	532.255	17298.8								529.15	11356.1	531.882	17401.9								530.15	45077.4	532.588	18909.2
	529.1	10779	532.193	16308.6								530.1	69512.8	532.122	19193.9								530.1	49581.2	532.291	17179.9								529.1	10758.2	531.915	17167								530.1	45071.5	532.627	18840.8
	529.05	10742.4	532.228	16170.2								530.05	67915.1	532.157	19096								530.05	47984.2	532.327	17071.1								529.05	10159.9	531.948	16949.8								530.05	45685.9	532.667	18769.4
	529	10129.5	532.264	16048.8								530	66299.9	532.192	19013.3								530	46510.1	532.364	16972.6								529	9923.46	531.981	16749.3								530	45410	532.706	18694.5
	528.95	9721.69	532.299	15941.8								529.95	64057.6	532.227	18943.7								529.95	44321.2	532.4	16884.3								528.95	9447.89	532.014	16564.3								529.95	44373.6	532.745	18616.1
	528.9	9446.35	532.335	15847.6								529.9	61443.8	532.262	18884.6								529.9	41569.3	532.436	16804.7								528.9	9282.28	532.047	16393.7								529.9	43449.5	532.784	18534.1
	528.85	9754.11	532.371	15764.6								529.85	57612.9	532.297	18833.9								529.85	38811.9	532.473	16733.8								528.85	9124.66	532.081	16236.3								529.85	42860	532.824	18448.2
	528.8	9145.04	532.406	15691.2								529.8	53587.1	532.332	18791								529.8	36928.6	532.509	16671.1								528.8	8668.63	532.114	16091.4								529.8	41830.7	532.863	18358.3
	528.75	9080.44	532.442	15625.8								529.75	50228.7	532.367	18753.7								529.75	34013	532.545	16616.5								528.75	8631.98	532.147	15957.8								529.75	40190	532.902	18264.4
	528.7	9124.94	532.477	15566.9								529.7	46090.7	532.402	18720.5								529.7	31263	532.582	16568.9								528.7	8248.42	532.18	15835.1								529.7	38605.2	532.941	18165.5
	528.65	8709.18	532.513	15513								529.65	41978.7	532.437	18690.2								529.65	28947.3	532.618	16527.6								528.65	8278.55	532.213	15721.6								529.65	36276.6	532.98	18062.4
	528.6	8875.56	532.548	15463								529.6	37842.7	532.472	18662.4								529.6	26207.4	532.655	16492.1								528.6	8320.96	532.246	15616.1								529.6	34614.2	533.02	17954.8
	528.55	8519.61	532.584	15416								529.55	35162.5	532.507	18636.1								529.55	24018.8	532.691	16462.8								528.55	8721.78	532.28	15518.1								529.55	32076.9	533.059	17842.4
	528.5	8780.56	532.619	15371.7								529.5	31865.5	532.541	18610.6								529.5	21956.1	532.727	16438								528.5	8010.42	532.313	15426.6								529.5	30395.5	533.098	17725.1
	528.45	8750.39	532.655	15329								529.45	28711.9	532.576	18585								529.45	20073.7	532.764	16416.8								528.45	7888.29	532.346	15340.6								529.45	28219	533.137	17604.1
	528.4	8658.9	532.69	15286.9								529.4	26372.2	532.611	18559.4								529.4	18318.1	532.8	16397.9								528.4	8072.39	532.379	15259.5								529.4	26412.9	533.176	17479.4
	528.35	8539.66	532.726	15245.5								529.35	23913.2	532.646	18533.9								529.35	16926.8	532.836	16380.2								528.35	7827.28	532.412	15182.7								529.35	24368.1	533.216	17350.9
	528.3	8551.49	532.761	15204.4								529.3	21091.8	532.681	18507.5								529.3	15730.1	532.873	16364.5								528.3	7684.77	532.446	15109.9								529.3	22466.1	533.255	17218.7
	528.25	8691.85	532.797	15163.1								529.25	19060.1	532.716	18480.2								529.25	14358.7	532.909	16349.7								528.25	7794.82	532.479	15039.5								529.25	20562	533.294	17083.5
	528.2	8618.92	532.832	15121.1								529.2	17754.2	532.751	18451.9								529.2	13470.1	532.945	16335								528.2	7878.55	532.512	14971.5								529.2	18951.6	533.333	16945
	528.15	8350.28	532.868	15078.6								529.15	16613.6	532.786	18422.3								529.15	12225.8	532.982	16319.4								528.15	7835.48	532.545	14905.4								529.15	17493.9	533.373	16803.8
	528.1	8326.66	532.904	15035.7								529.1	15718.2	532.821	18391.4								529.1	11613.7	533.018	16301.8								528.1	7798.66	532.578	14840.4								529.1	15982.2	533.412	16660
	528.05	8685.62	532.939	14992.7								529.05	14669.5	532.856	18359.3								529.05	11052.3	533.055	16281.7								528.05	7731.17	532.611	14776.5								529.05	14668.5	533.451	16514.1
	528	8537.59	532.975	14948.9								529	14321.8	532.891	18326.2								529	10719.9	533.091	16258.9								528	7944.19	532.645	14713.7								529	13834.2	533.49	16366.3
			533.01	14904.2								528.95	13863	532.926	18292.1								528.95	10508.2	533.127	16233.2										532.678	14651								528.95	13195.9	533.529	16216.9
			533.046	14858.8								528.9	13040	532.961	18256.7								528.9	10300.5	533.164	16203.8										532.711	14588.7								528.9	11957.9	533.569	16066.5
			533.081	14812.6								528.85	12789.4	532.996	18219.6								528.85	9897.5	533.2	16170.2										532.744	14526.5								528.85	11654.6	533.608	15915.6
			533.117	14766								528.8	12211.4	533.031	18181.4								528.8	9781.51	533.236	16132.6										532.777	14464.1								528.8	11133.2	533.647	15763.8
			533.152	14719.4								528.75	12068.7	533.066	18142.1								528.75	9479.69	533.273	16090.2										532.81	14401.4								528.75	10530.6	533.686	15612.4
			533.188	14672.5								528.7	11979.3	533.1	18101.9								528.7	9414.4	533.309	16043										532.844	14338.5								528.7	10087.7	533.725	15460.6
			533.223	14625.6								528.65	11859.6	533.135	18060.9								528.65	9270.59	533.345	15991										532.877	14275.3								528.65	10436.3	533.765	15309.2
			533.259	14578.8								528.6	11653.3	533.17	18019								528.6	9069.01	533.382	15934.2										532.91	14211.9								528.6	9800.77	533.804	15159.1
			533.294	14532.1								528.55	11375.9	533.205	17976.1								528.55	9130.01	533.418	15872.4										532.943	14148.4								528.55	9457.86	533.843	15010
			533.33	14485								528.5	11050.3	533.24	17932.3								528.5	9106.41	533.455	15805.5										532.976	14084.7								528.5	9323.21	533.882	14862.5
			533.365	14438								528.45	11223.1	533.275	17888.2								528.45	8986.1	533.491	15733.6										533.009	14020.7								528.45	9156.88	533.922	14716.6
			533.401	14391.2								528.4	11002	533.31	17843.4								528.4	8564.76	533.527	15657.1										533.043	13956.1								528.4	8851.59	533.961	14572.6
			533.437	14345								528.35	10848.6	533.345	17797.7								528.35	8686.01	533.564	15576.3										533.076	13891.5								528.35	8851.82	534	14430.6
			533.472	14299								528.3	10819	533.38	17751.3								528.3	8550.59	533.6	15491.6										533.109	13826.9								528.3	8656.43	534.039	14291
			533.508	14253.4								528.25	10814	533.415	17704.4								528.25	8600.06	533.636	15403.5										533.142	13762.2								528.25	8611.49	534.078	14154.3
			533.543	14208.3								528.2	10925	533.45	17657.1								528.2	8639.53	533.673	15311.9										533.175	13697.4								528.2	8776.76	534.118	14020.4
			533.579	14163.7								528.15	10857.1	533.485	17609.2								528.15	8567.81	533.709	15217.2										533.209	13632.7								528.15	8530.7	534.157	13889.7
			533.614	14119.5								528.1	10766.6	533.52	17561.2								528.1	8238.59	533.745	15120										533.242	13568.1								528.1	8403.52	534.196	13762.2
			533.65	14075.7								528.05	10597.7	533.555	17513.1								528.05	8357.68	533.782	15020.7										533.275	13503.8								528.05	8260.84	534.235	13638.5
			533.685	14032.6								528	10719.9	533.59	17464.4								528	8502.1	533.818	14919.9										533.308	13439.9								528	8434.53	534.275	13518
			533.721	13990.8										533.624	17415.7										533.855	14818										533.341	13376.1										534.314	13400.8
			533.756	13950.3										533.659	17367										533.891	14715.8										533.374	13313.1										534.353	13287.2
			533.792	13911.3										533.694	17318.2										533.927	14612.8										533.408	13250.6										534.392	13177.3
			533.827	13872.5										533.729	17269.8										533.964	14510.2										533.441	13188.7										534.431	13071.4
			533.863	13834.6										533.764	17221.6										534	14408.5										533.474	13127.4										534.471	12969.4
			533.898	13798										533.799	17173.7										534.036	14306.9										533.507	13066.6										534.51	12871.3
			533.934	13762										533.834	17126.2										534.073	14206.7										533.54	13006.4										534.549	12776.9
			533.97	13727										533.869	17078.8										534.109	14108.3										533.573	12946.7										534.588	12686.3
			534.005	13693										533.904	17031.6										534.145	14012.3										533.607	12887.8										534.627	12599.7
			534.041	13660.1										533.939	16984.9										534.182	13917.9										533.64	12830.2										534.667	12516.9
			534.076	13628.6										533.974	16938.4										534.218	13826										533.673	12773.8										534.706	12437.7
			534.112	13598.3										534.009	16892.4										534.255	13737										533.706	12718.7										534.745	12362.3
			534.147	13569.1										534.044	16846.4										534.291	13651.5										533.739	12664.6										534.784	12289.9
			534.183	13541.5										534.079	16801.2										534.327	13568.8										533.773	12611.4										534.824	12221.2
			534.218	13514.4										534.114	16756.5										534.364	13489.2										533.806	12559.3										534.863	12156.2
			534.254	13487.8										534.148	16712.5										534.4	13412.9										533.839	12508.2										534.902	12094.8
			534.289	13462.3										534.183	16668.3										534.436	13339.9										533.872	12458.3										534.941	12036.9
			534.325	13437.7										534.218	16624.7										534.473	13270.3										533.905	12409.7										534.98	11981.7
			534.36	13414										534.253	16581.7										534.509	13204.1										533.938	12362.5										535.02	11929.4
			534.396	13391.1										534.288	16539.3										534.545	13141.4										533.972	12316.3										535.059	11880.3
			534.431	13369.2										534.323	16498										534.582	13082.3										534.005	12271.3										535.098	11834.2
			534.467	13348.4										534.358	16457.7										534.618	13026.9										534.038	12227.5										535.137	11790.6
			534.503	13328.7										534.393	16418.1										534.655	12975.3										534.071	12184.8										535.176	11750.2
			534.538	13309.6										534.428	16379										534.691	12927.6										534.104	12143.2										535.216	11712.5
			534.574	13291										534.463	16340.6										534.727	12882.7										534.137	12103										535.255	11677.3
			534.609	13273.4										534.498	16302.9										534.764	12841										534.171	12063.8										535.294	11644.4
			534.645	13256.8										534.533	16265.7										534.8	12802.5										534.204	12025.7										535.333	11613.2
			534.68	13241.3										534.568	16229.4										534.836	12767.3										534.237	11989.4										535.373	11584.1
			534.716	13226.4										534.603	16194.2										534.873	12734.2										534.27	11954										535.412	11557
			534.751	13212.2										534.638	16159.5										534.909	12703.6										534.303	11919.7										535.451	11532.5
			534.787	13199.2										534.672	16125.6										534.945	12675.7										534.336	11886.5										535.49	11509.6
			534.822	13186.8										534.707	16092.7										534.982	12650.7										534.37	11854.7										535.529	11488.2
			534.858	13175										534.742	16061.1										535.018	12627.9										534.403	11824.1										535.569	11468.3
			534.893	13164.2										534.777	16030										535.055	12606.8										534.436	11794.7										535.608	11449.8
			534.929	13153.8										534.812	15999.9										535.091	12586.9										534.469	11766.2										535.647	11432.7
			534.964	13144.2										534.847	15970.9										535.127	12568.7										534.502	11738.8										535.686	11417
			535	13135.6										534.882	15942.4										535.164	12552.4										534.536	11712.6										535.725	11402.6
														534.917	15914.8										535.2	12537.9										534.569	11687.5										535.765	11389.5
														534.952	15888.2										535.236	12525.1										534.602	11663.5										535.804	11377.5
														534.987	15862.7										535.273	12513.6										534.635	11640.3										535.843	11366.9
														535.022	15837.7										535.309	12503.4										534.668	11618.3										535.882	11357
														535.057	15813.5										535.345	12493.9										534.701	11597.6										535.922	11347.8
														535.092	15790.5										535.382	12485.7										534.735	11577.4										535.961	11339.3
														535.127	15768.3										535.418	12478.3										534.768	11558.2										536	11331.8
														535.162	15746.6										535.455	12471.6										534.801	11539.8
														535.197	15725.4										535.491	12466.1										534.834	11522.5
														535.231	15704.9										535.527	12460.9										534.867	11505.8
														535.266	15685.3										535.564	12456.2										534.9	11489.7
														535.301	15666.6										535.6	12452										534.934	11474.2
														535.336	15648.7										535.636	12448.9										534.967	11459.4
														535.371	15631.7										535.673	12446.1										535	11445.3
														535.406	15615.4										535.709	12443.6
														535.441	15599.6										535.745	12441.7
														535.476	15584.5										535.782	12440.2
														535.511	15570										535.818	12438.7
														535.546	15556.3										535.855	12437.2
														535.581	15542.9										535.891	12436.6
														535.616	15529.9										535.927	12436.2
														535.651	15517.5										535.964	12435.8
														535.686	15505.9										536	12435.4
														535.721	15494.7
														535.755	15484
														535.79	15474.3
														535.825	15464.8
														535.86	15455.9
														535.895	15447.6
														535.93	15439.4
														535.965	15431.6
														536	15424.3
[truncated: 5 more columns]

## Sheet: Fig.2C
Fig. 2C
			Oxygen vacancy (%)	V4+/(V4++V5+) (%)
		V2O5 powder	5.34	18.6
		V2O5 nanobelt	11.2	21.3
		SrVO	17.65	31.5
		CaVO	17.96	34.6
		MgVO	22.76	35.7

## Sheet: Fig.2D
Fig. 2D
	V2O5 powder		V2O5 nanobelt		MgVO		CaVO		SrVO
	g factor	Intensity (a.u.)	g factor	Intensity (a.u.)	g factor	Intensity (a.u.)	g factor	Intensity (a.u.)	g factor	Intensity (a.u.)
	1.61796	6.77626e-19	1.61796	-0.00661	1.61634	-0.59428	1.61606	-0.61391	1.61585	-0.55358
	1.61811	6.77626e-19	1.61811	0.00768	1.61649	-0.59695	1.61621	-0.61862	1.616	-0.55564
	1.61826	6.77626e-19	1.61826	-0.00118	1.61664	-0.60083	1.61636	-0.61435	1.61614	-0.55531
	1.6184	6.77626e-19	1.6184	-0.00108	1.61679	-0.60646	1.61651	-0.60749	1.61629	-0.53742
	1.61855	2.41235e-18	1.61855	0.00993	1.61693	-0.60327	1.61666	-0.60827	1.61644	-0.54027
	1.6187	2.41235e-18	1.6187	0.000627983	1.61708	-0.58801	1.61681	-0.61249	1.61659	-0.53649
	1.61885	1.54499e-18	1.61885	-0.00757	1.61723	-0.58671	1.61696	-0.62686	1.61674	-0.527
	1.619	6.77626e-19	1.619	-0.02043	1.61738	-0.59927	1.6171	-0.61476	1.61689	-0.53453
	1.61915	2.41235e-18	1.61915	-0.01093	1.61753	-0.59334	1.61725	-0.62091	1.61704	-0.54377
	1.6193	6.77626e-19	1.6193	-0.00572	1.61768	-0.59492	1.6174	-0.62746	1.61719	-0.54596
	1.61945	1.54499e-18	1.61945	-0.00469	1.61783	-0.6011	1.61755	-0.62408	1.61733	-0.5503
	1.6196	6.77626e-19	1.6196	0.00217	1.61798	-0.60432	1.6177	-0.63303	1.61748	-0.54908
	1.61975	1.21973e-18	1.61975	-0.00555	1.61813	-0.59832	1.61785	-0.62804	1.61763	-0.55011
	1.61989	1.11131e-18	1.61989	0.00445	1.61827	-0.6113	1.618	-0.61769	1.61778	-0.55126
	1.62004	6.77626e-19	1.62004	0.0058	1.61842	-0.60071	1.61815	-0.61387	1.61793	-0.55559
	1.62019	1.54499e-18	1.62019	0.00171	1.61857	-0.60037	1.6183	-0.62353	1.61808	-0.53617
	1.62034	6.77626e-19	1.62034	0.00518	1.61872	-0.60058	1.61844	-0.6198	1.61823	-0.54166
	1.62049	1.54499e-18	1.62049	-0.000356369	1.61887	-0.59837	1.61859	-0.60837	1.61838	-0.54687
	1.62064	1.21973e-18	1.62064	-0.01065	1.61902	-0.60058	1.61874	-0.61646	1.61853	-0.54965
	1.62079	2.41235e-18	1.62079	-0.00242	1.61917	-0.61533	1.61889	-0.62285	1.61868	-0.55489
	1.62094	1.54499e-18	1.62094	-0.000925749	1.61932	-0.61179	1.61904	-0.63721	1.61882	-0.55062
	1.62109	1.54499e-18	1.62109	-0.01818	1.61947	-0.60869	1.61919	-0.62527	1.61897	-0.55333
	1.62124	6.77626e-19	1.62124	-0.00618	1.61962	-0.59221	1.61934	-0.62496	1.61912	-0.55838
	1.62139	2.41235e-18	1.62139	0.01188	1.61977	-0.60414	1.61949	-0.62384	1.61927	-0.55132
	1.62154	1.54499e-18	1.62154	0.01264	1.61991	-0.61237	1.61964	-0.61488	1.61942	-0.53727
	1.62169	1.54499e-18	1.62169	0.00746	1.62006	-0.60232	1.61979	-0.61191	1.61957	-0.5465
	1.62184	1.54499e-18	1.62184	0.00702	1.62021	-0.61877	1.61994	-0.62796	1.61972	-0.53836
	1.62199	1.54499e-18	1.62199	0.01143	1.62036	-0.62332	1.62009	-0.62369	1.61987	-0.55256
	1.62214	1.54499e-18	1.62214	6.34283e-05	1.62051	-0.62054	1.62024	-0.62737	1.62002	-0.5554
	1.62228	1.11131e-18	1.62228	0.00172	1.62066	-0.61481	1.62038	-0.62915	1.62017	-0.55094
	1.62243	1.54499e-18	1.62243	-0.0077	1.62081	-0.61431	1.62053	-0.63388	1.62032	-0.5466
	1.62258	2.41235e-18	1.62258	0.00896	1.62096	-0.60787	1.62068	-0.62349	1.62047	-0.55344
	1.62273	1.54499e-18	1.62273	0.00477	1.62111	-0.60631	1.62083	-0.62682	1.62062	-0.54552
	1.62288	2.41235e-18	1.62288	0.00758	1.62126	-0.6075	1.62098	-0.62347	1.62077	-0.55198
	1.62303	6.77626e-19	1.62303	0.00653	1.62141	-0.60611	1.62113	-0.62075	1.62092	-0.54906
	1.62318	1.11131e-18	1.62318	0.00304	1.62156	-0.61351	1.62128	-0.6304	1.62106	-0.544
	1.62333	1.54499e-18	1.62333	-0.01336	1.62171	-0.59058	1.62143	-0.63822	1.62121	-0.56252
	1.62348	6.77626e-19	1.62348	-0.01096	1.62186	-0.59164	1.62158	-0.63775	1.62136	-0.5682
	1.62363	6.77626e-19	1.62363	0.00253	1.62201	-0.61811	1.62173	-0.62053	1.62151	-0.56426
	1.62378	1.54499e-18	1.62378	-0.01075	1.62216	-0.62219	1.62188	-0.63484	1.62166	-0.5611
	1.62393	2.41235e-18	1.62393	-0.0222	1.62231	-0.61981	1.62203	-0.63551	1.62181	-0.55367
	1.62408	1.11131e-18	1.62408	-0.00461	1.62246	-0.60635	1.62218	-0.64163	1.62196	-0.55453
	1.62423	1.11131e-18	1.62423	-0.00777	1.62261	-0.6231	1.62233	-0.65345	1.62211	-0.55837
	1.62438	1.21973e-18	1.62438	-0.02378	1.62276	-0.61697	1.62248	-0.63907	1.62226	-0.56464
	1.62453	1.54499e-18	1.62453	-0.01307	1.62291	-0.61949	1.62263	-0.62991	1.62241	-0.5686
	1.62468	6.77626e-19	1.62468	0.00372	1.62306	-0.62618	1.62278	-0.63414	1.62256	-0.5703
	1.62483	6.77626e-19	1.62483	0.00682	1.62321	-0.63089	1.62293	-0.647	1.62271	-0.55713
	1.62498	1.54499e-18	1.62498	-0.00201	1.62336	-0.63181	1.62308	-0.64173	1.62286	-0.55187
	1.62513	2.41235e-18	1.62513	0.00105	1.62351	-0.61023	1.62323	-0.63425	1.62301	-0.55424
	1.62528	2.41235e-18	1.62528	-0.00226	1.62366	-0.60864	1.62338	-0.63314	1.62316	-0.56475
	1.62543	2.41235e-18	1.62543	0.00426	1.62381	-0.61616	1.62353	-0.64629	1.62331	-0.56745
	1.62558	6.77626e-19	1.62558	-0.01323	1.62396	-0.61876	1.62368	-0.64822	1.62346	-0.58557
	1.62573	6.77626e-19	1.62573	-0.00295	1.62411	-0.6272	1.62383	-0.63841	1.62361	-0.57015
	1.62588	6.77626e-19	1.62588	-0.011	1.62426	-0.63663	1.62398	-0.65327	1.62376	-0.5684
	1.62603	1.11131e-18	1.62603	-0.00685	1.62441	-0.62775	1.62413	-0.65015	1.62391	-0.57229
	1.62618	1.11131e-18	1.62618	-0.0036	1.62456	-0.63011	1.62428	-0.64771	1.62406	-0.57623
	1.62633	6.77626e-19	1.62633	0.00329	1.62471	-0.62967	1.62443	-0.64893	1.62421	-0.57823
	1.62648	1.54499e-18	1.62648	0.00281	1.62486	-0.63027	1.62458	-0.65147	1.62436	-0.57758
	1.62663	6.77626e-19	1.62663	0.00442	1.62501	-0.61842	1.62473	-0.64336	1.62451	-0.56998
	1.62678	6.77626e-19	1.62678	0.00202	1.62516	-0.63005	1.62488	-0.65536	1.62466	-0.57227
	1.62694	6.77626e-19	1.62694	0.00117	1.62531	-0.63281	1.62503	-0.65215	1.62481	-0.58006
	1.62709	1.21973e-18	1.62709	0.00555	1.62546	-0.63011	1.62518	-0.65319	1.62496	-0.57602
	1.62724	1.11131e-18	1.62724	0.00561	1.62561	-0.62616	1.62533	-0.64574	1.62511	-0.57094
	1.62739	1.11131e-18	1.62739	-0.01671	1.62576	-0.62494	1.62548	-0.64015	1.62526	-0.56899
	1.62754	6.77626e-19	1.62754	-0.00877	1.62591	-0.6233	1.62563	-0.64882	1.62541	-0.5701
	1.62769	1.11131e-18	1.62769	0.00849	1.62606	-0.63492	1.62578	-0.66716	1.62556	-0.569
	1.62784	1.54499e-18	1.62784	-0.000790641	1.62621	-0.64584	1.62593	-0.64969	1.62571	-0.57695
	1.62799	6.77626e-19	1.62799	0.00142	1.62636	-0.65204	1.62608	-0.6584	1.62586	-0.56405
	1.62814	6.77626e-19	1.62814	-0.000105456	1.62651	-0.6385	1.62623	-0.64742	1.62602	-0.57245
	1.62829	1.54499e-18	1.62829	-0.01045	1.62666	-0.6477	1.62638	-0.64593	1.62617	-0.56482
	1.62844	1.54499e-18	1.62844	-0.03472	1.62681	-0.63291	1.62653	-0.64531	1.62632	-0.57414
	1.62859	1.54499e-18	1.62859	-0.02854	1.62696	-0.64103	1.62668	-0.66421	1.62647	-0.57997
	1.62874	1.21973e-18	1.62874	-0.01302	1.62711	-0.65559	1.62683	-0.67251	1.62662	-0.58519
	1.62889	1.54499e-18	1.62889	-0.01123	1.62726	-0.65382	1.62699	-0.68225	1.62677	-0.58746
	1.62904	2.41235e-18	1.62904	0.00037707	1.62741	-0.64948	1.62714	-0.65988	1.62692	-0.57789
	1.62919	6.77626e-19	1.62919	-0.00319	1.62757	-0.62907	1.62729	-0.66183	1.62707	-0.56804
	1.62935	2.41235e-18	1.62935	-0.00446	1.62772	-0.64781	1.62744	-0.66191	1.62722	-0.58145
	1.6295	1.54499e-18	1.6295	-0.00249	1.62787	-0.64009	1.62759	-0.65868	1.62737	-0.57384
	1.62965	1.11131e-18	1.62965	-0.00601	1.62802	-0.64381	1.62774	-0.66317	1.62752	-0.58658
	1.6298	6.77626e-19	1.6298	-0.01889	1.62817	-0.65206	1.62789	-0.66363	1.62767	-0.58515
	1.62995	1.54499e-18	1.62995	0.00632	1.62832	-0.6503	1.62804	-0.65492	1.62782	-0.57579
	1.6301	1.11131e-18	1.6301	0.00421	1.62847	-0.64342	1.62819	-0.65656	1.62797	-0.57378
	1.63025	1.54499e-18	1.63025	-0.00198	1.62862	-0.64153	1.62834	-0.67542	1.62812	-0.58031
	1.6304	2.41235e-18	1.6304	-0.00998	1.62877	-0.6504	1.62849	-0.66904	1.62828	-0.58126
	1.63055	6.77626e-19	1.63055	-0.01254	1.62892	-0.64793	1.62864	-0.67422	1.62843	-0.58544
	1.63071	1.11131e-18	1.63071	-0.00852	1.62907	-0.64505	1.6288	-0.67758	1.62858	-0.59046
	1.63086	6.77626e-19	1.63086	-0.00486	1.62922	-0.65701	1.62895	-0.68369	1.62873	-0.58612
	1.63101	6.77626e-19	1.63101	-0.01643	1.62938	-0.64655	1.6291	-0.67984	1.62888	-0.58441
	1.63116	1.54499e-18	1.63116	-0.03029	1.62953	-0.64525	1.62925	-0.67091	1.62903	-0.57049
	1.63131	1.11131e-18	1.63131	-0.0163	1.62968	-0.65557	1.6294	-0.6823	1.62918	-0.57646
	1.63146	1.11131e-18	1.63146	-0.01561	1.62983	-0.66249	1.62955	-0.67556	1.62933	-0.5871
	1.63161	2.41235e-18	1.63161	0.00556	1.62998	-0.66022	1.6297	-0.67407	1.62948	-0.59502
	1.63176	2.41235e-18	1.63176	-0.00858	1.63013	-0.65584	1.62985	-0.68192	1.62963	-0.58268
	1.63192	1.54499e-18	1.63192	-0.01482	1.63028	-0.6546	1.63	-0.67223	1.62979	-0.57597
	1.63207	6.77626e-19	1.63207	-0.00614	1.63043	-0.64343	1.63015	-0.67645	1.62994	-0.58058
	1.63222	6.77626e-19	1.63222	-0.01101	1.63059	-0.65015	1.63031	-0.67216	1.63009	-0.59546
	1.63237	1.54499e-18	1.63237	-0.01179	1.63074	-0.65506	1.63046	-0.68595	1.63024	-0.59838
	1.63252	1.11131e-18	1.63252	-0.00165	1.63089	-0.65333	1.63061	-0.68141	1.63039	-0.59578
	1.63267	1.11131e-18	1.63267	-0.00799	1.63104	-0.65391	1.63076	-0.68081	1.63054	-0.5867
	1.63282	6.77626e-19	1.63282	-0.00403	1.63119	-0.66231	1.63091	-0.67358	1.63069	-0.58451
	1.63298	6.77626e-19	1.63298	-0.00454	1.63134	-0.66669	1.63106	-0.67612	1.63084	-0.58333
	1.63313	8.94467e-19	1.63313	-0.00482	1.63149	-0.66574	1.63121	-0.68299	1.631	-0.58332
	1.63328	6.77626e-19	1.63328	-0.00784	1.63164	-0.67035	1.63137	-0.67183	1.63115	-0.59552
	1.63343	6.77626e-19	1.63343	-0.02689	1.6318	-0.67484	1.63152	-0.67801	1.6313	-0.58672
	1.63358	1.54499e-18	1.63358	-0.01642	1.63195	-0.66594	1.63167	-0.68572	1.63145	-0.601
	1.63373	6.77626e-19	1.63373	0.00869	1.6321	-0.66304	1.63182	-0.69342	1.6316	-0.59244
	1.63389	6.77626e-19	1.63389	-0.01334	1.63225	-0.65557	1.63197	-0.6787	1.63175	-0.58933
	1.63404	6.77626e-19	1.63404	-0.02589	1.6324	-0.65723	1.63212	-0.68246	1.6319	-0.5858
	1.63419	6.77626e-19	1.63419	-0.01564	1.63255	-0.66907	1.63227	-0.68585	1.63206	-0.58598
	1.63434	6.77626e-19	1.63434	-0.01356	1.63271	-0.67852	1.63243	-0.68287	1.63221	-0.59517
	1.63449	-1.89735e-19	1.63449	-0.00569	1.63286	-0.65881	1.63258	-0.67653	1.63236	-0.58185
	1.63464	-1.89735e-19	1.63464	-0.00891	1.63301	-0.67268	1.63273	-0.68446	1.63251	-0.58651
	1.6348	-1.0571e-18	1.6348	-0.0042	1.63316	-0.66264	1.63288	-0.67943	1.63266	-0.59613
	1.63495	-1.92446e-18	1.63495	-0.01168	1.63331	-0.65155	1.63303	-0.67464	1.63281	-0.58755
	1.6351	-2.35814e-18	1.6351	-0.01275	1.63346	-0.66364	1.63318	-0.67339	1.63297	-0.58903
	1.63525	-2.79182e-18	1.63525	0.00461	1.63362	-0.67863	1.63334	-0.69559	1.63312	-0.60856
	1.6354	-4.52654e-18	1.6354	-0.00915	1.63377	-0.68498	1.63349	-0.68969	1.63327	-0.59771
	1.63556	-5.39391e-18	1.63556	-0.0142	1.63392	-0.68832	1.63364	-0.70948	1.63342	-0.58561
	1.63571	-7.12863e-18	1.63571	-0.01035	1.63407	-0.66766	1.63379	-0.70599	1.63357	-0.59888
	1.63586	-9.24282e-18	1.63586	-0.01308	1.63422	-0.68006	1.63394	-0.69851	1.63373	-0.6153
	1.63601	-1.14654e-17	1.63601	0.00178	1.63438	-0.66851	1.6341	-0.70845	1.63388	-0.60325
	1.63616	-1.49349e-17	1.63616	0.000666585	1.63453	-0.6813	1.63425	-0.70095	1.63403	-0.61595
	1.63632	-1.84043e-17	1.63632	-0.02033	1.63468	-0.69818	1.6344	-0.6889	1.63418	-0.60537
	1.63647	-2.27411e-17	1.63647	-0.01071	1.63483	-0.69226	1.63455	-0.68941	1.63433	-0.60597
	1.63662	-2.8379e-17	1.63662	-0.012	1.63498	-0.67685	1.6347	-0.69684	1.63449	-0.613
	1.63677	-3.57516e-17	1.63677	-0.01124	1.63514	-0.67835	1.63486	-0.70436	1.63464	-0.60749
	1.63693	-4.31241e-17	1.63693	-0.01349	1.63529	-0.67988	1.63501	-0.7078	1.63479	-0.6069
	1.63708	-5.30988e-17	1.63708	0.000782391	1.63544	-0.66882	1.63516	-0.69398	1.63494	-0.61106
	1.63723	-6.52419e-17	1.63723	-0.0052	1.63559	-0.67637	1.63531	-0.69788	1.63509	-0.60912
	1.63738	-8.06375e-17	1.63738	-0.00115	1.63574	-0.69405	1.63546	-0.6987	1.63525	-0.60879
	1.63754	-9.9069e-17	1.63754	-0.02394	1.6359	-0.68745	1.63562	-0.70207	1.6354	-0.61382
	1.63769	-1.22488e-16	1.63769	-0.01737	1.63605	-0.67539	1.63577	-0.71235	1.63555	-0.61434
	1.63784	-1.48509e-16	1.63784	-0.00902	1.6362	-0.67807	1.63592	-0.70243	1.6357	-0.60604
	1.63799	-1.81468e-16	1.63799	-0.01583	1.63635	-0.68536	1.63607	-0.70733	1.63586	-0.60119
	1.63814	-2.23102e-16	1.63814	-0.01464	1.63651	-0.69503	1.63623	-0.70371	1.63601	-0.6101
	1.6383	-2.72541e-16	1.6383	-0.01826	1.63666	-0.68946	1.63638	-0.70702	1.63616	-0.60862
	1.63845	-3.32389e-16	1.63845	-0.0132	1.63681	-0.68876	1.63653	-0.72295	1.63631	-0.60994
	1.6386	-4.06982e-16	1.6386	-0.00969	1.63696	-0.69039	1.63668	-0.71606	1.63646	-0.6162
	1.63876	-4.95453e-16	1.63876	-0.00799	1.63712	-0.69342	1.63684	-0.70272	1.63662	-0.61899
	1.63891	-6.03006e-16	1.63891	-0.00959	1.63727	-0.69245	1.63699	-0.70547	1.63677	-0.61136
	1.63906	-7.33978e-16	1.63906	-0.01211	1.63742	-0.69543	1.63714	-0.70472	1.63692	-0.61095
	1.63921	-8.93139e-16	1.63921	-0.0144	1.63757	-0.6948	1.63729	-0.71452	1.63707	-0.61261
	1.63937	-1.08699e-15	1.63937	-0.00695	1.63773	-0.69921	1.63745	-0.72263	1.63723	-0.61073
	1.63952	-1.31945e-15	1.63952	-0.01616	1.63788	-0.69336	1.6376	-0.72466	1.63738	-0.6069
	1.63967	-1.60264e-15	1.63967	-0.00252	1.63803	-0.69986	1.63775	-0.70518	1.63753	-0.6166
	1.63982	-1.94568e-15	1.63982	-0.0143	1.63818	-0.69411	1.6379	-0.70953	1.63768	-0.62417
	1.63998	-2.35855e-15	1.63998	-0.02451	1.63834	-0.69962	1.63806	-0.71753	1.63784	-0.64
	1.64013	-2.85988e-15	1.64013	-0.02633	1.63849	-0.70559	1.63821	-0.71046	1.63799	-0.62887
	1.64028	-3.46443e-15	1.64028	-0.02224	1.63864	-0.69935	1.63836	-0.71053	1.63814	-0.6166
	1.64044	-4.19388e-15	1.64044	-0.00892	1.6388	-0.71858	1.63851	-0.71988	1.6383	-0.61187
	1.64059	-5.07512e-15	1.64059	0.01322	1.63895	-0.72598	1.63867	-0.72452	1.63845	-0.62427
	1.64074	-6.13677e-15	1.64074	-0.00831	1.6391	-0.71198	1.63882	-0.72736	1.6386	-0.62822
	1.6409	-7.41597e-15	1.6409	-0.00536	1.63925	-0.70748	1.63897	-0.72944	1.63875	-0.64043
	1.64105	-8.95743e-15	1.64105	-0.00619	1.63941	-0.7145	1.63913	-0.72826	1.63891	-0.63924
	1.6412	-1.08101e-14	1.6412	-0.00936	1.63956	-0.71961	1.63928	-0.72337	1.63906	-0.62373
	1.64135	-1.3041e-14	1.64135	-0.0237	1.63971	-0.71546	1.63943	-0.7286	1.63921	-0.63713
	1.64151	-1.57203e-14	1.64151	-0.01957	1.63987	-0.71505	1.63958	-0.72126	1.63937	-0.61886
	1.64166	-1.89399e-14	1.64166	-0.013	1.64002	-0.71102	1.63974	-0.72056	1.63952	-0.63394
	1.64181	-2.28049e-14	1.64181	-0.00873	1.64017	-0.70557	1.63989	-0.72153	1.63967	-0.63063
	1.64197	-2.74418e-14	1.64197	-0.0226	1.64032	-0.71201	1.64004	-0.72302	1.63982	-0.63834
	1.64212	-3.30024e-14	1.64212	-0.02613	1.64048	-0.71293	1.6402	-0.72411	1.63998	-0.62326
	1.64227	-3.96638e-14	1.64227	-0.0151	1.64063	-0.71569	1.64035	-0.72138	1.64013	-0.62461
	1.64243	-4.76448e-14	1.64243	-0.0174	1.64078	-0.71438	1.6405	-0.71753	1.64028	-0.61608
	1.64258	-5.71949e-14	1.64258	-0.01857	1.64094	-0.69921	1.64066	-0.73205	1.64044	-0.62961
	1.64273	-6.86174e-14	1.64273	-0.00464	1.64109	-0.71791	1.64081	-0.72968	1.64059	-0.63366
	1.64289	-8.22721e-14	1.64289	-0.01389	1.64124	-0.71442	1.64096	-0.73294	1.64074	-0.64836
	1.64304	-9.85832e-14	1.64304	-0.00622	1.6414	-0.70689	1.64112	-0.75537	1.6409	-0.6368
	1.64319	-1.18058e-13	1.64319	-0.00699	1.64155	-0.70555	1.64127	-0.74253	1.64105	-0.62361
	1.64335	-1.41291e-13	1.64335	-0.01386	1.6417	-0.71772	1.64142	-0.74117	1.6412	-0.63339
	1.6435	-1.69001e-13	1.6435	-0.00867	1.64186	-0.73093	1.64158	-0.73547	1.64136	-0.63228
	1.64365	-2.0202e-13	1.64365	-0.00541	1.64201	-0.73221	1.64173	-0.75006	1.64151	-0.62022
	1.64381	-2.41344e-13	1.64381	-0.00291	1.64216	-0.72877	1.64188	-0.75669	1.64166	-0.63196
	1.64396	-2.88149e-13	1.64396	-0.01185	1.64232	-0.70262	1.64204	-0.73248	1.64182	-0.63972
	1.64412	-3.43822e-13	1.64412	-0.00394	1.64247	-0.71716	1.64219	-0.74145	1.64197	-0.64474
	1.64427	-4.10004e-13	1.64427	-0.0041	1.64262	-0.73235	1.64234	-0.73472	1.64212	-0.64591
	1.64442	-4.88631e-13	1.64442	-0.01727	1.64278	-0.7222	1.6425	-0.7414	1.64228	-0.64465
	1.64458	-5.81984e-13	1.64458	-1.8601e-05	1.64293	-0.72017	1.64265	-0.74628	1.64243	-0.65002
	1.64473	-6.92755e-13	1.64473	-0.00388	1.64308	-0.71954	1.6428	-0.74686	1.64258	-0.63892
	1.64488	-8.24109e-13	1.64488	-0.00522	1.64324	-0.71877	1.64296	-0.74457	1.64274	-0.63073
	1.64504	-9.79776e-13	1.64504	-0.00838	1.64339	-0.72606	1.64311	-0.73343	1.64289	-0.64331
	1.64519	-1.16415e-12	1.64519	-0.00551	1.64355	-0.7325	1.64326	-0.74454	1.64304	-0.65457
	1.64535	-1.38238e-12	1.64535	-0.01092	1.6437	-0.72475	1.64342	-0.75876	1.6432	-0.64337
	1.6455	-1.64052e-12	1.6455	-0.0271	1.64385	-0.70994	1.64357	-0.74757	1.64335	-0.64241
	1.64565	-1.94569e-12	1.64565	-0.01542	1.64401	-0.72773	1.64373	-0.74727	1.64351	-0.65387
	1.64581	-2.30624e-12	1.64581	-0.00842	1.64416	-0.73405	1.64388	-0.75666	1.64366	-0.65483
	1.64596	-2.73195e-12	1.64596	-0.00454	1.64431	-0.73186	1.64403	-0.75312	1.64381	-0.64976
	1.64611	-3.23428e-12	1.64611	0.000323992	1.64447	-0.72779	1.64419	-0.7578	1.64397	-0.65979
	1.64627	-3.82665e-12	1.64627	-0.00037567	1.64462	-0.73127	1.64434	-0.74626	1.64412	-0.64779
	1.64642	-4.52479e-12	1.64642	-0.00236	1.64478	-0.74292	1.64449	-0.75781	1.64427	-0.63518
	1.64658	-5.35e-12	1.64658	-0.00709	1.64493	-0.72991	1.64465	-0.76862	1.64443	-0.6493
	1.64673	-6.31e-12	1.64673	-0.00978	1.64508	-0.72849	1.6448	-0.76806	1.64458	-0.64358
	1.64689	-7.45e-12	1.64689	-0.00699	1.64524	-0.72781	1.64496	-0.76205	1.64474	-0.65731
	1.64704	-8.79e-12	1.64704	-0.01545	1.64539	-0.75792	1.64511	-0.75653	1.64489	-0.65223
	1.64719	-1.04e-11	1.64719	-0.00783	1.64555	-0.75061	1.64526	-0.74934	1.64504	-0.64984
	1.64735	-1.22e-11	1.64735	-0.00834	1.6457	-0.72968	1.64542	-0.75561	1.6452	-0.65028
	1.6475	-1.44e-11	1.6475	-0.01594	1.64585	-0.73089	1.64557	-0.76384	1.64535	-0.65545
	1.64766	-1.69e-11	1.64766	-0.00975	1.64601	-0.72211	1.64573	-0.75776	1.64551	-0.64949
	1.64781	-1.99e-11	1.64781	-0.01538	1.64616	-0.73019	1.64588	-0.76842	1.64566	-0.6486
	1.64797	-2.34e-11	1.64797	-0.02384	1.64632	-0.74813	1.64603	-0.76592	1.64581	-0.66272
	1.64812	-2.75e-11	1.64812	-0.01582	1.64647	-0.74984	1.64619	-0.76615	1.64597	-0.64972
	1.64827	-3.22e-11	1.64827	-0.01634	1.64663	-0.74699	1.64634	-0.76772	1.64612	-0.65111
	1.64843	-3.78e-11	1.64843	-0.01226	1.64678	-0.73538	1.6465	-0.77884	1.64628	-0.65301
	1.64858	-4.44e-11	1.64858	-0.01367	1.64693	-0.7465	1.64665	-0.76825	1.64643	-0.66456
	1.64874	-5.2e-11	1.64874	-0.00559	1.64709	-0.75738	1.64681	-0.77066	1.64659	-0.67055
	1.64889	-6.09e-11	1.64889	-0.01103	1.64724	-0.75498	1.64696	-0.77191	1.64674	-0.66969
	1.64905	-7.12e-11	1.64905	-0.02814	1.6474	-0.73949	1.64711	-0.76812	1.64689	-0.65563
	1.6492	-8.33e-11	1.6492	-0.0221	1.64755	-0.75966	1.64727	-0.76566	1.64705	-0.66059
	1.64936	-9.74e-11	1.64936	-0.01149	1.64771	-0.75863	1.64742	-0.76597	1.6472	-0.65798
	1.64951	-1.14e-10	1.64951	-0.01624	1.64786	-0.75414	1.64758	-0.77113	1.64736	-0.66082
	1.64966	-1.33e-10	1.64966	-0.01323	1.64801	-0.75026	1.64773	-0.77118	1.64751	-0.66355
	1.64982	-1.55e-10	1.64982	-0.02325	1.64817	-0.74612	1.64789	-0.78472	1.64767	-0.67349
	1.64997	-1.81e-10	1.64997	-0.02567	1.64832	-0.75045	1.64804	-0.77611	1.64782	-0.66344
	1.65013	-2.11e-10	1.65013	-0.00923	1.64848	-0.76299	1.6482	-0.76936	1.64798	-0.66065
	1.65028	-2.45e-10	1.65028	-0.01389	1.64863	-0.76481	1.64835	-0.76693	1.64813	-0.66836
	1.65044	-2.85e-10	1.65044	-0.01011	1.64879	-0.76368	1.64851	-0.77516	1.64829	-0.67118
	1.65059	-3.32e-10	1.65059	-0.01457	1.64894	-0.75224	1.64866	-0.78572	1.64844	-0.6663
	1.65075	-3.86e-10	1.65075	-0.0141	1.6491	-0.76196	1.64881	-0.78203	1.64859	-0.67733
	1.6509	-4.48e-10	1.6509	-0.01674	1.64925	-0.74212	1.64897	-0.76823	1.64875	-0.67472
	1.65106	-5.21e-10	1.65106	-0.0208	1.64941	-0.75529	1.64912	-0.7758	1.6489	-0.66933
	1.65121	6.77626e-19	1.65121	-0.02975	1.64956	-0.76266	1.64928	-0.7893	1.64906	-0.67262
	1.65137	6.77626e-19	1.65137	-0.02144	1.64972	-0.7647	1.64943	-0.79012	1.64921	-0.65789
	1.65152	6.77626e-19	1.65152	-0.01061	1.64987	-0.76515	1.64959	-0.78731	1.64937	-0.6624
	1.65168	6.77626e-19	1.65168	-0.0119	1.65003	-0.77219	1.64974	-0.77909	1.64952	-0.65836
	1.65183	2.41235e-18	1.65183	-0.01331	1.65018	-0.76762	1.6499	-0.79245	1.64968	-0.67075
	1.65199	2.41235e-18	1.65199	-0.00788	1.65034	-0.75819	1.65005	-0.79426	1.64983	-0.67439
	1.65214	1.54499e-18	1.65214	-0.01095	1.65049	-0.75699	1.65021	-0.79345	1.64999	-0.67106
	1.6523	6.77626e-19	1.6523	-0.00248	1.65065	-0.7621	1.65036	-0.79276	1.65014	-0.67012
	1.65245	2.41235e-18	1.65245	-0.01552	1.6508	-0.77839	1.65052	-0.78645	1.6503	-0.67479
	1.65261	6.77626e-19	1.65261	0.000372244	1.65096	-0.76892	1.65067	-0.79643	1.65045	-0.66754
	1.65276	1.54499e-18	1.65276	-0.01724	1.65111	-0.76653	1.65083	-0.80392	1.65061	-0.66616
	1.65292	6.77626e-19	1.65292	-0.02008	1.65127	-0.76032	1.65098	-0.79597	1.65076	-0.6746
	1.65307	1.21973e-18	1.65307	-0.0305	1.65142	-0.77075	1.65114	-0.7981	1.65092	-0.68286
	1.65323	1.11131e-18	1.65323	-0.01781	1.65158	-0.77271	1.65129	-0.80408	1.65107	-0.68349
	1.65339	6.77626e-19	1.65339	-0.01097	1.65173	-0.77477	1.65145	-0.80294	1.65123	-0.68185
	1.65354	1.54499e-18	1.65354	-0.0078	1.65189	-0.77152	1.6516	-0.80253	1.65138	-0.68094
	1.6537	6.77626e-19	1.6537	-0.01388	1.65204	-0.77296	1.65176	-0.81417	1.65154	-0.68046
	1.65385	1.54499e-18	1.65385	-0.0175	1.6522	-0.77167	1.65191	-0.81981	1.65169	-0.68747
	1.65401	1.21973e-18	1.65401	-0.02004	1.65235	-0.7727	1.65207	-0.81074	1.65185	-0.68736
	1.65416	2.41235e-18	1.65416	-0.03275	1.65251	-0.77196	1.65223	-0.78811	1.652	-0.68787
	1.65432	1.54499e-18	1.65432	-0.02219	1.65266	-0.7805	1.65238	-0.795	1.65216	-0.69534
	1.65447	1.54499e-18	1.65447	-0.01629	1.65282	-0.7864	1.65254	-0.79618	1.65232	-0.69059
	1.65463	6.77626e-19	1.65463	-0.00974	1.65297	-0.79331	1.65269	-0.80341	1.65247	-0.68202
	1.65479	2.41235e-18	1.65479	-0.01183	1.65313	-0.80334	1.65285	-0.8026	1.65263	-0.68791
	1.65494	1.54499e-18	1.65494	-0.00763	1.65329	-0.77894	1.653	-0.8148	1.65278	-0.70517
	1.6551	1.54499e-18	1.6551	-0.01295	1.65344	-0.7856	1.65316	-0.80271	1.65294	-0.69628
	1.65525	1.54499e-18	1.65525	-0.02208	1.6536	-0.78366	1.65331	-0.81621	1.65309	-0.68714
	1.65541	1.54499e-18	1.65541	-0.01557	1.65375	-0.78693	1.65347	-0.81392	1.65325	-0.68444
	1.65556	1.54499e-18	1.65556	-0.02381	1.65391	-0.79669	1.65362	-0.81126	1.6534	-0.69782
	1.65572	1.11131e-18	1.65572	-0.01514	1.65406	-0.79519	1.65378	-0.82606	1.65356	-0.68537
	1.65588	1.54499e-18	1.65588	-0.00991	1.65422	-0.7779	1.65394	-0.83141	1.65371	-0.68883
	1.65603	2.41235e-18	1.65603	-0.01941	1.65437	-0.77791	1.65409	-0.80824	1.65387	-0.69577
	1.65619	1.54499e-18	1.65619	-0.02876	1.65453	-0.78282	1.65425	-0.81352	1.65403	-0.69815
	1.65634	2.41235e-18	1.65634	-0.00999	1.65469	-0.79645	1.6544	-0.80877	1.65418	-0.70488
	1.6565	6.77626e-19	1.6565	-0.00992	1.65484	-0.79043	1.65456	-0.80556	1.65434	-0.69176
	1.65666	1.11131e-18	1.65666	-0.01825	1.655	-0.78956	1.65471	-0.80402	1.65449	-0.67781
	1.65681	1.54499e-18	1.65681	-0.02022	1.65515	-0.78788	1.65487	-0.80121	1.65465	-0.6928
	1.65697	6.77626e-19	1.65697	-0.01937	1.65531	-0.80361	1.65503	-0.81121	1.65481	-0.69758
	1.65712	6.77626e-19	1.65712	-0.02255	1.65547	-0.80901	1.65518	-0.82919	1.65496	-0.69531
	1.65728	1.54499e-18	1.65728	-0.01568	1.65562	-0.81057	1.65534	-0.80983	1.65512	-0.69807
	1.65744	2.41235e-18	1.65744	-0.01208	1.65578	-0.80607	1.65549	-0.81867	1.65527	-0.69735
	1.65759	1.11131e-18	1.65759	-0.00929	1.65593	-0.79784	1.65565	-0.82799	1.65543	-0.69989
	1.65775	1.11131e-18	1.65775	-0.01577	1.65609	-0.79662	1.65581	-0.81883	1.65558	-0.6961
	1.6579	1.21973e-18	1.6579	-0.02783	1.65625	-0.78902	1.65596	-0.81825	1.65574	-0.69371
	1.65806	1.54499e-18	1.65806	-0.0089	1.6564	-0.80668	1.65612	-0.81082	1.6559	-0.69248
	1.65822	6.77626e-19	1.65822	-0.00227	1.65656	-0.81075	1.65627	-0.79757	1.65605	-0.68754
	1.65837	6.77626e-19	1.65837	-0.00205	1.65671	-0.80579	1.65643	-0.81325	1.65621	-0.69325
	1.65853	1.54499e-18	1.65853	-0.01146	1.65687	-0.80181	1.65659	-0.83173	1.65637	-0.70192
	1.65869	2.41235e-18	1.65869	-0.02435	1.65703	-0.80574	1.65674	-0.83895	1.65652	-0.69922
	1.65884	2.41235e-18	1.65884	-0.02911	1.65718	-0.81648	1.6569	-0.82118	1.65668	-0.69707
	1.659	2.41235e-18	1.659	-0.01859	1.65734	-0.81068	1.65706	-0.82881	1.65683	-0.71206
	1.65915	6.77626e-19	1.65915	-0.02083	1.6575	-0.81764	1.65721	-0.83036	1.65699	-0.70307
	1.65931	6.77626e-19	1.65931	-0.00897	1.65765	-0.81984	1.65737	-0.83777	1.65715	-0.70679
	1.65947	6.77626e-19	1.65947	-0.01358	1.65781	-0.81692	1.65752	-0.84566	1.6573	-0.71179
	1.65962	1.11131e-18	1.65962	-0.01942	1.65796	-0.81332	1.65768	-0.83813	1.65746	-0.71543
	1.65978	1.11131e-18	1.65978	-0.02048	1.65812	-0.81012	1.65784	-0.83899	1.65762	-0.71512
	1.65994	6.77626e-19	1.65994	-0.01112	1.65828	-0.80971	1.65799	-0.83688	1.65777	-0.71869
	1.66009	1.54499e-18	1.66009	-0.01505	1.65843	-0.82619	1.65815	-0.8271	1.65793	-0.70957
	1.66025	6.77626e-19	1.66025	-0.0114	1.65859	-0.83199	1.65831	-0.84103	1.65808	-0.70522
	1.66041	6.77626e-19	1.66041	-0.01793	1.65875	-0.81169	1.65846	-0.8516	1.65824	-0.69779
	1.66056	6.77626e-19	1.66056	-0.02028	1.6589	-0.81703	1.65862	-0.8401	1.6584	-0.71315
	1.66072	1.21973e-18	1.66072	-0.02337	1.65906	-0.81418	1.65878	-0.82754	1.65855	-0.71358
	1.66088	1.11131e-18	1.66088	-0.01432	1.65922	-0.82134	1.65893	-0.82325	1.65871	-0.72449
	1.66103	1.11131e-18	1.66103	-0.02338	1.65937	-0.82175	1.65909	-0.83028	1.65887	-0.72285
	1.66119	6.77626e-19	1.66119	-0.02849	1.65953	-0.83355	1.65925	-0.85542	1.65902	-0.71929
	1.66135	1.11131e-18	1.66135	-0.028	1.65969	-0.84346	1.6594	-0.84983	1.65918	-0.71556
	1.66151	1.54499e-18	1.66151	-0.00981	1.65984	-0.83915	1.65956	-0.83468	1.65934	-0.72031
	1.66166	6.77626e-19	1.66166	-0.00859	1.66	-0.83127	1.65972	-0.85045	1.65949	-0.70938
	1.66182	6.77626e-19	1.66182	-0.01828	1.66016	-0.82424	1.65987	-0.84823	1.65965	-0.7143
	1.66198	1.54499e-18	1.66198	-0.02833	1.66031	-0.82959	1.66003	-0.844	1.65981	-0.71649
	1.66213	1.54499e-18	1.66213	-0.02451	1.66047	-0.83157	1.66019	-0.85308	1.65996	-0.72908
	1.66229	1.54499e-18	1.66229	-0.02175	1.66063	-0.82762	1.66034	-0.8553	1.66012	-0.72055
	1.66245	1.21973e-18	1.66245	-0.02382	1.66078	-0.8427	1.6605	-0.86517	1.66028	-0.71998
	1.6626	1.54499e-18	1.6626	-0.000457699	1.66094	-0.83969	1.66066	-0.85338	1.66043	-0.72031
	1.66276	2.41235e-18	1.66276	-0.02214	1.6611	-0.83031	1.66081	-0.85933	1.66059	-0.72451
	1.66292	6.77626e-19	1.66292	-0.02288	1.66125	-0.82599	1.66097	-0.85749	1.66075	-0.72247
	1.66308	2.41235e-18	1.66308	-0.02705	1.66141	-0.84997	1.66113	-0.85597	1.66091	-0.72339
	1.66323	1.54499e-18	1.66323	-0.01676	1.66157	-0.84644	1.66128	-0.85919	1.66106	-0.71928
	1.66339	1.11131e-18	1.66339	-0.02853	1.66173	-0.84504	1.66144	-0.8666	1.66122	-0.72556
	1.66355	6.77626e-19	1.66355	-0.01302	1.66188	-0.84217	1.6616	-0.8608	1.66138	-0.72316
	1.6637	1.54499e-18	1.6637	-0.02031	1.66204	-0.84459	1.66176	-0.86243	1.66153	-0.73149
	1.66386	1.11131e-18	1.66386	-0.01828	1.6622	-0.84091	1.66191	-0.8596	1.66169	-0.72917
	1.66402	1.54499e-18	1.66402	-0.02304	1.66235	-0.84329	1.66207	-0.85577	1.66185	-0.72863
	1.66418	2.41235e-18	1.66418	-0.04283	1.66251	-0.85504	1.66223	-0.86401	1.66201	-0.74
	1.66433	6.77626e-19	1.66433	-0.02505	1.66267	-0.84901	1.66238	-0.85797	1.66216	-0.73824
	1.66449	1.11131e-18	1.66449	-0.02422	1.66283	-0.83874	1.66254	-0.87595	1.66232	-0.73617
	1.66465	6.77626e-19	1.66465	-0.01422	1.66298	-0.84351	1.6627	-0.87135	1.66248	-0.74071
	1.66481	6.77626e-19	1.66481	-0.02588	1.66314	-0.85333	1.66286	-0.86814	1.66263	-0.73974
	1.66496	1.54499e-18	1.66496	-0.01853	1.6633	-0.85038	1.66301	-0.87358	1.66279	-0.75005
	1.66512	1.11131e-18	1.66512	-0.02016	1.66346	-0.84978	1.66317	-0.87303	1.66295	-0.74512
	1.66528	1.11131e-18	1.66528	-0.01729	1.66361	-0.85385	1.66333	-0.8709	1.66311	-0.74427
	1.66544	2.41235e-18	1.66544	-0.01296	1.66377	-0.84992	1.66349	-0.86737	1.66326	-0.73829
	1.66559	2.41235e-18	1.66559	-0.01682	1.66393	-0.83558	1.66364	-0.8838	1.66342	-0.74205
	1.66575	1.54499e-18	1.66575	-0.01195	1.66409	-0.82606	1.6638	-0.87391	1.66358	-0.73591
	1.66591	6.77626e-19	1.66591	-0.00916	1.66424	-0.84082	1.66396	-0.8676	1.66374	-0.73513
	1.66607	6.77626e-19	1.66607	-0.0141	1.6644	-0.85329	1.66412	-0.87893	1.66389	-0.73083
	1.66623	1.54499e-18	1.66623	-0.02235	1.66456	-0.85952	1.66427	-0.88987	1.66405	-0.72943
	1.66638	1.11131e-18	1.66638	-0.02948	1.66472	-0.86718	1.66443	-0.88011	1.66421	-0.74147
	1.66654	1.11131e-18	1.66654	-0.03014	1.66487	-0.84057	1.66459	-0.88584	1.66437	-0.7418
	1.6667	6.77626e-19	1.6667	-0.01454	1.66503	-0.86958	1.66475	-0.89178	1.66452	-0.74566
	1.66686	6.77626e-19	1.66686	-0.01325	1.66519	-0.86897	1.6649	-0.87962	1.66468	-0.74708
	1.66702	8.94467e-19	1.66702	-0.01874	1.66535	-0.86764	1.66506	-0.87208	1.66484	-0.76272
	1.66717	6.77626e-19	1.66717	-0.02503	1.66551	-0.86585	1.66522	-0.88567	1.665	-0.74944
	1.66733	6.77626e-19	1.66733	-0.02753	1.66566	-0.86218	1.66538	-0.90307	1.66516	-0.75343
	1.66749	1.54499e-18	1.66749	-0.02486	1.66582	-0.86412	1.66554	-0.90129	1.66531	-0.7468
	1.66765	6.77626e-19	1.66765	-0.01982	1.66598	-0.85603	1.66569	-0.89776	1.66547	-0.7392
	1.66781	6.77626e-19	1.66781	-0.01484	1.66614	-0.87107	1.66585	-0.90467	1.66563	-0.75075
	1.66796	6.77626e-19	1.66796	-0.01595	1.66629	-0.87405	1.66601	-0.89939	1.66579	-0.75814
	1.66812	6.77626e-19	1.66812	-0.02116	1.66645	-0.88252	1.66617	-0.89162	1.66594	-0.75687
	1.66828	6.77626e-19	1.66828	-0.01667	1.66661	-0.86316	1.66633	-0.89452	1.6661	-0.76309
	1.66844	-1.89735e-19	1.66844	-0.02259	1.66677	-0.85886	1.66648	-0.88334	1.66626	-0.75192
	1.6686	-1.89735e-19	1.6686	-0.0289	1.66693	-0.87376	1.66664	-0.88824	1.66642	-0.75465
	1.66875	-1.0571e-18	1.66875	-0.02197	1.66709	-0.87116	1.6668	-0.90459	1.66658	-0.75216
	1.66891	-1.92446e-18	1.66891	-0.01291	1.66724	-0.87682	1.66696	-0.91152	1.66674	-0.76013
	1.66907	-2.35814e-18	1.66907	-0.02253	1.6674	-0.87029	1.66712	-0.8999	1.66689	-0.75037
	1.66923	-2.79182e-18	1.66923	-0.0242	1.66756	-0.862	1.66727	-0.89272	1.66705	-0.72822
	1.66939	-4.52654e-18	1.66939	-0.02835	1.66772	-0.87875	1.66743	-0.90331	1.66721	-0.74331
	1.66955	-5.39391e-18	1.66955	-0.0311	1.66788	-0.88654	1.66759	-0.90925	1.66737	-0.77167
	1.6697	-7.12863e-18	1.6697	-0.02923	1.66803	-0.89744	1.66775	-0.90862	1.66753	-0.75276
	1.66986	-9.24282e-18	1.66986	-0.02805	1.66819	-0.89288	1.66791	-0.90668	1.66768	-0.75109
	1.67002	-1.14654e-17	1.67002	-0.01113	1.66835	-0.88895	1.66807	-0.89936	1.66784	-0.74914
	1.67018	-1.49349e-17	1.67018	-0.00374	1.66851	-0.88988	1.66822	-0.90589	1.668	-0.75688
	1.67034	-1.84043e-17	1.67034	-0.01968	1.66867	-0.89474	1.66838	-0.89843	1.66816	-0.78008
	1.6705	-2.27411e-17	1.6705	-0.02362	1.66883	-0.87891	1.66854	-0.89977	1.66832	-0.78043
	1.67066	-2.8379e-17	1.67066	-0.02087	1.66898	-0.87698	1.6687	-0.90575	1.66848	-0.76037
	1.67081	-3.57516e-17	1.67081	-0.01742	1.66914	-0.88897	1.66886	-0.90992	1.66863	-0.76145
	1.67097	-4.31241e-17	1.67097	-0.02877	1.6693	-0.89145	1.66902	-0.91404	1.66879	-0.75338
	1.67113	-5.30988e-17	1.67113	-0.02925	1.66946	-0.89618	1.66917	-0.90796	1.66895	-0.76693
	1.67129	-6.52419e-17	1.67129	-0.02297	1.66962	-0.87574	1.66933	-0.91564	1.66911	-0.77116
	1.67145	-8.06375e-17	1.67145	-0.01851	1.66978	-0.89289	1.66949	-0.91426	1.66927	-0.77862
	1.67161	-9.9069e-17	1.67161	-0.00492	1.66994	-0.89866	1.66965	-0.9269	1.66943	-0.77367
	1.67177	-1.22488e-16	1.67177	-0.01487	1.67009	-0.89295	1.66981	-0.91936	1.66959	-0.77084
	1.67193	-1.48509e-16	1.67193	-0.027	1.67025	-0.89019	1.66997	-0.92348	1.66974	-0.77934
	1.67208	-1.81468e-16	1.67208	-0.03339	1.67041	-0.89431	1.67013	-0.91486	1.6699	-0.78152
	1.67224	-2.23102e-16	1.67224	-0.03359	1.67057	-0.91414	1.67029	-0.93755	1.67006	-0.7686
	1.6724	-2.72541e-16	1.6724	-0.02511	1.67073	-0.90821	1.67044	-0.92244	1.67022	-0.76413
	1.67256	-3.32389e-16	1.67256	-0.02195	1.67089	-0.90489	1.6706	-0.93669	1.67038	-0.77147
	1.67272	-4.06982e-16	1.67272	-0.01371	1.67105	-0.91384	1.67076	-0.9306	1.67054	-0.78933
	1.67288	-4.95453e-16	1.67288	-0.004	1.67121	-0.90739	1.67092	-0.9295	1.6707	-0.7924
	1.67304	-6.03006e-16	1.67304	-0.00668	1.67137	-0.90968	1.67108	-0.94032	1.67086	-0.77762
	1.6732	-7.33978e-16	1.6732	-0.02695	1.67152	-0.91493	1.67124	-0.94422	1.67101	-0.7811
	1.67336	-8.93139e-16	1.67336	-0.02831	1.67168	-0.89394	1.6714	-0.94073	1.67117	-0.78892
	1.67352	-1.08699e-15	1.67352	-0.02484	1.67184	-0.89585	1.67156	-0.94013	1.67133	-0.7835
	1.67368	-1.31945e-15	1.67368	-0.02605	1.672	-0.90899	1.67172	-0.94684	1.67149	-0.77772
	1.67383	-1.60264e-15	1.67383	-0.02508	1.67216	-0.9148	1.67187	-0.95794	1.67165	-0.76806
	1.67399	-1.94568e-15	1.67399	-0.02499	1.67232	-0.91902	1.67203	-0.95014	1.67181	-0.78213
	1.67415	-2.35855e-15	1.67415	-0.02756	1.67248	-0.91721	1.67219	-0.93798	1.67197	-0.79733
	1.67431	-2.85988e-15	1.67431	-0.01338	1.67264	-0.91517	1.67235	-0.94109	1.67213	-0.78819
	1.67447	-3.46443e-15	1.67447	-0.01694	1.6728	-0.91196	1.67251	-0.93323	1.67229	-0.79144
	1.67463	-4.19388e-15	1.67463	-0.02613	1.67296	-0.92332	1.67267	-0.94592	1.67245	-0.78703
	1.67479	-5.07512e-15	1.67479	-0.02225	1.67312	-0.92303	1.67283	-0.95992	1.67261	-0.79559
	1.67495	-6.13677e-15	1.67495	-0.03141	1.67327	-0.91733	1.67299	-0.93849	1.67276	-0.80495
	1.67511	-7.41597e-15	1.67511	-0.0265	1.67343	-0.92337	1.67315	-0.92414	1.67292	-0.80204
	1.67527	-8.95743e-15	1.67527	-0.03489	1.67359	-0.93335	1.67331	-0.92033	1.67308	-0.78475
	1.67543	-1.08101e-14	1.67543	-0.03722	1.67375	-0.92329	1.67347	-0.94882	1.67324	-0.78317
	1.67559	-1.3041e-14	1.67559	-0.03991	1.67391	-0.92355	1.67363	-0.95979	1.6734	-0.79083
	1.67575	-1.57203e-14	1.67575	-0.03372	1.67407	-0.93674	1.67379	-0.9614	1.67356	-0.7795
	1.67591	-1.89399e-14	1.67591	-0.02711	1.67423	-0.9468	1.67394	-0.9617	1.67372	-0.79069
	1.67607	-2.28049e-14	1.67607	-0.04323	1.67439	-0.9379	1.6741	-0.96306	1.67388	-0.80061
	1.67623	-2.74418e-14	1.67623	-0.04046	1.67455	-0.92191	1.67426	-0.95924	1.67404	-0.80411
	1.67639	-3.30024e-14	1.67639	-0.02841	1.67471	-0.92927	1.67442	-0.95158	1.6742	-0.80222
	1.67655	-3.96638e-14	1.67655	-0.02502	1.67487	-0.95717	1.67458	-0.95985	1.67436	-0.80385
	1.67671	-4.76448e-14	1.67671	-0.01855	1.67503	-0.95195	1.67474	-0.96199	1.67452	-0.79525
	1.67687	-5.71949e-14	1.67687	-0.02393	1.67519	-0.95764	1.6749	-0.9642	1.67468	-0.79759
	1.67703	-6.86174e-14	1.67703	-0.0362	1.67535	-0.94935	1.67506	-0.96957	1.67484	-0.79536
	1.67719	-8.22721e-14	1.67719	-0.03086	1.67551	-0.94261	1.67522	-0.97715	1.675	-0.79529
	1.67735	-9.85832e-14	1.67735	-0.03226	1.67567	-0.93944	1.67538	-0.99021	1.67516	-0.79746
	1.67751	-1.18058e-13	1.67751	-0.02635	1.67583	-0.94436	1.67554	-0.97726	1.67532	-0.79477
	1.67767	-1.41291e-13	1.67767	-0.02369	1.67599	-0.9498	1.6757	-0.96244	1.67548	-0.80185
	1.67783	-1.69001e-13	1.67783	-0.02953	1.67615	-0.95479	1.67586	-0.9696	1.67564	-0.8012
	1.67799	-2.0202e-13	1.67799	-0.02992	1.67631	-0.95916	1.67602	-0.97938	1.6758	-0.81222
	1.67815	-2.41344e-13	1.67815	-0.03402	1.67647	-0.94792	1.67618	-0.97503	1.67596	-0.80596
	1.67831	-2.88149e-13	1.67831	-0.03413	1.67663	-0.96166	1.67634	-0.98537	1.67612	-0.79962
	1.67847	-3.43822e-13	1.67847	-0.04197	1.67679	-0.96388	1.6765	-0.9771	1.67628	-0.80242
	1.67863	-4.10004e-13	1.67863	-0.02613	1.67695	-0.95673	1.67666	-0.97446	1.67644	-0.81195
	1.67879	-4.88631e-13	1.67879	-0.02778	1.67711	-0.95072	1.67682	-0.98008	1.6766	-0.81301
	1.67895	-5.81984e-13	1.67895	-0.04569	1.67727	-0.95938	1.67698	-0.97596	1.67676	-0.82499
	1.67911	-6.92755e-13	1.67911	-0.0282	1.67743	-0.96432	1.67714	-0.98571	1.67692	-0.81805
	1.67927	-8.24109e-13	1.67927	-0.02843	1.67759	-0.95748	1.6773	-0.98129	1.67708	-0.81761
	1.67943	-9.79776e-13	1.67943	-0.03945	1.67775	-0.96032	1.67746	-0.98162	1.67724	-0.81893
	1.67959	-1.16415e-12	1.67959	-0.03138	1.67791	-0.96339	1.67762	-0.97777	1.6774	-0.81927
	1.67975	-1.38238e-12	1.67975	-0.02843	1.67807	-0.95816	1.67778	-0.97718	1.67756	-0.81841
	1.67991	-1.64052e-12	1.67991	-0.02788	1.67823	-0.95791	1.67794	-0.99789	1.67772	-0.8219
	1.68007	-1.94569e-12	1.68007	-0.02499	1.67839	-0.96742	1.6781	-0.98967	1.67788	-0.81488
	1.68023	-2.30624e-12	1.68023	-0.0337	1.67855	-0.95826	1.67826	-0.98009	1.67804	-0.81097
	1.68039	-2.73195e-12	1.68039	-0.03386	1.67871	-0.96303	1.67842	-0.98931	1.6782	-0.81633
	1.68055	-3.23428e-12	1.68055	-0.0237	1.67887	-0.96922	1.67858	-0.99097	1.67836	-0.81762
	1.68071	-3.82665e-12	1.68071	-0.02677	1.67903	-0.98034	1.67874	-0.99432	1.67852	-0.8022
	1.68087	-4.52479e-12	1.68087	-0.02828	1.67919	-0.98131	1.6789	-0.99641	1.67868	-0.81189
	1.68103	-5.35e-12	1.68103	-0.01903	1.67935	-0.97252	1.67906	-1.00498	1.67884	-0.83353
	1.68119	-6.31e-12	1.68119	-0.0191	1.67951	-0.96188	1.67922	-1.00279	1.679	-0.82713
	1.68135	-7.45e-12	1.68135	-0.03087	1.67967	-0.98316	1.67938	-1.00019	1.67916	-0.83034
	1.68151	-8.79e-12	1.68151	-0.03841	1.67983	-0.98368	1.67954	-1.00215	1.67932	-0.82857
	1.68167	-1.04e-11	1.68167	-0.02923	1.67999	-0.97764	1.6797	-1.00291	1.67948	-0.81886
	1.68184	-1.22e-11	1.68184	-0.00925	1.68015	-0.99234	1.67987	-0.99503	1.67964	-0.83173
	1.682	-1.44e-11	1.682	-0.03106	1.68031	-0.98403	1.68003	-1.01492	1.6798	-0.83926
	1.68216	-1.69e-11	1.68216	-0.02764	1.68047	-0.9693	1.68019	-1.00057	1.67996	-0.83585
	1.68232	-1.99e-11	1.68232	-0.0395	1.68063	-0.97783	1.68035	-1.00602	1.68012	-0.82946
	1.68248	-2.34e-11	1.68248	-0.03283	1.6808	-0.98981	1.68051	-1.01673	1.68028	-0.83183
	1.68264	-2.75e-11	1.68264	-0.04311	1.68096	-0.9792	1.68067	-1.02279	1.68044	-0.84662
	1.6828	-3.22e-11	1.6828	-0.04277	1.68112	-0.988	1.68083	-1.02543	1.6806	-0.84066
	1.68296	-3.78e-11	1.68296	-0.02908	1.68128	-0.99352	1.68099	-1.01621	1.68077	-0.84368
	1.68312	-4.44e-11	1.68312	-0.03803	1.68144	-0.98327	1.68115	-1.00988	1.68093	-0.84098
	1.68328	-5.2e-11	1.68328	-0.03957	1.6816	-0.97384	1.68131	-1.00025	1.68109	-0.85073
	1.68344	-6.09e-11	1.68344	-0.0345	1.68176	-0.98175	1.68147	-1.00464	1.68125	-0.83796
	1.68361	-7.12e-11	1.68361	-0.0192	1.68192	-0.98163	1.68163	-0.99962	1.68141	-0.8365
	1.68377	-8.33e-11	1.68377	-0.04624	1.68208	-0.97483	1.68179	-1.02996	1.68157	-0.84145
	1.68393	-9.74e-11	1.68393	-0.03915	1.68224	-0.97639	1.68196	-1.0246	1.68173	-0.84239
	1.68409	-1.14e-10	1.68409	-0.03232	1.6824	-0.9951	1.68212	-1.01952	1.68189	-0.84723
	1.68425	-1.33e-10	1.68425	-0.03201	1.68257	-0.99595	1.68228	-1.02517	1.68205	-0.85671
	1.68441	-1.55e-10	1.68441	-0.03925	1.68273	-0.99382	1.68244	-1.01509	1.68221	-0.8465
	1.68457	-1.81e-10	1.68457	-0.03615	1.68289	-1.00393	1.6826	-1.02146	1.68237	-0.83362
	1.68473	-2.11e-10	1.68473	-0.0339	1.68305	-1.00545	1.68276	-1.02976	1.68254	-0.8472
	1.6849	-2.45e-10	1.6849	-0.03313	1.68321	-1.00538	1.68292	-1.02689	1.6827	-0.85039
	1.68506	-2.85e-10	1.68506	-0.03642	1.68337	-1.00287	1.68308	-1.02941	1.68286	-0.85016
	1.68522	-3.32e-10	1.68522	-0.03425	1.68353	-1.00553	1.68324	-1.0298	1.68302	-0.84859
	1.68538	-3.86e-10	1.68538	-0.04134	1.68369	-1.00359	1.68341	-1.03227	1.68318	-0.84683
	1.68554	-4.48e-10	1.68554	-0.03743	1.68385	-0.9983	1.68357	-1.03464	1.68334	-0.85444
	1.6857	-5.21e-10	1.6857	-0.03988	1.68402	-1.01078	1.68373	-1.037	1.6835	-0.8585
	1.68586	6.77626e-19	1.68586	-0.0265	1.68418	-1.01301	1.68389	-1.03504	1.68366	-0.86613
	1.68603	6.77626e-19	1.68603	-0.03844	1.68434	-1.00256	1.68405	-1.03268	1.68383	-0.86623
	1.68619	6.77626e-19	1.68619	-0.03567	1.6845	-1.00932	1.68421	-1.03197	1.68399	-0.85624
	1.68635	6.77626e-19	1.68635	-0.0229	1.68466	-1.01794	1.68437	-1.03951	1.68415	-0.85737
	1.68651	2.41235e-18	1.68651	-0.02175	1.68482	-1.03263	1.68454	-1.05743	1.68431	-0.87781
	1.68667	2.41235e-18	1.68667	-0.03225	1.68498	-1.01934	1.6847	-1.04314	1.68447	-0.87368
	1.68683	1.54499e-18	1.68683	-0.02191	1.68515	-1.01868	1.68486	-1.04854	1.68463	-0.86955
	1.687	6.77626e-19	1.687	-0.02775	1.68531	-1.03082	1.68502	-1.03103	1.68479	-0.87295
	1.68716	2.41235e-18	1.68716	-0.0286	1.68547	-1.03273	1.68518	-1.02973	1.68496	-0.86538
	1.68732	6.77626e-19	1.68732	-0.04242	1.68563	-1.03805	1.68534	-1.03562	1.68512	-0.86658
	1.68748	1.54499e-18	1.68748	-0.04084	1.68579	-1.03382	1.6855	-1.04041	1.68528	-0.87193
	1.68764	6.77626e-19	1.68764	-0.03505	1.68595	-1.02463	1.68567	-1.05186	1.68544	-0.86206
	1.6878	1.21973e-18	1.6878	-0.03605	1.68612	-1.02507	1.68583	-1.05626	1.6856	-0.86215
	1.68797	1.11131e-18	1.68797	-0.03822	1.68628	-1.03919	1.68599	-1.06212	1.68576	-0.85473
	1.68813	6.77626e-19	1.68813	-0.03602	1.68644	-1.04434	1.68615	-1.05736	1.68593	-0.8586
	1.68829	1.54499e-18	1.68829	-0.029	1.6866	-1.05044	1.68631	-1.06691	1.68609	-0.86839
	1.68845	6.77626e-19	1.68845	-0.03516	1.68676	-1.04063	1.68647	-1.06512	1.68625	-0.85661
	1.68861	1.54499e-18	1.68861	-0.0348	1.68693	-1.04015	1.68664	-1.07274	1.68641	-0.85945
	1.68878	1.21973e-18	1.68878	-0.03101	1.68709	-1.0507	1.6868	-1.06924	1.68657	-0.86529
	1.68894	2.41235e-18	1.68894	-0.03036	1.68725	-1.04795	1.68696	-1.05929	1.68674	-0.87173
	1.6891	1.54499e-18	1.6891	-0.04389	1.68741	-1.05357	1.68712	-1.09152	1.6869	-0.88402
	1.68926	1.54499e-18	1.68926	-0.02929	1.68757	-1.05595	1.68728	-1.09659	1.68706	-0.88301
	1.68943	6.77626e-19	1.68943	-0.02801	1.68774	-1.04498	1.68745	-1.09153	1.68722	-0.87702
	1.68959	2.41235e-18	1.68959	-0.03408	1.6879	-1.0689	1.68761	-1.0959	1.68738	-0.88012
	1.68975	1.54499e-18	1.68975	-0.0366	1.68806	-1.0499	1.68777	-1.08604	1.68755	-0.87691
	1.68991	1.54499e-18	1.68991	-0.04594	1.68822	-1.0693	1.68793	-1.09056	1.68771	-0.87414
	1.69007	1.54499e-18	1.69007	-0.03803	1.68838	-1.07469	1.6881	-1.0847	1.68787	-0.86562
	1.69024	1.54499e-18	1.69024	-0.03657	1.68855	-1.05812	1.68826	-1.07921	1.68803	-0.8867
	1.6904	1.54499e-18	1.6904	-0.02946	1.68871	-1.05497	1.68842	-1.06725	1.68819	-0.88375
	1.69056	1.11131e-18	1.69056	-0.04309	1.68887	-1.0525	1.68858	-1.08246	1.68836	-0.8784
	1.69072	1.54499e-18	1.69072	-0.05115	1.68903	-1.05579	1.68874	-1.07765	1.68852	-0.88228
	1.69089	2.41235e-18	1.69089	-0.0288	1.6892	-1.06019	1.68891	-1.07198	1.68868	-0.87452
	1.69105	1.54499e-18	1.69105	-0.03316	1.68936	-1.06899	1.68907	-1.08188	1.68884	-0.88536
	1.69121	2.41235e-18	1.69121	-0.02788	1.68952	-1.0751	1.68923	-1.09155	1.68901	-0.87341
	1.69137	6.77626e-19	1.69137	-0.03224	1.68968	-1.06904	1.68939	-1.08854	1.68917	-0.87996
	1.69154	1.11131e-18	1.69154	-0.03499	1.68984	-1.05054	1.68956	-1.08986	1.68933	-0.89218
	1.6917	1.54499e-18	1.6917	-0.04157	1.69001	-1.06728	1.68972	-1.09129	1.68949	-0.88607
	1.69186	6.77626e-19	1.69186	-0.0346	1.69017	-1.06485	1.68988	-1.08513	1.68965	-0.9036
	1.69203	6.77626e-19	1.69203	-0.03458	1.69033	-1.07442	1.69004	-1.08325	1.68982	-0.90148
	1.69219	1.54499e-18	1.69219	-0.03664	1.6905	-1.08547	1.69021	-1.09931	1.68998	-0.90286
	1.69235	2.41235e-18	1.69235	-0.04739	1.69066	-1.0774	1.69037	-1.09437	1.69014	-0.87684
	1.69251	1.11131e-18	1.69251	-0.03449	1.69082	-1.0684	1.69053	-1.1085	1.69031	-0.88525
	1.69268	1.11131e-18	1.69268	-0.03859	1.69098	-1.07177	1.69069	-1.10228	1.69047	-0.88718
	1.69284	1.21973e-18	1.69284	-0.04756	1.69115	-1.07874	1.69086	-1.09999	1.69063	-0.891
	1.693	1.54499e-18	1.693	-0.03532	1.69131	-1.06855	1.69102	-1.106	1.69079	-0.90629
	1.69316	6.77626e-19	1.69316	-0.04167	1.69147	-1.08607	1.69118	-1.11596	1.69096	-0.91397
	1.69333	6.77626e-19	1.69333	-0.03889	1.69163	-1.07862	1.69134	-1.10989	1.69112	-0.9081
	1.69349	1.54499e-18	1.69349	-0.03439	1.6918	-1.08785	1.69151	-1.10686	1.69128	-0.90941
	1.69365	2.41235e-18	1.69365	-0.03431	1.69196	-1.09001	1.69167	-1.10679	1.69144	-0.90362
	1.69382	2.41235e-18	1.69382	-0.04051	1.69212	-1.08185	1.69183	-1.12721	1.69161	-0.90739
	1.69398	2.41235e-18	1.69398	-0.04965	1.69229	-1.08158	1.692	-1.11906	1.69177	-0.92047
	1.69414	6.77626e-19	1.69414	-0.04164	1.69245	-1.09524	1.69216	-1.11439	1.69193	-0.90771
	1.69431	6.77626e-19	1.69431	-0.04507	1.69261	-1.09014	1.69232	-1.12176	1.6921	-0.90159
	1.69447	6.77626e-19	1.69447	-0.05233	1.69277	-1.09133	1.69248	-1.12719	1.69226	-0.90516
	1.69463	1.11131e-18	1.69463	-0.04103	1.69294	-1.1123	1.69265	-1.12346	1.69242	-0.90594
	1.6948	1.11131e-18	1.6948	-0.03804	1.6931	-1.12355	1.69281	-1.13439	1.69258	-0.90144
	1.69496	6.77626e-19	1.69496	-0.05456	1.69326	-1.1168	1.69297	-1.13034	1.69275	-0.91219
	1.69512	1.54499e-18	1.69512	-0.05306	1.69343	-1.10323	1.69314	-1.12558	1.69291	-0.90807
	1.69529	6.77626e-19	1.69529	-0.04164	1.69359	-1.10203	1.6933	-1.12527	1.69307	-0.92367
	1.69545	6.77626e-19	1.69545	-0.03601	1.69375	-1.11607	1.69346	-1.13893	1.69324	-0.90956
	1.69561	6.77626e-19	1.69561	-0.04256	1.69392	-1.09863	1.69363	-1.12847	1.6934	-0.90052
	1.69578	1.21973e-18	1.69578	-0.04509	1.69408	-1.11088	1.69379	-1.13379	1.69356	-0.91959
	1.69594	1.11131e-18	1.69594	-0.03521	1.69424	-1.10297	1.69395	-1.13945	1.69373	-0.92302
	1.6961	1.11131e-18	1.6961	-0.0279	1.69441	-1.11547	1.69412	-1.14308	1.69389	-0.91999
	1.69627	6.77626e-19	1.69627	-0.02573	1.69457	-1.11616	1.69428	-1.14033	1.69405	-0.91821
	1.69643	1.11131e-18	1.69643	-0.04289	1.69473	-1.10546	1.69444	-1.15192	1.69422	-0.92496
	1.69659	1.54499e-18	1.69659	-0.04558	1.6949	-1.11535	1.69461	-1.14039	1.69438	-0.91375
	1.69676	6.77626e-19	1.69676	-0.05113	1.69506	-1.12002	1.69477	-1.14369	1.69454	-0.91347
	1.69692	6.77626e-19	1.69692	-0.04363	1.69522	-1.11482	1.69493	-1.15179	1.69471	-0.92147
	1.69708	1.54499e-18	1.69708	-0.04954	1.69539	-1.10881	1.6951	-1.15322	1.69487	-0.92931
	1.69725	1.54499e-18	1.69725	-0.06606	1.69555	-1.12267	1.69526	-1.15226	1.69503	-0.92112
	1.69741	1.54499e-18	1.69741	-0.05211	1.69571	-1.13077	1.69542	-1.13783	1.6952	-0.92649
	1.69758	1.21973e-18	1.69758	-0.05153	1.69588	-1.12356	1.69559	-1.1373	1.69536	-0.91854
	1.69774	1.54499e-18	1.69774	-0.0612	1.69604	-1.12954	1.69575	-1.13915	1.69552	-0.92507
	1.6979	2.41235e-18	1.6979	-0.05108	1.69621	-1.13866	1.69591	-1.15454	1.69569	-0.93066
	1.69807	6.77626e-19	1.69807	-0.04975	1.69637	-1.14099	1.69608	-1.15006	1.69585	-0.91937
	1.69823	2.41235e-18	1.69823	-0.04584	1.69653	-1.13934	1.69624	-1.15457	1.69602	-0.92719
	1.6984	1.54499e-18	1.6984	-0.03953	1.6967	-1.14005	1.69641	-1.15865	1.69618	-0.93758
	1.69856	1.11131e-18	1.69856	-0.04781	1.69686	-1.144	1.69657	-1.15964	1.69634	-0.93636
	1.69872	6.77626e-19	1.69872	-0.04793	1.69702	-1.15654	1.69673	-1.16598	1.69651	-0.93089
	1.69889	1.54499e-18	1.69889	-0.031	1.69719	-1.14615	1.6969	-1.16652	1.69667	-0.93307
	1.69905	1.11131e-18	1.69905	-0.02236	1.69735	-1.13751	1.69706	-1.1659	1.69683	-0.92275
	1.69922	1.54499e-18	1.69922	-0.03097	1.69752	-1.14904	1.69723	-1.16214	1.697	-0.94743
	1.69938	2.41235e-18	1.69938	-0.03343	1.69768	-1.16622	1.69739	-1.16998	1.69716	-0.94167
	1.69954	6.77626e-19	1.69954	-0.04152	1.69784	-1.16191	1.69755	-1.17905	1.69733	-0.94193
	1.69971	1.11131e-18	1.69971	-0.03235	1.69801	-1.15339	1.69772	-1.17767	1.69749	-0.94447
	1.69987	6.77626e-19	1.69987	-0.03523	1.69817	-1.16398	1.69788	-1.17482	1.69765	-0.94564
	1.70004	6.77626e-19	1.70004	-0.04432	1.69834	-1.16717	1.69805	-1.17861	1.69782	-0.92911
	1.7002	1.54499e-18	1.7002	-0.04005	1.6985	-1.15921	1.69821	-1.16794	1.69798	-0.93314
	1.70037	1.11131e-18	1.70037	-0.04776	1.69866	-1.16621	1.69837	-1.179	1.69815	-0.94501
	1.70053	1.11131e-18	1.70053	-0.0526	1.69883	-1.15678	1.69854	-1.18309	1.69831	-0.94393
	1.70069	2.41235e-18	1.70069	-0.04807	1.69899	-1.14958	1.6987	-1.18825	1.69847	-0.93741
	1.70086	2.41235e-18	1.70086	-0.03111	1.69916	-1.15888	1.69887	-1.18254	1.69864	-0.94618
	1.70102	1.54499e-18	1.70102	-0.03832	1.69932	-1.16548	1.69903	-1.18594	1.6988	-0.95003
	1.70119	6.77626e-19	1.70119	-0.04983	1.69949	-1.16788	1.69919	-1.19167	1.69897	-0.95518
	1.70135	6.77626e-19	1.70135	-0.05476	1.69965	-1.17806	1.69936	-1.1871	1.69913	-0.95055
	1.70152	1.54499e-18	1.70152	-0.05306	1.69981	-1.17278	1.69952	-1.18387	1.6993	-0.94944
	1.70168	1.11131e-18	1.70168	-0.04661	1.69998	-1.17866	1.69969	-1.18856	1.69946	-0.9526
	1.70185	1.11131e-18	1.70185	-0.03961	1.70014	-1.19115	1.69985	-1.1817	1.69962	-0.96671
	1.70201	6.77626e-19	1.70201	-0.04342	1.70031	-1.18782	1.70002	-1.20409	1.69979	-0.96833
	1.70217	6.77626e-19	1.70217	-0.04881	1.70047	-1.18102	1.70018	-1.19218	1.69995	-0.95732
	1.70234	8.94467e-19	1.70234	-0.04823	1.70064	-1.18271	1.70035	-1.20341	1.70012	-0.96525
	1.7025	6.77626e-19	1.7025	-0.04701	1.7008	-1.185	1.70051	-1.19421	1.70028	-0.96869
	1.70267	6.77626e-19	1.70267	-0.05322	1.70097	-1.18317	1.70067	-1.19278	1.70045	-0.97513
	1.70283	1.54499e-18	1.70283	-0.04594	1.70113	-1.19199	1.70084	-1.20404	1.70061	-0.96813
	1.703	6.77626e-19	1.703	-0.04762	1.70129	-1.19141	1.701	-1.20718	1.70078	-0.96781
	1.70316	6.77626e-19	1.70316	-0.03955	1.70146	-1.19434	1.70117	-1.21021	1.70094	-0.96672
	1.70333	6.77626e-19	1.70333	-0.04689	1.70162	-1.18716	1.70133	-1.21625	1.70111	-0.97929
	1.70349	6.77626e-19	1.70349	-0.04666	1.70179	-1.20287	1.7015	-1.20775	1.70127	-0.9717
	1.70366	6.77626e-19	1.70366	-0.03904	1.70195	-1.20004	1.70166	-1.21662	1.70144	-0.96717
	1.70382	-1.89735e-19	1.70382	-0.04877	1.70212	-1.20355	1.70183	-1.22524	1.7016	-0.97242
	1.70399	-1.89735e-19	1.70399	-0.03585	1.70228	-1.20191	1.70199	-1.21527	1.70176	-0.97431
	1.70415	-1.0571e-18	1.70415	-0.04761	1.70245	-1.19867	1.70216	-1.21627	1.70193	-0.97562
	1.70432	-1.92446e-18	1.70432	-0.039	1.70261	-1.20847	1.70232	-1.22337	1.70209	-0.97597
	1.70448	-2.35814e-18	1.70448	-0.04092	1.70278	-1.22305	1.70249	-1.21405	1.70226	-0.97721
	1.70465	-2.79182e-18	1.70465	-0.0344	1.70294	-1.22293	1.70265	-1.22503	1.70242	-0.98359
	1.70481	-4.52654e-18	1.70481	-0.03768	1.70311	-1.21429	1.70282	-1.22777	1.70259	-0.97124
	1.70498	-5.39391e-18	1.70498	-0.03978	1.70327	-1.23059	1.70298	-1.22479	1.70275	-0.96162
	1.70514	-7.12863e-18	1.70514	-0.03816	1.70344	-1.21352	1.70315	-1.23208	1.70292	-0.95951
	1.70531	-9.24282e-18	1.70531	-0.05229	1.7036	-1.21617	1.70331	-1.22651	1.70308	-0.99069
	1.70547	-1.14654e-17	1.70547	-0.04659	1.70377	-1.20465	1.70348	-1.23871	1.70325	-0.98731
	1.70564	-1.49349e-17	1.70564	-0.04151	1.70393	-1.19715	1.70364	-1.23621	1.70341	-0.99701
	1.70581	-1.84043e-17	1.70581	-0.04762	1.7041	-1.21904	1.70381	-1.23235	1.70358	-0.99741
	1.70597	-2.27411e-17	1.70597	-0.06404	1.70426	-1.21806	1.70397	-1.23372	1.70374	-0.98998
	1.70614	-2.8379e-17	1.70614	-0.06471	1.70443	-1.21862	1.70414	-1.23539	1.70391	-0.97915
	1.7063	-3.57516e-17	1.7063	-0.05164	1.70459	-1.21601	1.7043	-1.22665	1.70408	-0.974
	1.70647	-4.31241e-17	1.70647	-0.04497	1.70476	-1.21218	1.70447	-1.2539	1.70424	-0.98791
	1.70663	-5.30988e-17	1.70663	-0.04779	1.70493	-1.21855	1.70463	-1.25044	1.70441	-0.99202
	1.7068	-6.52419e-17	1.7068	-0.06312	1.70509	-1.24011	1.7048	-1.24519	1.70457	-0.98438
	1.70696	-8.06375e-17	1.70696	-0.06683	1.70526	-1.23925	1.70496	-1.25363	1.70474	-0.99498
	1.70713	-9.9069e-17	1.70713	-0.05524	1.70542	-1.23502	1.70513	-1.25645	1.7049	-0.99045
	1.7073	-1.22488e-16	1.7073	-0.04761	1.70559	-1.23519	1.7053	-1.25441	1.70507	-1.00111
	1.70746	-1.48509e-16	1.70746	-0.04273	1.70575	-1.23813	1.70546	-1.25574	1.70523	-1.00771
	1.70763	-1.81468e-16	1.70763	-0.0401	1.70592	-1.24648	1.70563	-1.25759	1.7054	-0.98169
	1.70779	-2.23102e-16	1.70779	-0.04346	1.70608	-1.24682	1.70579	-1.26086	1.70556	-0.98807
	1.70796	-2.72541e-16	1.70796	-0.05062	1.70625	-1.22808	1.70596	-1.26724	1.70573	-1.00533
	1.70812	-3.32389e-16	1.70812	-0.04644	1.70642	-1.22968	1.70612	-1.25398	1.7059	-0.99992
	1.70829	-4.06982e-16	1.70829	-0.04706	1.70658	-1.24161	1.70629	-1.26131	1.70606	-0.99948
	1.70846	-4.95453e-16	1.70846	-0.03664	1.70675	-1.23896	1.70645	-1.26131	1.70623	-1.00301
	1.70862	-6.03006e-16	1.70862	-0.05803	1.70691	-1.23611	1.70662	-1.26287	1.70639	-1.00932
	1.70879	-7.33978e-16	1.70879	-0.06331	1.70708	-1.23953	1.70679	-1.27242	1.70656	-1.00979
	1.70895	-8.93139e-16	1.70895	-0.06114	1.70724	-1.2497	1.70695	-1.26839	1.70672	-1.0002
	1.70912	-1.08699e-15	1.70912	-0.05192	1.70741	-1.25045	1.70712	-1.28252	1.70689	-1.00341
	1.70929	-1.31945e-15	1.70929	-0.05159	1.70758	-1.25017	1.70728	-1.29256	1.70706	-1.00191
	1.70945	-1.60264e-15	1.70945	-0.05327	1.70774	-1.26306	1.70745	-1.30067	1.70722	-1.00451
	1.70962	-1.94568e-15	1.70962	-0.04681	1.70791	-1.26453	1.70762	-1.292	1.70739	-1.00942
	1.70978	-2.35855e-15	1.70978	-0.03521	1.70807	-1.2602	1.70778	-1.28518	1.70755	-1.00132
	1.70995	-2.85988e-15	1.70995	-0.04286	1.70824	-1.26333	1.70795	-1.2873	1.70772	-1.02038
	1.71012	-3.46443e-15	1.71012	-0.0515	1.70841	-1.2746	1.70811	-1.28749	1.70788	-1.02346
	1.71028	-4.19388e-15	1.71028	-0.04876	1.70857	-1.27256	1.70828	-1.28561	1.70805	-1.02195
	1.71045	-5.07512e-15	1.71045	-0.05671	1.70874	-1.26397	1.70845	-1.28233	1.70822	-1.03165
	1.71062	-6.13677e-15	1.71062	-0.057	1.7089	-1.26441	1.70861	-1.28498	1.70838	-1.02703
	1.71078	-7.41597e-15	1.71078	-0.05297	1.70907	-1.26718	1.70878	-1.2859	1.70855	-1.02545
	1.71095	-8.95743e-15	1.71095	-0.04964	1.70924	-1.27029	1.70894	-1.29876	1.70872	-1.02167
	1.71111	-1.08101e-14	1.71111	-0.05659	1.7094	-1.27469	1.70911	-1.29893	1.70888	-1.01968
	1.71128	-1.3041e-14	1.71128	-0.05636	1.70957	-1.27762	1.70928	-1.29476	1.70905	-1.02161
	1.71145	-1.57203e-14	1.71145	-0.0494	1.70974	-1.27933	1.70944	-1.30624	1.70921	-1.03664
	1.71161	-1.89399e-14	1.71161	-0.04296	1.7099	-1.28413	1.70961	-1.30521	1.70938	-1.03083
	1.71178	-2.28049e-14	1.71178	-0.06773	1.71007	-1.29045	1.70978	-1.30867	1.70955	-1.02611
	1.71195	-2.74418e-14	1.71195	-0.06354	1.71023	-1.28481	1.70994	-1.32014	1.70971	-1.02509
	1.71211	-3.30024e-14	1.71211	-0.0588	1.7104	-1.29353	1.71011	-1.32152	1.70988	-1.03785
	1.71228	-3.96638e-14	1.71228	-0.06151	1.71057	-1.29565	1.71027	-1.32056	1.71005	-1.03514
	1.71245	-4.76448e-14	1.71245	-0.06212	1.71073	-1.30359	1.71044	-1.30997	1.71021	-1.03166
	1.71261	-5.71949e-14	1.71261	-0.05418	1.7109	-1.30817	1.71061	-1.31527	1.71038	-1.02118
	1.71278	-6.86174e-14	1.71278	-0.05129	1.71107	-1.30856	1.71077	-1.33163	1.71055	-1.02173
	1.71295	-8.22721e-14	1.71295	-0.05739	1.71123	-1.30255	1.71094	-1.32985	1.71071	-1.03094
	1.71311	-9.85832e-14	1.71311	-0.06321	1.7114	-1.29011	1.71111	-1.32177	1.71088	-1.04244
	1.71328	-1.18058e-13	1.71328	-0.04827	1.71157	-1.30499	1.71127	-1.30952	1.71104	-1.02706
	1.71345	-1.41291e-13	1.71345	-0.05564	1.71173	-1.30246	1.71144	-1.32685	1.71121	-1.03039
	1.71361	-1.69001e-13	1.71361	-0.05426	1.7119	-1.30598	1.71161	-1.32571	1.71138	-1.04648
	1.71378	-2.0202e-13	1.71378	-0.04564	1.71207	-1.3048	1.71177	-1.31501	1.71154	-1.06826
	1.71395	-2.41344e-13	1.71395	-0.04858	1.71223	-1.32013	1.71194	-1.32754	1.71171	-1.05153
	1.71412	-2.88149e-13	1.71412	-0.06331	1.7124	-1.32755	1.71211	-1.32193	1.71188	-1.05767
	1.71428	-3.43822e-13	1.71428	-0.05612	1.71257	-1.33089	1.71227	-1.31823	1.71205	-1.06235
	1.71445	-4.10004e-13	1.71445	-0.06266	1.71273	-1.33997	1.71244	-1.31874	1.71221	-1.05252
	1.71462	-4.88631e-13	1.71462	-0.07681	1.7129	-1.32652	1.71261	-1.33628	1.71238	-1.05561
	1.71478	-5.81984e-13	1.71478	-0.05613	1.71307	-1.33277	1.71277	-1.32816	1.71255	-1.04749
	1.71495	-6.92755e-13	1.71495	-0.0581	1.71323	-1.33618	1.71294	-1.34835	1.71271	-1.0471
	1.71512	-8.24109e-13	1.71512	-0.05379	1.7134	-1.32886	1.71311	-1.33456	1.71288	-1.05464
	1.71528	-9.79776e-13	1.71528	-0.05109	1.71357	-1.33216	1.71328	-1.33447	1.71305	-1.0639
	1.71545	-1.16415e-12	1.71545	-0.0448	1.71374	-1.32746	1.71344	-1.34939	1.71321	-1.05218
	1.71562	-1.38238e-12	1.71562	-0.03562	1.7139	-1.33336	1.71361	-1.3565	1.71338	-1.05216
	1.71579	-1.64052e-12	1.71579	-0.05047	1.71407	-1.34083	1.71378	-1.33928	1.71355	-1.06382
	1.71595	-1.94569e-12	1.71595	-0.06273	1.71424	-1.3452	1.71394	-1.34992	1.71372	-1.05298
	1.71612	-2.30624e-12	1.71612	-0.07138	1.7144	-1.33486	1.71411	-1.35692	1.71388	-1.05425
	1.71629	-2.73195e-12	1.71629	-0.05182	1.71457	-1.34485	1.71428	-1.35542	1.71405	-1.05131
	1.71646	-3.23428e-12	1.71646	-0.04622	1.71474	-1.34489	1.71445	-1.36007	1.71422	-1.06569
	1.71662	-3.82665e-12	1.71662	-0.05963	1.71491	-1.33949	1.71461	-1.35644	1.71438	-1.0651
	1.71679	-4.52479e-12	1.71679	-0.06223	1.71507	-1.34633	1.71478	-1.36332	1.71455	-1.06392
	1.71696	-5.35e-12	1.71696	-0.06269	1.71524	-1.3554	1.71495	-1.36306	1.71472	-1.0667
	1.71713	-6.31e-12	1.71713	-0.06258	1.71541	-1.36378	1.71512	-1.36869	1.71489	-1.07448
	1.71729	-7.45e-12	1.71729	-0.06743	1.71558	-1.34329	1.71528	-1.37701	1.71505	-1.07307
	1.71746	-8.79e-12	1.71746	-0.07922	1.71574	-1.34305	1.71545	-1.39102	1.71522	-1.0668
	1.71763	-1.04e-11	1.71763	-0.06213	1.71591	-1.3486	1.71562	-1.38095	1.71539	-1.06025
	1.7178	-1.22e-11	1.7178	-0.07159	1.71608	-1.35378	1.71578	-1.37175	1.71556	-1.06949
	1.71796	-1.44e-11	1.71796	-0.06588	1.71625	-1.36342	1.71595	-1.37889	1.71572	-1.07559
	1.71813	-1.69e-11	1.71813	-0.05585	1.71641	-1.36505	1.71612	-1.38642	1.71589	-1.08188
	1.7183	-1.99e-11	1.7183	-0.04676	1.71658	-1.37123	1.71629	-1.38301	1.71606	-1.0693
	1.71847	-2.34e-11	1.71847	-0.04468	1.71675	-1.37107	1.71646	-1.36636	1.71623	-1.07293
	1.71864	-2.75e-11	1.71864	-0.05092	1.71692	-1.36502	1.71662	-1.3772	1.71639	-1.09968
	1.7188	-3.22e-11	1.7188	-0.05853	1.71708	-1.37531	1.71679	-1.39246	1.71656	-1.09141
	1.71897	-3.78e-11	1.71897	-0.07342	1.71725	-1.37911	1.71696	-1.39727	1.71673	-1.07409
	1.71914	-4.44e-11	1.71914	-0.07519	1.71742	-1.38788	1.71713	-1.39996	1.7169	-1.08222
	1.71931	-5.2e-11	1.71931	-0.05876	1.71759	-1.38795	1.71729	-1.40332	1.71706	-1.08712
	1.71948	-6.09e-11	1.71948	-0.06627	1.71776	-1.38471	1.71746	-1.40045	1.71723	-1.09093
	1.71964	-7.12e-11	1.71964	-0.0566	1.71792	-1.3853	1.71763	-1.38947	1.7174	-1.09878
	1.71981	-8.33e-11	1.71981	-0.06208	1.71809	-1.38396	1.7178	-1.39547	1.71757	-1.09146
	1.71998	-9.74e-11	1.71998	-0.07181	1.71826	-1.39051	1.71797	-1.39793	1.71774	-1.09915
	1.72015	-1.14e-10	1.72015	-0.06863	1.71843	-1.38209	1.71813	-1.39548	1.7179	-1.07981
	1.72032	-1.33e-10	1.72032	-0.07192	1.7186	-1.38309	1.7183	-1.39667	1.71807	-1.08693
	1.72048	-1.55e-10	1.72048	-0.06895	1.71876	-1.38237	1.71847	-1.39915	1.71824	-1.08354
	1.72065	-1.81e-10	1.72065	-0.06155	1.71893	-1.39115	1.71864	-1.40904	1.71841	-1.10164
	1.72082	-2.11e-10	1.72082	-0.05968	1.7191	-1.40069	1.71881	-1.42882	1.71858	-1.09492
	1.72099	-2.45e-10	1.72099	-0.064	1.71927	-1.40311	1.71897	-1.42525	1.71874	-1.09413
	1.72116	-2.85e-10	1.72116	-0.06943	1.71944	-1.39951	1.71914	-1.41738	1.71891	-1.10425
	1.72133	-3.32e-10	1.72133	-0.05856	1.7196	-1.41732	1.71931	-1.40833	1.71908	-1.10518
	1.72149	-3.86e-10	1.72149	-0.05461	1.71977	-1.43092	1.71948	-1.41778	1.71925	-1.10633
	1.72166	-4.48e-10	1.72166	-0.05856	1.71994	-1.42874	1.71965	-1.43515	1.71942	-1.11509
	1.72183	-5.21e-10	1.72183	-0.06058	1.72011	-1.42471	1.71981	-1.4504	1.71959	-1.11165
	1.722	6.77626e-19	1.722	-0.06352	1.72028	-1.40941	1.71998	-1.43689	1.71975	-1.1023
	1.72217	6.77626e-19	1.72217	-0.06861	1.72045	-1.40568	1.72015	-1.43384	1.71992	-1.10914
	1.72234	6.77626e-19	1.72234	-0.07836	1.72061	-1.42038	1.72032	-1.44204	1.72009	-1.11424
	1.72251	6.77626e-19	1.72251	-0.07194	1.72078	-1.42385	1.72049	-1.43973	1.72026	-1.1058
	1.72267	2.41235e-18	1.72267	-0.06165	1.72095	-1.41979	1.72066	-1.44157	1.72043	-1.11398
	1.72284	2.41235e-18	1.72284	-0.07571	1.72112	-1.43937	1.72083	-1.46107	1.7206	-1.10283
	1.72301	1.54499e-18	1.72301	-0.07088	1.72129	-1.45337	1.72099	-1.45094	1.72076	-1.1061
	1.72318	6.77626e-19	1.72318	-0.07476	1.72146	-1.43682	1.72116	-1.43862	1.72093	-1.12212
	1.72335	2.41235e-18	1.72335	-0.072	1.72163	-1.42773	1.72133	-1.44009	1.7211	-1.11883
	1.72352	6.77626e-19	1.72352	-0.06477	1.72179	-1.43733	1.7215	-1.43917	1.72127	-1.12276
	1.72369	1.54499e-18	1.72369	-0.06194	1.72196	-1.44422	1.72167	-1.45333	1.72144	-1.13956
	1.72386	6.77626e-19	1.72386	-0.0506	1.72213	-1.44308	1.72184	-1.45596	1.72161	-1.13147
	1.72403	1.21973e-18	1.72403	-0.06035	1.7223	-1.44991	1.72201	-1.46065	1.72178	-1.12732
	1.72419	1.11131e-18	1.72419	-0.05812	1.72247	-1.44728	1.72217	-1.46151	1.72194	-1.12857
	1.72436	6.77626e-19	1.72436	-0.05277	1.72264	-1.44491	1.72234	-1.46219	1.72211	-1.13009
	1.72453	1.54499e-18	1.72453	-0.06442	1.72281	-1.45216	1.72251	-1.46719	1.72228	-1.12875
	1.7247	6.77626e-19	1.7247	-0.0563	1.72298	-1.4611	1.72268	-1.46022	1.72245	-1.13154
	1.72487	1.54499e-18	1.72487	-0.06519	1.72314	-1.45756	1.72285	-1.46854	1.72262	-1.13776
	1.72504	1.21973e-18	1.72504	-0.07034	1.72331	-1.45631	1.72302	-1.47978	1.72279	-1.1392
	1.72521	2.41235e-18	1.72521	-0.0622	1.72348	-1.4653	1.72319	-1.47569	1.72296	-1.1366
	1.72538	1.54499e-18	1.72538	-0.06971	1.72365	-1.4652	1.72336	-1.46828	1.72313	-1.13813
	1.72555	1.54499e-18	1.72555	-0.06381	1.72382	-1.4783	1.72353	-1.47958	1.7233	-1.15633
	1.72572	6.77626e-19	1.72572	-0.05926	1.72399	-1.46848	1.72369	-1.4791	1.72346	-1.14571
	1.72589	2.41235e-18	1.72589	-0.07642	1.72416	-1.47259	1.72386	-1.4732	1.72363	-1.14403
	1.72605	1.54499e-18	1.72605	-0.06861	1.72433	-1.47717	1.72403	-1.47505	1.7238	-1.1443
	1.72622	1.54499e-18	1.72622	-0.0574	1.7245	-1.47866	1.7242	-1.48756	1.72397	-1.15052
	1.72639	1.54499e-18	1.72639	-0.07809	1.72467	-1.48517	1.72437	-1.50515	1.72414	-1.15342
	1.72656	1.54499e-18	1.72656	-0.07446	1.72484	-1.48992	1.72454	-1.49824	1.72431	-1.15272
	1.72673	1.54499e-18	1.72673	-0.05851	1.72501	-1.48606	1.72471	-1.47862	1.72448	-1.15624
	1.7269	1.11131e-18	1.7269	-0.06006	1.72517	-1.48033	1.72488	-1.48914	1.72465	-1.15257
	1.72707	1.54499e-18	1.72707	-0.06847	1.72534	-1.47565	1.72505	-1.49186	1.72482	-1.14952
	1.72724	2.41235e-18	1.72724	-0.07605	1.72551	-1.48726	1.72522	-1.49951	1.72499	-1.16128
	1.72741	1.54499e-18	1.72741	-0.05319	1.72568	-1.48303	1.72539	-1.50201	1.72516	-1.16064
	1.72758	2.41235e-18	1.72758	-0.05794	1.72585	-1.50131	1.72556	-1.5034	1.72533	-1.16172
	1.72775	6.77626e-19	1.72775	-0.07319	1.72602	-1.51353	1.72573	-1.5204	1.7255	-1.16595
	1.72792	1.11131e-18	1.72792	-0.05287	1.72619	-1.50076	1.7259	-1.51569	1.72566	-1.15783
	1.72809	1.54499e-18	1.72809	-0.07094	1.72636	-1.5021	1.72607	-1.51408	1.72583	-1.16611
	1.72826	6.77626e-19	1.72826	-0.07816	1.72653	-1.518	1.72623	-1.50893	1.726	-1.17665
	1.72843	6.77626e-19	1.72843	-0.08158	1.7267	-1.51707	1.7264	-1.51693	1.72617	-1.18298
	1.7286	1.54499e-18	1.7286	-0.07178	1.72687	-1.50165	1.72657	-1.52899	1.72634	-1.18038
	1.72877	2.41235e-18	1.72877	-0.06484	1.72704	-1.5025	1.72674	-1.5208	1.72651	-1.18054
	1.72894	1.11131e-18	1.72894	-0.06889	1.72721	-1.51924	1.72691	-1.52399	1.72668	-1.17064
	1.72911	1.11131e-18	1.72911	-0.06404	1.72738	-1.51821	1.72708	-1.51696	1.72685	-1.16854
	1.72928	1.21973e-18	1.72928	-0.07303	1.72755	-1.52506	1.72725	-1.51477	1.72702	-1.18189
	1.72945	1.54499e-18	1.72945	-0.07177	1.72772	-1.52358	1.72742	-1.527	1.72719	-1.17271
	1.72962	6.77626e-19	1.72962	-0.0743	1.72789	-1.52925	1.72759	-1.53371	1.72736	-1.18555
	1.72979	6.77626e-19	1.72979	-0.07347	1.72806	-1.53851	1.72776	-1.54254	1.72753	-1.18499
	1.72996	1.54499e-18	1.72996	-0.0828	1.72823	-1.53047	1.72793	-1.5449	1.7277	-1.18174
	1.73013	2.41235e-18	1.73013	-0.07901	1.7284	-1.53415	1.7281	-1.54438	1.72787	-1.18819
	1.7303	2.41235e-18	1.7303	-0.06787	1.72857	-1.54342	1.72827	-1.55159	1.72804	-1.18868
	1.73047	2.41235e-18	1.73047	-0.07451	1.72874	-1.53182	1.72844	-1.54564	1.72821	-1.19106
	1.73064	6.77626e-19	1.73064	-0.08144	1.72891	-1.53621	1.72861	-1.55336	1.72838	-1.18423
	1.73081	6.77626e-19	1.73081	-0.08203	1.72908	-1.53914	1.72878	-1.5475	1.72855	-1.18553
	1.73098	6.77626e-19	1.73098	-0.07988	1.72925	-1.54878	1.72895	-1.54812	1.72872	-1.20208
	1.73115	1.11131e-18	1.73115	-0.05972	1.72942	-1.54639	1.72912	-1.55091	1.72889	-1.18444
	1.73132	1.11131e-18	1.73132	-0.06512	1.72959	-1.56035	1.72929	-1.55949	1.72906	-1.17447
	1.73149	6.77626e-19	1.73149	-0.07958	1.72976	-1.56632	1.72946	-1.57561	1.72923	-1.19375
	1.73166	1.54499e-18	1.73166	-0.07495	1.72993	-1.56894	1.72963	-1.56692	1.7294	-1.20513
	1.73183	6.77626e-19	1.73183	-0.07965	1.7301	-1.55788	1.7298	-1.571	1.72957	-1.20536
	1.732	6.77626e-19	1.732	-0.06964	1.73027	-1.55617	1.72997	-1.56926	1.72974	-1.19208
	1.73217	6.77626e-19	1.73217	-0.08215	1.73044	-1.56752	1.73014	-1.56913	1.72991	-1.19607
	1.73234	1.21973e-18	1.73234	-0.07337	1.73061	-1.57465	1.73031	-1.58423	1.73008	-1.19767
	1.73251	1.11131e-18	1.73251	-0.07952	1.73078	-1.57628	1.73048	-1.58953	1.73025	-1.20047
	1.73268	1.11131e-18	1.73268	-0.08888	1.73095	-1.58917	1.73065	-1.59206	1.73042	-1.20027
	1.73285	6.77626e-19	1.73285	-0.07956	1.73112	-1.60305	1.73083	-1.57141	1.73059	-1.20673
	1.73303	1.11131e-18	1.73303	-0.0721	1.73129	-1.58375	1.731	-1.57497	1.73076	-1.21142
	1.7332	1.54499e-18	1.7332	-0.07492	1.73146	-1.57575	1.73117	-1.59255	1.73093	-1.20638
	1.73337	6.77626e-19	1.73337	-0.0836	1.73163	-1.58976	1.73134	-1.60548	1.73111	-1.2146
	1.73354	6.77626e-19	1.73354	-0.07365	1.7318	-1.5963	1.73151	-1.58781	1.73128	-1.20534
	1.73371	1.54499e-18	1.73371	-0.07112	1.73197	-1.60223	1.73168	-1.58916	1.73145	-1.20154
	1.73388	1.54499e-18	1.73388	-0.06847	1.73215	-1.60215	1.73185	-1.61149	1.73162	-1.21389
	1.73405	1.54499e-18	1.73405	-0.07343	1.73232	-1.5929	1.73202	-1.60907	1.73179	-1.20557
	1.73422	1.21973e-18	1.73422	-0.06669	1.73249	-1.59697	1.73219	-1.60628	1.73196	-1.20723
	1.73439	1.54499e-18	1.73439	-0.07145	1.73266	-1.60149	1.73236	-1.60554	1.73213	-1.22016
	1.73456	2.41235e-18	1.73456	-0.0713	1.73283	-1.60515	1.73253	-1.60829	1.7323	-1.23061
	1.73473	6.77626e-19	1.73473	-0.08047	1.733	-1.60126	1.7327	-1.61984	1.73247	-1.23011
	1.73491	2.41235e-18	1.73491	-0.07866	1.73317	-1.61838	1.73287	-1.62089	1.73264	-1.21949
	1.73508	1.54499e-18	1.73508	-0.08696	1.73334	-1.62308	1.73304	-1.61929	1.73281	-1.21783
	1.73525	1.11131e-18	1.73525	-0.09433	1.73351	-1.60891	1.73322	-1.62342	1.73298	-1.21036
	1.73542	6.77626e-19	1.73542	-0.06805	1.73368	-1.62401	1.73339	-1.62989	1.73315	-1.22522
	1.73559	1.54499e-18	1.73559	-0.06405	1.73385	-1.62478	1.73356	-1.63491	1.73333	-1.21798
	1.73576	1.11131e-18	1.73576	-0.06881	1.73402	-1.61888	1.73373	-1.63377	1.7335	-1.21943
	1.73593	1.54499e-18	1.73593	-0.07959	1.7342	-1.63038	1.7339	-1.64476	1.73367	-1.21715
	1.7361	2.41235e-18	1.7361	-0.0719	1.73437	-1.63319	1.73407	-1.63495	1.73384	-1.23008
	1.73628	6.77626e-19	1.73628	-0.07779	1.73454	-1.64286	1.73424	-1.63219	1.73401	-1.24399
	1.73645	1.11131e-18	1.73645	-0.08273	1.73471	-1.64443	1.73441	-1.65031	1.73418	-1.25058
	1.73662	6.77626e-19	1.73662	-0.08818	1.73488	-1.65345	1.73458	-1.6595	1.73435	-1.23808
	1.73679	6.77626e-19	1.73679	-0.08716	1.73505	-1.65351	1.73476	-1.65337	1.73452	-1.24397
	1.73696	1.54499e-18	1.73696	-0.07505	1.73522	-1.64005	1.73493	-1.66422	1.73469	-1.24831
	1.73713	1.11131e-18	1.73713	-0.07626	1.73539	-1.65849	1.7351	-1.66357	1.73487	-1.24574
	1.7373	1.11131e-18	1.7373	-0.07822	1.73557	-1.65425	1.73527	-1.64236	1.73504	-1.24736
	1.73748	2.41235e-18	1.73748	-0.08245	1.73574	-1.63579	1.73544	-1.63702	1.73521	-1.23923
	1.73765	2.41235e-18	1.73765	-0.08028	1.73591	-1.66537	1.73561	-1.6511	1.73538	-1.24392
	1.73782	1.54499e-18	1.73782	-0.07129	1.73608	-1.6732	1.73578	-1.66945	1.73555	-1.26046
	1.73799	6.77626e-19	1.73799	-0.07918	1.73625	-1.66506	1.73595	-1.66551	1.73572	-1.26834
	1.73816	6.77626e-19	1.73816	-0.08033	1.73642	-1.6743	1.73613	-1.66295	1.73589	-1.25297
	1.73833	1.54499e-18	1.73833	-0.07904	1.73659	-1.67166	1.7363	-1.66929	1.73607	-1.25118
	1.73851	1.11131e-18	1.73851	-0.0882	1.73677	-1.6819	1.73647	-1.67099	1.73624	-1.25891
	1.73868	1.11131e-18	1.73868	-0.10008	1.73694	-1.68224	1.73664	-1.67029	1.73641	-1.25454
	1.73885	6.77626e-19	1.73885	-0.08091	1.73711	-1.67748	1.73681	-1.67144	1.73658	-1.25308
	1.73902	6.77626e-19	1.73902	-0.08288	1.73728	-1.67634	1.73698	-1.66407	1.73675	-1.25139
	1.73919	8.94467e-19	1.73919	-0.09572	1.73745	-1.68149	1.73716	-1.68711	1.73692	-1.26411
	1.73936	6.77626e-19	1.73936	-0.07662	1.73763	-1.68725	1.73733	-1.67507	1.7371	-1.27643
	1.73954	6.77626e-19	1.73954	-0.08272	1.7378	-1.69428	1.7375	-1.68308	1.73727	-1.28804
	1.73971	1.54499e-18	1.73971	-0.07401	1.73797	-1.70278	1.73767	-1.70166	1.73744	-1.28497
	1.73988	6.77626e-19	1.73988	-0.07904	1.73814	-1.70755	1.73784	-1.70557	1.73761	-1.2739
	1.74005	6.77626e-19	1.74005	-0.08982	1.73831	-1.70178	1.73801	-1.70762	1.73778	-1.28237
	1.74023	6.77626e-19	1.74023	-0.09066	1.73848	-1.69983	1.73819	-1.69943	1.73795	-1.27041
	1.7404	6.77626e-19	1.7404	-0.08648	1.73866	-1.6938	1.73836	-1.7009	1.73813	-1.26282
	1.74057	6.77626e-19	1.74057	-0.09074	1.73883	-1.69383	1.73853	-1.68937	1.7383	-1.28454
	1.74074	-1.89735e-19	1.74074	-0.09628	1.739	-1.70605	1.7387	-1.68674	1.73847	-1.28008
	1.74091	-1.89735e-19	1.74091	-0.07592	1.73917	-1.71118	1.73887	-1.69615	1.73864	-1.29055
	1.74109	-1.0571e-18	1.74109	-0.07825	1.73934	-1.72109	1.73905	-1.71157	1.73881	-1.29088
	1.74126	-1.92446e-18	1.74126	-0.07995	1.73952	-1.72995	1.73922	-1.71397	1.73899	-1.2715
	1.74143	-2.35814e-18	1.74143	-0.07708	1.73969	-1.72109	1.73939	-1.70644	1.73916	-1.28145
	1.7416	-2.79182e-18	1.7416	-0.08724	1.73986	-1.72213	1.73956	-1.71765	1.73933	-1.28683
	1.74178	-4.52654e-18	1.74178	-0.09634	1.74003	-1.71985	1.73974	-1.72195	1.7395	-1.28739
	1.74195	-5.39391e-18	1.74195	-0.08155	1.74021	-1.73955	1.73991	-1.72866	1.73968	-1.29828
	1.74212	-7.12863e-18	1.74212	-0.07676	1.74038	-1.73815	1.74008	-1.72857	1.73985	-1.2842
	1.74229	-9.24282e-18	1.74229	-0.09084	1.74055	-1.75034	1.74025	-1.72224	1.74002	-1.29476
	1.74247	-1.14654e-17	1.74247	-0.08016	1.74072	-1.74342	1.74042	-1.72955	1.74019	-1.29711
	1.74264	-1.49349e-17	1.74264	-0.08391	1.7409	-1.74905	1.7406	-1.7385	1.74036	-1.29699
	1.74281	-1.84043e-17	1.74281	-0.06984	1.74107	-1.75316	1.74077	-1.73797	1.74054	-1.30954
	1.74298	-2.27411e-17	1.74298	-0.09403	1.74124	-1.75496	1.74094	-1.74242	1.74071	-1.29961
	1.74316	-2.8379e-17	1.74316	-0.08771	1.74141	-1.76508	1.74111	-1.75966	1.74088	-1.29911
	1.74333	-3.57516e-17	1.74333	-0.08445	1.74159	-1.76534	1.74129	-1.75614	1.74105	-1.30417
	1.7435	-4.31241e-17	1.7435	-0.10092	1.74176	-1.7783	1.74146	-1.75513	1.74123	-1.3049
	1.74367	-5.30988e-17	1.74367	-0.0873	1.74193	-1.77011	1.74163	-1.74416	1.7414	-1.29453
	1.74385	-6.52419e-17	1.74385	-0.0848	1.7421	-1.77976	1.7418	-1.75047	1.74157	-1.30423
	1.74402	-8.06375e-17	1.74402	-0.10238	1.74228	-1.78183	1.74198	-1.76252	1.74174	-1.31566
	1.74419	-9.9069e-17	1.74419	-0.0946	1.74245	-1.77591	1.74215	-1.77481	1.74192	-1.30844
	1.74437	-1.22488e-16	1.74437	-0.09935	1.74262	-1.77411	1.74232	-1.76707	1.74209	-1.31324
	1.74454	-1.48509e-16	1.74454	-0.10653	1.74279	-1.78404	1.7425	-1.76832	1.74226	-1.31987
	1.74471	-1.81468e-16	1.74471	-0.11051	1.74297	-1.78943	1.74267	-1.77379	1.74244	-1.30584
	1.74489	-2.23102e-16	1.74489	-0.09644	1.74314	-1.78972	1.74284	-1.76206	1.74261	-1.31285
	1.74506	-2.72541e-16	1.74506	-0.09252	1.74331	-1.79599	1.74301	-1.75786	1.74278	-1.31897
	1.74523	-3.32389e-16	1.74523	-0.08931	1.74349	-1.79391	1.74319	-1.77568	1.74295	-1.32718
	1.7454	-4.06982e-16	1.7454	-0.08313	1.74366	-1.80677	1.74336	-1.78728	1.74313	-1.33362
	1.74558	-4.95453e-16	1.74558	-0.08116	1.74383	-1.80934	1.74353	-1.79732	1.7433	-1.33122
	1.74575	-6.03006e-16	1.74575	-0.08694	1.744	-1.80287	1.74371	-1.80092	1.74347	-1.32624
	1.74592	-7.33978e-16	1.74592	-0.08126	1.74418	-1.81596	1.74388	-1.80113	1.74365	-1.32848
	1.7461	-8.93139e-16	1.7461	-0.07855	1.74435	-1.82397	1.74405	-1.80359	1.74382	-1.32716
	1.74627	-1.08699e-15	1.74627	-0.08811	1.74452	-1.81897	1.74423	-1.7963	1.74399	-1.32771
	1.74644	-1.31945e-15	1.74644	-0.07926	1.7447	-1.82184	1.7444	-1.79658	1.74417	-1.32949
	1.74662	-1.60264e-15	1.74662	-0.09215	1.74487	-1.822	1.74457	-1.80314	1.74434	-1.32908
	1.74679	-1.94568e-15	1.74679	-0.10161	1.74504	-1.8221	1.74474	-1.81046	1.74451	-1.32324
	1.74696	-2.35855e-15	1.74696	-0.09801	1.74522	-1.82145	1.74492	-1.81068	1.74468	-1.33871
	1.74714	-2.85988e-15	1.74714	-0.08854	1.74539	-1.82783	1.74509	-1.79147	1.74486	-1.35797
	1.74731	-3.46443e-15	1.74731	-0.09776	1.74556	-1.83669	1.74526	-1.79366	1.74503	-1.35214
	1.74748	-4.19388e-15	1.74748	-0.09359	1.74574	-1.84042	1.74544	-1.81794	1.7452	-1.36261
	1.74766	-5.07512e-15	1.74766	-0.08789	1.74591	-1.85133	1.74561	-1.82546	1.74538	-1.35119
	1.74783	-6.13677e-15	1.74783	-0.10451	1.74608	-1.86616	1.74578	-1.83332	1.74555	-1.34521
	1.74801	-7.41597e-15	1.74801	-0.08501	1.74626	-1.86747	1.74596	-1.82519	1.74572	-1.34931
	1.74818	-8.95743e-15	1.74818	-0.09328	1.74643	-1.86989	1.74613	-1.82039	1.7459	-1.34982
	1.74835	-1.08101e-14	1.74835	-0.09636	1.7466	-1.85769	1.74631	-1.83705	1.74607	-1.34894
	1.74853	-1.3041e-14	1.74853	-0.08945	1.74678	-1.8688	1.74648	-1.84066	1.74625	-1.36285
	1.7487	-1.57203e-14	1.7487	-0.08844	1.74695	-1.87364	1.74665	-1.83007	1.74642	-1.348
	1.74887	-1.89399e-14	1.74887	-0.1018	1.74712	-1.86451	1.74683	-1.8227	1.74659	-1.35965
	1.74905	-2.28049e-14	1.74905	-0.09943	1.7473	-1.85497	1.747	-1.84527	1.74677	-1.35951
	1.74922	-2.74418e-14	1.74922	-0.08829	1.74747	-1.87868	1.74717	-1.84889	1.74694	-1.36671
	1.7494	-3.30024e-14	1.7494	-0.09798	1.74765	-1.88713	1.74735	-1.85	1.74711	-1.35163
	1.74957	-3.96638e-14	1.74957	-0.10798	1.74782	-1.88359	1.74752	-1.85037	1.74729	-1.36797
	1.74974	-4.76448e-14	1.74974	-0.08873	1.74799	-1.8926	1.74769	-1.86311	1.74746	-1.36825
	1.74992	-5.71949e-14	1.74992	-0.08463	1.74817	-1.89672	1.74787	-1.86456	1.74763	-1.36068
	1.75009	-6.86174e-14	1.75009	-0.081	1.74834	-1.90501	1.74804	-1.87232	1.74781	-1.36683
	1.75027	-8.22721e-14	1.75027	-0.08666	1.74852	-1.88611	1.74822	-1.89454	1.74798	-1.3561
	1.75044	-9.85832e-14	1.75044	-0.09739	1.74869	-1.89478	1.74839	-1.88295	1.74816	-1.35008
	1.75061	-1.18058e-13	1.75061	-0.08368	1.74886	-1.89643	1.74856	-1.87358	1.74833	-1.36987
	1.75079	-1.41291e-13	1.75079	-0.08271	1.74904	-1.89936	1.74874	-1.88228	1.7485	-1.37256
	1.75096	-1.69001e-13	1.75096	-0.09409	1.74921	-1.92274	1.74891	-1.88393	1.74868	-1.37716
	1.75114	-2.0202e-13	1.75114	-0.10053	1.74939	-1.92705	1.74909	-1.88323	1.74885	-1.37823
	1.75131	-2.41344e-13	1.75131	-0.09042	1.74956	-1.9241	1.74926	-1.8821	1.74903	-1.37691
	1.75149	-2.88149e-13	1.75149	-0.10076	1.74973	-1.92816	1.74943	-1.88394	1.7492	-1.38279
	1.75166	-3.43822e-13	1.75166	-0.10117	1.74991	-1.92556	1.74961	-1.88803	1.74937	-1.3816
	1.75183	-4.10004e-13	1.75183	-0.10659	1.75008	-1.93783	1.74978	-1.88891	1.74955	-1.38796
	1.75201	-4.88631e-13	1.75201	-0.0979	1.75026	-1.93502	1.74996	-1.88507	1.74972	-1.39634
	1.75218	-5.81984e-13	1.75218	-0.09493	1.75043	-1.92841	1.75013	-1.90418	1.7499	-1.38967
	1.75236	-6.92755e-13	1.75236	-0.0907	1.75061	-1.94536	1.75031	-1.90801	1.75007	-1.39675
	1.75253	-8.24109e-13	1.75253	-0.09267	1.75078	-1.95321	1.75048	-1.90381	1.75025	-1.39739
	1.75271	-9.79776e-13	1.75271	-0.1089	1.75095	-1.9413	1.75065	-1.90654	1.75042	-1.40219
	1.75288	-1.16415e-12	1.75288	-0.10756	1.75113	-1.95907	1.75083	-1.92404	1.75059	-1.39353
	1.75306	-1.38238e-12	1.75306	-0.0936	1.7513	-1.95817	1.751	-1.92351	1.75077	-1.39744
	1.75323	-1.64052e-12	1.75323	-0.09761	1.75148	-1.95431	1.75118	-1.90943	1.75094	-1.40562
	1.75341	-1.94569e-12	1.75341	-0.10173	1.75165	-1.95674	1.75135	-1.91958	1.75112	-1.40107
	1.75358	-2.30624e-12	1.75358	-0.09132	1.75183	-1.965	1.75153	-1.93207	1.75129	-1.40474
	1.75376	-2.73195e-12	1.75376	-0.09518	1.752	-1.98345	1.7517	-1.94437	1.75147	-1.4055
	1.75393	-3.23428e-12	1.75393	-0.11256	1.75218	-1.97124	1.75188	-1.94161	1.75164	-1.41777
	1.75411	-3.82665e-12	1.75411	-0.11633	1.75235	-1.96187	1.75205	-1.93605	1.75182	-1.41978
	1.75428	-4.52479e-12	1.75428	-0.0981	1.75253	-1.97079	1.75223	-1.93504	1.75199	-1.4178
	1.75446	-5.35e-12	1.75446	-0.09707	1.7527	-1.98191	1.7524	-1.93816	1.75217	-1.43702
	1.75463	-6.31e-12	1.75463	-0.11746	1.75287	-1.99289	1.75257	-1.93412	1.75234	-1.42351
	1.75481	-7.45e-12	1.75481	-0.10686	1.75305	-1.99621	1.75275	-1.94357	1.75252	-1.40919
	1.75498	-8.79e-12	1.75498	-0.08668	1.75322	-1.98899	1.75292	-1.95811	1.75269	-1.41794
	1.75516	-1.04e-11	1.75516	-0.10645	1.7534	-1.99394	1.7531	-1.95423	1.75287	-1.41274
	1.75533	-1.22e-11	1.75533	-0.10893	1.75357	-1.99535	1.75327	-1.95808	1.75304	-1.42777
	1.75551	-1.44e-11	1.75551	-0.1037	1.75375	-2.00962	1.75345	-1.96602	1.75321	-1.43011
	1.75568	-1.69e-11	1.75568	-0.10957	1.75392	-2.01432	1.75362	-1.96655	1.75339	-1.43042
	1.75586	-1.99e-11	1.75586	-0.11679	1.7541	-2.01262	1.7538	-1.96486	1.75356	-1.42616
	1.75603	-2.34e-11	1.75603	-0.10978	1.75427	-2.0217	1.75397	-1.95969	1.75374	-1.41904
	1.75621	-2.75e-11	1.75621	-0.10508	1.75445	-2.0133	1.75415	-1.97416	1.75392	-1.42627
	1.75638	-3.22e-11	1.75638	-0.0947	1.75462	-2.01936	1.75432	-1.97678	1.75409	-1.44282
	1.75656	-3.78e-11	1.75656	-0.10212	1.7548	-2.02374	1.7545	-1.97556	1.75427	-1.43858
	1.75673	-4.44e-11	1.75673	-0.09904	1.75498	-2.02524	1.75467	-1.98335	1.75444	-1.43012
	1.75691	-5.2e-11	1.75691	-0.10513	1.75515	-2.03517	1.75485	-2.00481	1.75462	-1.43883
	1.75708	-6.09e-11	1.75708	-0.10795	1.75533	-2.02682	1.75503	-1.99502	1.75479	-1.44331
	1.75726	-7.12e-11	1.75726	-0.10477	1.7555	-2.04839	1.7552	-2.00569	1.75497	-1.44897
	1.75743	-8.33e-11	1.75743	-0.09768	1.75568	-2.05011	1.75538	-2.00222	1.75514	-1.45736
	1.75761	-9.74e-11	1.75761	-0.11009	1.75585	-2.05755	1.75555	-2.0032	1.75532	-1.43605
	1.75779	-1.14e-10	1.75779	-0.11786	1.75603	-2.07747	1.75573	-1.99682	1.75549	-1.44177
	1.75796	-1.33e-10	1.75796	-0.11254	1.7562	-2.0627	1.7559	-2.00695	1.75567	-1.45687
	1.75814	-1.55e-10	1.75814	-0.09413	1.75638	-2.05699	1.75608	-2.01504	1.75584	-1.45599
	1.75831	-1.81e-10	1.75831	-0.09751	1.75655	-2.05848	1.75625	-2.02785	1.75602	-1.44326
	1.75849	-2.11e-10	1.75849	-0.09612	1.75673	-2.06858	1.75643	-2.02504	1.75619	-1.46251
	1.75866	-2.45e-10	1.75866	-0.10992	1.7569	-2.07688	1.7566	-2.0264	1.75637	-1.46851
	1.75884	-2.85e-10	1.75884	-0.11351	1.75708	-2.08104	1.75678	-2.03823	1.75655	-1.45519
	1.75902	-3.32e-10	1.75902	-0.11245	1.75726	-2.08501	1.75696	-2.0273	1.75672	-1.46472
	1.75919	-3.86e-10	1.75919	-0.11376	1.75743	-2.09097	1.75713	-2.02248	1.7569	-1.46444
	1.75937	-4.48e-10	1.75937	-0.11132	1.75761	-2.08734	1.75731	-2.04047	1.75707	-1.46634
	1.75954	-5.21e-10	1.75954	-0.10664	1.75778	-2.10364	1.75748	-2.0442	1.75725	-1.47849
	1.75972	6.77626e-19	1.75972	-0.10521	1.75796	-2.105	1.75766	-2.04681	1.75742	-1.47619
	1.7599	6.77626e-19	1.7599	-0.10796	1.75814	-2.10684	1.75783	-2.05457	1.7576	-1.46406
	1.76007	6.77626e-19	1.76007	-0.10501	1.75831	-2.10686	1.75801	-2.05898	1.75778	-1.46712
	1.76025	6.77626e-19	1.76025	-0.11813	1.75849	-2.11225	1.75819	-2.07165	1.75795	-1.47982
	1.76042	2.41235e-18	1.76042	-0.1128	1.75866	-2.12154	1.75836	-2.05588	1.75813	-1.47986
	1.7606	2.41235e-18	1.7606	-0.10883	1.75884	-2.11819	1.75854	-2.06495	1.7583	-1.47155
	1.76078	1.54499e-18	1.76078	-0.11174	1.75901	-2.11308	1.75871	-2.07515	1.75848	-1.48854
	1.76095	6.77626e-19	1.76095	-0.11477	1.75919	-2.11514	1.75889	-2.0699	1.75865	-1.49244
	1.76113	2.41235e-18	1.76113	-0.12261	1.75937	-2.13194	1.75907	-2.0802	1.75883	-1.48781
	1.76131	6.77626e-19	1.76131	-0.12446	1.75954	-2.13182	1.75924	-2.08104	1.75901	-1.48657
	1.76148	1.54499e-18	1.76148	-0.10881	1.75972	-2.13841	1.75942	-2.07648	1.75918	-1.5056
	1.76166	6.77626e-19	1.76166	-0.10949	1.7599	-2.14991	1.75959	-2.07991	1.75936	-1.51678
	1.76183	1.21973e-18	1.76183	-0.12023	1.76007	-2.1575	1.75977	-2.09422	1.75954	-1.50303
	1.76201	1.11131e-18	1.76201	-0.11457	1.76025	-2.14954	1.75995	-2.09722	1.75971	-1.49646
	1.76219	6.77626e-19	1.76219	-0.1195	1.76042	-2.14972	1.76012	-2.10892	1.75989	-1.49027
	1.76236	1.54499e-18	1.76236	-0.12528	1.7606	-2.15896	1.7603	-2.09442	1.76006	-1.49838
	1.76254	6.77626e-19	1.76254	-0.13314	1.76078	-2.16383	1.76048	-2.09503	1.76024	-1.48675
	1.76272	1.54499e-18	1.76272	-0.11561	1.76095	-2.16636	1.76065	-2.10713	1.76042	-1.5002
	1.76289	1.21973e-18	1.76289	-0.1231	1.76113	-2.16877	1.76083	-2.1105	1.76059	-1.50817
	1.76307	2.41235e-18	1.76307	-0.12646	1.76131	-2.18363	1.76101	-2.12372	1.76077	-1.50451
	1.76325	1.54499e-18	1.76325	-0.13585	1.76148	-2.1742	1.76118	-2.12564	1.76095	-1.51153
	1.76342	1.54499e-18	1.76342	-0.13477	1.76166	-2.18233	1.76136	-2.12815	1.76112	-1.51915
	1.7636	6.77626e-19	1.7636	-0.12566	1.76184	-2.17468	1.76153	-2.13078	1.7613	-1.52131
	1.76378	2.41235e-18	1.76378	-0.11874	1.76201	-2.18351	1.76171	-2.11802	1.76148	-1.52242
	1.76395	1.54499e-18	1.76395	-0.12431	1.76219	-2.18831	1.76189	-2.14254	1.76165	-1.52447
	1.76413	1.54499e-18	1.76413	-0.12664	1.76237	-2.21243	1.76206	-2.1418	1.76183	-1.51829
	1.76431	1.54499e-18	1.76431	-0.12051	1.76254	-2.20892	1.76224	-2.13568	1.76201	-1.5214
	1.76448	1.54499e-18	1.76448	-0.12855	1.76272	-2.2132	1.76242	-2.14621	1.76218	-1.53526
	1.76466	1.54499e-18	1.76466	-0.12738	1.7629	-2.22389	1.76259	-2.14006	1.76236	-1.52707
	1.76484	1.11131e-18	1.76484	-0.12229	1.76307	-2.22134	1.76277	-2.15059	1.76254	-1.52715
	1.76502	1.54499e-18	1.76502	-0.11679	1.76325	-2.21597	1.76295	-2.16452	1.76271	-1.52555
	1.76519	2.41235e-18	1.76519	-0.12399	1.76343	-2.2299	1.76313	-2.15727	1.76289	-1.53893
	1.76537	1.54499e-18	1.76537	-0.12759	1.7636	-2.24478	1.7633	-2.16222	1.76307	-1.53402
	1.76555	2.41235e-18	1.76555	-0.1187	1.76378	-2.22673	1.76348	-2.18138	1.76324	-1.53361
	1.76572	6.77626e-19	1.76572	-0.13388	1.76396	-2.24975	1.76366	-2.18248	1.76342	-1.54638
	1.7659	1.11131e-18	1.7659	-0.13558	1.76414	-2.24698	1.76383	-2.17183	1.7636	-1.54347
	1.76608	1.54499e-18	1.76608	-0.12987	1.76431	-2.26191	1.76401	-2.17353	1.76377	-1.54391
	1.76626	6.77626e-19	1.76626	-0.13203	1.76449	-2.26731	1.76419	-2.18135	1.76395	-1.54865
	1.76643	6.77626e-19	1.76643	-0.13019	1.76467	-2.25923	1.76436	-2.18347	1.76413	-1.55253
	1.76661	1.54499e-18	1.76661	-0.13407	1.76484	-2.26604	1.76454	-2.18469	1.76431	-1.56291
	1.76679	2.41235e-18	1.76679	-0.1254	1.76502	-2.28283	1.76472	-2.19145	1.76448	-1.55937
	1.76697	1.11131e-18	1.76697	-0.11739	1.7652	-2.28212	1.7649	-2.19071	1.76466	-1.55021
	1.76714	1.11131e-18	1.76714	-0.1303	1.76538	-2.28458	1.76507	-2.21254	1.76484	-1.54628
	1.76732	1.21973e-18	1.76732	-0.13932	1.76555	-2.29719	1.76525	-2.21563	1.76501	-1.55647
	1.7675	1.54499e-18	1.7675	-0.12875	1.76573	-2.28218	1.76543	-2.22863	1.76519	-1.56985
	1.76768	6.77626e-19	1.76768	-0.11796	1.76591	-2.29052	1.76561	-2.22414	1.76537	-1.5648
	1.76785	6.77626e-19	1.76785	-0.13692	1.76608	-2.29272	1.76578	-2.21537	1.76555	-1.56779
	1.76803	1.54499e-18	1.76803	-0.12245	1.76626	-2.30319	1.76596	-2.22964	1.76572	-1.57687
	1.76821	2.41235e-18	1.76821	-0.12756	1.76644	-2.30925	1.76614	-2.23321	1.7659	-1.56067
	1.76839	2.41235e-18	1.76839	-0.14207	1.76662	-2.30959	1.76632	-2.23755	1.76608	-1.55818
	1.76856	2.41235e-18	1.76856	-0.13345	1.7668	-2.30705	1.76649	-2.23639	1.76626	-1.55884
	1.76874	6.77626e-19	1.76874	-0.14142	1.76697	-2.33192	1.76667	-2.24382	1.76643	-1.55882
	1.76892	6.77626e-19	1.76892	-0.13684	1.76715	-2.33	1.76685	-2.24614	1.76661	-1.57047
	1.7691	6.77626e-19	1.7691	-0.13589	1.76733	-2.32918	1.76703	-2.24543	1.76679	-1.58565
	1.76928	1.11131e-18	1.76928	-0.13744	1.76751	-2.32297	1.7672	-2.25142	1.76697	-1.58197
	1.76945	1.11131e-18	1.76945	-0.13974	1.76768	-2.33411	1.76738	-2.24681	1.76714	-1.57714
	1.76963	6.77626e-19	1.76963	-0.13337	1.76786	-2.34633	1.76756	-2.24477	1.76732	-1.58546
	1.76981	1.54499e-18	1.76981	-0.12917	1.76804	-2.34638	1.76774	-2.24549	1.7675	-1.59063
	1.76999	6.77626e-19	1.76999	-0.13143	1.76822	-2.35367	1.76791	-2.26479	1.76768	-1.59065
	1.77017	6.77626e-19	1.77017	-0.13883	1.76839	-2.36038	1.76809	-2.26757	1.76786	-1.58839
	1.77034	6.77626e-19	1.77034	-0.12967	1.76857	-2.36834	1.76827	-2.28208	1.76803	-1.58292
	1.77052	1.21973e-18	1.77052	-0.12813	1.76875	-2.37253	1.76845	-2.28537	1.76821	-1.59583
	1.7707	1.11131e-18	1.7707	-0.13685	1.76893	-2.36536	1.76863	-2.29094	1.76839	-1.6016
	1.77088	1.11131e-18	1.77088	-0.14281	1.76911	-2.36532	1.7688	-2.27496	1.76857	-1.59814
	1.77106	6.77626e-19	1.77106	-0.1379	1.76929	-2.36803	1.76898	-2.28498	1.76875	-1.59888
	1.77123	1.11131e-18	1.77123	-0.12753	1.76946	-2.38018	1.76916	-2.31119	1.76892	-1.60972
	1.77141	1.54499e-18	1.77141	-0.13805	1.76964	-2.3812	1.76934	-2.29751	1.7691	-1.60219
	1.77159	6.77626e-19	1.77159	-0.1227	1.76982	-2.39541	1.76952	-2.30116	1.76928	-1.6038
	1.77177	6.77626e-19	1.77177	-0.12879	1.77	-2.4209	1.76969	-2.31036	1.76946	-1.61081
	1.77195	1.54499e-18	1.77195	-0.12861	1.77018	-2.42599	1.76987	-2.31333	1.76964	-1.59562
	1.77213	1.54499e-18	1.77213	-0.13568	1.77035	-2.42827	1.77005	-2.30638	1.76981	-1.62111
	1.77231	1.54499e-18	1.77231	-0.12593	1.77053	-2.42858	1.77023	-2.31909	1.76999	-1.61385
	1.77248	1.21973e-18	1.77248	-0.13262	1.77071	-2.43053	1.77041	-2.3272	1.77017	-1.60683
	1.77266	1.54499e-18	1.77266	-0.14732	1.77089	-2.41475	1.77059	-2.32734	1.77035	-1.61402
	1.77284	2.41235e-18	1.77284	-0.13576	1.77107	-2.43167	1.77076	-2.32552	1.77053	-1.61654
	1.77302	6.77626e-19	1.77302	-0.1324	1.77125	-2.43632	1.77094	-2.32885	1.77071	-1.61806
	1.7732	2.41235e-18	1.7732	-0.12408	1.77142	-2.44687	1.77112	-2.33814	1.77088	-1.63632
	1.77338	1.54499e-18	1.77338	-0.1254	1.7716	-2.45045	1.7713	-2.33956	1.77106	-1.61832
	1.77356	1.11131e-18	1.77356	-0.12719	1.77178	-2.4544	1.77148	-2.35406	1.77124	-1.63057
	1.77373	6.77626e-19	1.77373	-0.13419	1.77196	-2.46238	1.77166	-2.35253	1.77142	-1.63672
	1.77391	1.54499e-18	1.77391	-0.14194	1.77214	-2.46858	1.77184	-2.35697	1.7716	-1.62686
	1.77409	1.11131e-18	1.77409	-0.14734	1.77232	-2.4553	1.77201	-2.36727	1.77178	-1.62681
	1.77427	1.54499e-18	1.77427	-0.13915	1.7725	-2.45648	1.77219	-2.36765	1.77196	-1.64075
	1.77445	2.41235e-18	1.77445	-0.13644	1.77268	-2.47652	1.77237	-2.3777	1.77214	-1.64365
	1.77463	6.77626e-19	1.77463	-0.13296	1.77285	-2.47688	1.77255	-2.37398	1.77231	-1.63712
	1.77481	1.11131e-18	1.77481	-0.14285	1.77303	-2.48183	1.77273	-2.3743	1.77249	-1.64541
	1.77499	6.77626e-19	1.77499	-0.14126	1.77321	-2.50363	1.77291	-2.37155	1.77267	-1.6508
	1.77517	6.77626e-19	1.77517	-0.15375	1.77339	-2.49844	1.77309	-2.38389	1.77285	-1.64174
	1.77535	1.54499e-18	1.77535	-0.14293	1.77357	-2.48036	1.77327	-2.38946	1.77303	-1.6477
	1.77552	1.11131e-18	1.77552	-0.14207	1.77375	-2.50993	1.77345	-2.39739	1.77321	-1.6555
	1.7757	1.11131e-18	1.7757	-0.14884	1.77393	-2.52327	1.77362	-2.39188	1.77339	-1.65369
	1.77588	2.41235e-18	1.77588	-0.14361	1.77411	-2.52893	1.7738	-2.38979	1.77357	-1.65889
	1.77606	2.41235e-18	1.77606	-0.1401	1.77429	-2.52646	1.77398	-2.39853	1.77375	-1.65169
	1.77624	1.54499e-18	1.77624	-0.14534	1.77447	-2.52965	1.77416	-2.41437	1.77392	-1.66025
	1.77642	6.77626e-19	1.77642	-0.14744	1.77464	-2.53749	1.77434	-2.41085	1.7741	-1.66183
	1.7766	6.77626e-19	1.7766	-0.13471	1.77482	-2.54381	1.77452	-2.41183	1.77428	-1.67258
	1.77678	1.54499e-18	1.77678	-0.13884	1.775	-2.55962	1.7747	-2.41393	1.77446	-1.6695
	1.77696	1.11131e-18	1.77696	-0.15351	1.77518	-2.56291	1.77488	-2.42201	1.77464	-1.67676
	1.77714	1.11131e-18	1.77714	-0.15414	1.77536	-2.56174	1.77506	-2.44108	1.77482	-1.68403
	1.77732	6.77626e-19	1.77732	-0.15439	1.77554	-2.56433	1.77524	-2.44422	1.775	-1.67755
	1.7775	6.77626e-19	1.7775	-0.15487	1.77572	-2.56976	1.77542	-2.42753	1.77518	-1.67378
	1.77768	8.94467e-19	1.77768	-0.15609	1.7759	-2.56385	1.7756	-2.4475	1.77536	-1.68658
	1.77786	6.77626e-19	1.77786	-0.15786	1.77608	-2.57056	1.77577	-2.45492	1.77554	-1.69409
	1.77804	6.77626e-19	1.77804	-0.16403	1.77626	-2.58644	1.77595	-2.45942	1.77572	-1.6888
	1.77822	1.54499e-18	1.77822	-0.15899	1.77644	-2.58388	1.77613	-2.45587	1.7759	-1.67746
	1.7784	6.77626e-19	1.7784	-0.14363	1.77662	-2.58605	1.77631	-2.46003	1.77608	-1.69467
	1.77858	6.77626e-19	1.77858	-0.14038	1.7768	-2.59821	1.77649	-2.4755	1.77626	-1.69373
	1.77876	6.77626e-19	1.77876	-0.15706	1.77698	-2.60374	1.77667	-2.46473	1.77644	-1.69278
	1.77894	6.77626e-19	1.77894	-0.15852	1.77716	-2.6093	1.77685	-2.46485	1.77661	-1.68216
	1.77912	6.77626e-19	1.77912	-0.15566	1.77734	-2.61295	1.77703	-2.46999	1.77679	-1.6849
	1.7793	-1.89735e-19	1.7793	-0.15956	1.77752	-2.61779	1.77721	-2.494	1.77697	-1.70409
	1.77948	-1.89735e-19	1.77948	-0.15539	1.7777	-2.62244	1.77739	-2.4958	1.77715	-1.6987
	1.77966	-1.0571e-18	1.77966	-0.15558	1.77788	-2.62771	1.77757	-2.50636	1.77733	-1.70942
	1.77984	-1.92446e-18	1.77984	-0.14794	1.77806	-2.63705	1.77775	-2.51359	1.77751	-1.71444
	1.78002	-2.35814e-18	1.78002	-0.15847	1.77824	-2.64533	1.77793	-2.51563	1.77769	-1.71794
	1.7802	-2.79182e-18	1.7802	-0.16294	1.77842	-2.64774	1.77811	-2.50408	1.77787	-1.72322
	1.78038	-4.52654e-18	1.78038	-0.16418	1.7786	-2.66482	1.77829	-2.5123	1.77805	-1.71098
	1.78056	-5.39391e-18	1.78056	-0.15801	1.77878	-2.64757	1.77847	-2.52024	1.77823	-1.71834
	1.78074	-7.12863e-18	1.78074	-0.15954	1.77896	-2.66674	1.77865	-2.52538	1.77841	-1.71627
	1.78092	-9.24282e-18	1.78092	-0.16256	1.77914	-2.67218	1.77883	-2.53316	1.77859	-1.70949
	1.7811	-1.14654e-17	1.7811	-0.15454	1.77932	-2.6664	1.77901	-2.53484	1.77877	-1.70275
	1.78128	-1.49349e-17	1.78128	-0.15544	1.7795	-2.67728	1.77919	-2.53122	1.77895	-1.70418
	1.78146	-1.84043e-17	1.78146	-0.15402	1.77968	-2.7003	1.77937	-2.52339	1.77913	-1.70604
	1.78164	-2.27411e-17	1.78164	-0.15194	1.77986	-2.7053	1.77955	-2.54763	1.77931	-1.7232
	1.78182	-2.8379e-17	1.78182	-0.15303	1.78004	-2.69054	1.77973	-2.53796	1.77949	-1.73504
	1.782	-3.57516e-17	1.782	-0.14493	1.78022	-2.69974	1.77991	-2.54561	1.77967	-1.74504
	1.78218	-4.31241e-17	1.78218	-0.16389	1.7804	-2.70854	1.78009	-2.55198	1.77985	-1.74714
	1.78236	-5.30988e-17	1.78236	-0.15497	1.78058	-2.72104	1.78027	-2.55351	1.78003	-1.7368
	1.78254	-6.52419e-17	1.78254	-0.16877	1.78076	-2.71364	1.78045	-2.56519	1.78021	-1.73808
	1.78272	-8.06375e-17	1.78272	-0.17063	1.78094	-2.70964	1.78063	-2.57061	1.7804	-1.73636
	1.7829	-9.9069e-17	1.7829	-0.16553	1.78112	-2.72482	1.78081	-2.57136	1.78058	-1.75012
	1.78308	-1.22488e-16	1.78308	-0.15869	1.7813	-2.73791	1.78099	-2.5859	1.78076	-1.74533
	1.78326	-1.48509e-16	1.78326	-0.15784	1.78148	-2.75708	1.78117	-2.58644	1.78094	-1.74885
	1.78344	-1.81468e-16	1.78344	-0.14527	1.78166	-2.76556	1.78136	-2.57722	1.78112	-1.74797
	1.78362	-2.23102e-16	1.78362	-0.15274	1.78184	-2.76329	1.78154	-2.58913	1.7813	-1.75086
	1.78381	-2.72541e-16	1.78381	-0.16272	1.78202	-2.76292	1.78172	-2.59681	1.78148	-1.75561
	1.78399	-3.32389e-16	1.78399	-0.16317	1.7822	-2.76007	1.7819	-2.60762	1.78166	-1.76112
	1.78417	-4.06982e-16	1.78417	-0.16608	1.78238	-2.77562	1.78208	-2.60976	1.78184	-1.76998
	1.78435	-4.95453e-16	1.78435	-0.16646	1.78256	-2.78344	1.78226	-2.60569	1.78202	-1.77707
	1.78453	-6.03006e-16	1.78453	-0.16247	1.78274	-2.78857	1.78244	-2.61039	1.7822	-1.78599
	1.78471	-7.33978e-16	1.78471	-0.16613	1.78293	-2.77813	1.78262	-2.61066	1.78238	-1.77709
	1.78489	-8.93139e-16	1.78489	-0.16667	1.78311	-2.78533	1.7828	-2.61781	1.78256	-1.76988
	1.78507	-1.08699e-15	1.78507	-0.16813	1.78329	-2.78806	1.78298	-2.63104	1.78274	-1.76964
	1.78525	-1.31945e-15	1.78525	-0.17035	1.78347	-2.80619	1.78316	-2.62238	1.78292	-1.77825
	1.78544	-1.60264e-15	1.78544	-0.18196	1.78365	-2.81459	1.78334	-2.63015	1.78311	-1.79978
	1.78562	-1.94568e-15	1.78562	-0.16432	1.78383	-2.81504	1.78352	-2.64005	1.78329	-1.77771
	1.7858	-2.35855e-15	1.7858	-0.16133	1.78401	-2.83109	1.78371	-2.64388	1.78347	-1.77716
	1.78598	-2.85988e-15	1.78598	-0.16737	1.78419	-2.84725	1.78389	-2.65606	1.78365	-1.78026
	1.78616	-3.46443e-15	1.78616	-0.15622	1.78437	-2.84835	1.78407	-2.65975	1.78383	-1.79106
	1.78634	-4.19388e-15	1.78634	-0.17266	1.78455	-2.84638	1.78425	-2.66462	1.78401	-1.79304
	1.78652	-5.07512e-15	1.78652	-0.16404	1.78474	-2.85343	1.78443	-2.65881	1.78419	-1.7907
	1.7867	-6.13677e-15	1.7867	-0.17287	1.78492	-2.86644	1.78461	-2.66209	1.78437	-1.79484
	1.78689	-7.41597e-15	1.78689	-0.17917	1.7851	-2.86419	1.78479	-2.6836	1.78455	-1.799
	1.78707	-8.95743e-15	1.78707	-0.16167	1.78528	-2.86676	1.78497	-2.69197	1.78474	-1.80175
	1.78725	-1.08101e-14	1.78725	-0.17833	1.78546	-2.87642	1.78516	-2.67678	1.78492	-1.7999
	1.78743	-1.3041e-14	1.78743	-0.17915	1.78564	-2.88364	1.78534	-2.68516	1.7851	-1.80976
	1.78761	-1.57203e-14	1.78761	-0.18096	1.78582	-2.87724	1.78552	-2.6968	1.78528	-1.8208
	1.78779	-1.89399e-14	1.78779	-0.18676	1.78601	-2.90203	1.7857	-2.69244	1.78546	-1.80933
	1.78798	-2.28049e-14	1.78798	-0.17817	1.78619	-2.8953	1.78588	-2.71604	1.78564	-1.81628
	1.78816	-2.74418e-14	1.78816	-0.1756	1.78637	-2.89697	1.78606	-2.71899	1.78582	-1.81067
	1.78834	-3.30024e-14	1.78834	-0.176	1.78655	-2.90502	1.78624	-2.71093	1.78601	-1.81961
	1.78852	-3.96638e-14	1.78852	-0.17459	1.78673	-2.90987	1.78643	-2.71383	1.78619	-1.81326
	1.7887	-4.76448e-14	1.7887	-0.17335	1.78691	-2.91335	1.78661	-2.71934	1.78637	-1.81709
	1.78888	-5.71949e-14	1.78888	-0.17587	1.78709	-2.93916	1.78679	-2.72127	1.78655	-1.83135
	1.78907	-6.86174e-14	1.78907	-0.1882	1.78728	-2.95129	1.78697	-2.72226	1.78673	-1.83544
	1.78925	-8.22721e-14	1.78925	-0.17719	1.78746	-2.95893	1.78715	-2.72815	1.78691	-1.84568
	1.78943	-9.85832e-14	1.78943	-0.18246	1.78764	-2.959	1.78733	-2.73648	1.7871	-1.84178
	1.78961	-1.18058e-13	1.78961	-0.19845	1.78782	-2.9666	1.78752	-2.74349	1.78728	-1.83298
	1.78979	-1.41291e-13	1.78979	-0.18924	1.788	-2.97831	1.7877	-2.75038	1.78746	-1.83561
	1.78998	-1.69001e-13	1.78998	-0.182	1.78819	-2.97599	1.78788	-2.75521	1.78764	-1.83538
	1.79016	-2.0202e-13	1.79016	-0.18991	1.78837	-2.98251	1.78806	-2.76165	1.78782	-1.8324
	1.79034	-2.41344e-13	1.79034	-0.18584	1.78855	-2.99295	1.78824	-2.76388	1.788	-1.83578
	1.79052	-2.88149e-13	1.79052	-0.19072	1.78873	-2.98488	1.78843	-2.77833	1.78819	-1.83631
	1.79071	-3.43822e-13	1.79071	-0.18346	1.78891	-2.99801	1.78861	-2.78829	1.78837	-1.85458
	1.79089	-4.10004e-13	1.79089	-0.18553	1.7891	-3.00748	1.78879	-2.78737	1.78855	-1.86409
	1.79107	-4.88631e-13	1.79107	-0.18878	1.78928	-3.00982	1.78897	-2.78853	1.78873	-1.86478
	1.79125	-5.81984e-13	1.79125	-0.19896	1.78946	-3.01996	1.78915	-2.79788	1.78891	-1.86872
	1.79143	-6.92755e-13	1.79143	-0.19948	1.78964	-3.0432	1.78934	-2.80437	1.7891	-1.85131
	1.79162	-8.24109e-13	1.79162	-0.1799	1.78982	-3.0453	1.78952	-2.81075	1.78928	-1.85843
	1.7918	-9.79776e-13	1.7918	-0.19165	1.79001	-3.03717	1.7897	-2.80746	1.78946	-1.86254
	1.79198	-1.16415e-12	1.79198	-0.19273	1.79019	-3.03297	1.78988	-2.82592	1.78964	-1.87205
	1.79216	-1.38238e-12	1.79216	-0.20122	1.79037	-3.02851	1.79007	-2.83314	1.78983	-1.87638
	1.79235	-1.64052e-12	1.79235	-0.19691	1.79055	-3.05481	1.79025	-2.83059	1.79001	-1.87469
	1.79253	-1.94569e-12	1.79253	-0.19252	1.79074	-3.082	1.79043	-2.83238	1.79019	-1.87654
	1.79271	-2.30624e-12	1.79271	-0.1807	1.79092	-3.08504	1.79061	-2.84655	1.79037	-1.86811
	1.79289	-2.73195e-12	1.79289	-0.18514	1.7911	-3.06242	1.79079	-2.84779	1.79056	-1.86669
	1.79308	-3.23428e-12	1.79308	-0.19168	1.79128	-3.06434	1.79098	-2.84418	1.79074	-1.8891
	1.79326	-3.82665e-12	1.79326	-0.18988	1.79147	-3.08526	1.79116	-2.83767	1.79092	-1.88681
	1.79344	-4.52479e-12	1.79344	-0.18763	1.79165	-3.09686	1.79134	-2.83458	1.7911	-1.88993
	1.79363	-5.35e-12	1.79363	-0.17981	1.79183	-3.09752	1.79153	-2.86895	1.79129	-1.89221
	1.79381	-6.31e-12	1.79381	-0.17725	1.79201	-3.10929	1.79171	-2.88118	1.79147	-1.88689
	1.79399	-7.45e-12	1.79399	-0.18221	1.7922	-3.11407	1.79189	-2.87979	1.79165	-1.90081
	1.79417	-8.79e-12	1.79417	-0.18082	1.79238	-3.13024	1.79207	-2.87101	1.79183	-1.90317
	1.79436	-1.04e-11	1.79436	-0.18163	1.79256	-3.12484	1.79226	-2.85919	1.79202	-1.9016
	1.79454	-1.22e-11	1.79454	-0.17321	1.79275	-3.12238	1.79244	-2.88574	1.7922	-1.8879
	1.79472	-1.44e-11	1.79472	-0.18569	1.79293	-3.13922	1.79262	-2.88985	1.79238	-1.9052
	1.79491	-1.69e-11	1.79491	-0.18452	1.79311	-3.14243	1.7928	-2.89981	1.79256	-1.91419
	1.79509	-1.99e-11	1.79509	-0.18226	1.79329	-3.15733	1.79299	-2.89719	1.79275	-1.91464
	1.79527	-2.34e-11	1.79527	-0.20069	1.79348	-3.16209	1.79317	-2.89927	1.79293	-1.91799
	1.79546	-2.75e-11	1.79546	-0.19967	1.79366	-3.17706	1.79335	-2.90237	1.79311	-1.90919
	1.79564	-3.22e-11	1.79564	-0.19062	1.79384	-3.18089	1.79354	-2.90965	1.7933	-1.91277
	1.79582	-3.78e-11	1.79582	-0.19568	1.79403	-3.18903	1.79372	-2.93605	1.79348	-1.92357
	1.79601	-4.44e-11	1.79601	-0.19832	1.79421	-3.18792	1.7939	-2.93867	1.79366	-1.93773
	1.79619	-5.2e-11	1.79619	-0.19952	1.79439	-3.19416	1.79409	-2.93435	1.79385	-1.94596
	1.79637	-6.09e-11	1.79637	-0.19094	1.79458	-3.20488	1.79427	-2.94149	1.79403	-1.94135
	1.79656	-7.12e-11	1.79656	-0.19393	1.79476	-3.20747	1.79445	-2.94008	1.79421	-1.9275
	1.79674	-8.33e-11	1.79674	-0.20911	1.79494	-3.20179	1.79464	-2.9473	1.7944	-1.92915
	1.79692	-9.74e-11	1.79692	-0.19814	1.79513	-3.20607	1.79482	-2.95091	1.79458	-1.93612
	1.79711	-1.14e-10	1.79711	-0.19772	1.79531	-3.22607	1.795	-2.96258	1.79476	-1.92728
	1.79729	-1.33e-10	1.79729	-0.20503	1.79549	-3.24517	1.79519	-2.96005	1.79495	-1.93627
	1.79747	-1.55e-10	1.79747	-0.21914	1.79568	-3.24172	1.79537	-2.9691	1.79513	-1.94118
	1.79766	-1.81e-10	1.79766	-0.2113	1.79586	-3.25814	1.79555	-2.97746	1.79531	-1.93188
	1.79784	-2.11e-10	1.79784	-0.20415	1.79604	-3.26779	1.79574	-2.97715	1.7955	-1.94452
	1.79803	-2.45e-10	1.79803	-0.20088	1.79623	-3.26571	1.79592	-2.98082	1.79568	-1.94777
	1.79821	-2.85e-10	1.79821	-0.20142	1.79641	-3.27678	1.7961	-2.99107	1.79586	-1.94912
	1.79839	-3.32e-10	1.79839	-0.19838	1.79659	-3.28993	1.79629	-2.99638	1.79605	-1.95456
	1.79858	-3.86e-10	1.79858	-0.19944	1.79678	-3.29493	1.79647	-2.99323	1.79623	-1.96162
	1.79876	-4.48e-10	1.79876	-0.19649	1.79696	-3.29299	1.79665	-2.99153	1.79641	-1.9585
	1.79894	-5.21e-10	1.79894	-0.19279	1.79714	-3.29527	1.79684	-3.00606	1.7966	-1.95989
	1.79913	6.77626e-19	1.79913	-0.20611	1.79733	-3.30866	1.79702	-3.0093	1.79678	-1.97276
	1.79931	6.77626e-19	1.79931	-0.21844	1.79751	-3.32902	1.7972	-3.00632	1.79696	-1.96361
	1.7995	6.77626e-19	1.7995	-0.21503	1.7977	-3.31916	1.79739	-3.02138	1.79715	-1.96966
	1.79968	6.77626e-19	1.79968	-0.21157	1.79788	-3.33167	1.79757	-3.01921	1.79733	-1.98312
	1.79986	2.41235e-18	1.79986	-0.21357	1.79806	-3.3311	1.79776	-3.0252	1.79752	-1.9859
	1.80005	2.41235e-18	1.80005	-0.19822	1.79825	-3.34638	1.79794	-3.03942	1.7977	-1.97789
	1.80023	1.54499e-18	1.80023	-0.20195	1.79843	-3.34153	1.79812	-3.05031	1.79788	-1.96734
	1.80042	6.77626e-19	1.80042	-0.21049	1.79862	-3.36092	1.79831	-3.04704	1.79807	-1.97888
	1.8006	2.41235e-18	1.8006	-0.20887	1.7988	-3.36123	1.79849	-3.05805	1.79825	-1.96973
	1.80079	6.77626e-19	1.80079	-0.21481	1.79898	-3.37714	1.79868	-3.06615	1.79844	-1.98176
	1.80097	1.54499e-18	1.80097	-0.21585	1.79917	-3.38759	1.79886	-3.07248	1.79862	-1.9899
	1.80115	6.77626e-19	1.80115	-0.22299	1.79935	-3.39948	1.79904	-3.08344	1.7988	-1.98933
	1.80134	1.21973e-18	1.80134	-0.22241	1.79954	-3.40342	1.79923	-3.10243	1.79899	-1.98606
	1.80152	1.11131e-18	1.80152	-0.22104	1.79972	-3.40703	1.79941	-3.10014	1.79917	-1.99414
	1.80171	6.77626e-19	1.80171	-0.21445	1.79991	-3.416	1.7996	-3.09219	1.79936	-2.00673
	1.80189	1.54499e-18	1.80189	-0.21994	1.80009	-3.4233	1.79978	-3.10402	1.79954	-2.00483
	1.80208	6.77626e-19	1.80208	-0.22269	1.80027	-3.43503	1.79997	-3.10876	1.79973	-2.01
	1.80226	1.54499e-18	1.80226	-0.21939	1.80046	-3.43806	1.80015	-3.10508	1.79991	-2.00409
	1.80245	1.21973e-18	1.80245	-0.22748	1.80064	-3.44774	1.80033	-3.11226	1.80009	-2.00475
	1.80263	2.41235e-18	1.80263	-0.21841	1.80083	-3.45622	1.80052	-3.10947	1.80028	-2.01468
	1.80282	1.54499e-18	1.80282	-0.21906	1.80101	-3.45563	1.8007	-3.12215	1.80046	-2.01528
	1.803	1.54499e-18	1.803	-0.20666	1.8012	-3.47511	1.80089	-3.1265	1.80065	-2.01544
	1.80319	6.77626e-19	1.80319	-0.22947	1.80138	-3.47962	1.80107	-3.13068	1.80083	-2.02838
	1.80337	2.41235e-18	1.80337	-0.21963	1.80157	-3.48915	1.80126	-3.13573	1.80102	-2.04224
	1.80355	1.54499e-18	1.80355	-0.20549	1.80175	-3.49418	1.80144	-3.14104	1.8012	-2.04055
	1.80374	1.54499e-18	1.80374	-0.21038	1.80194	-3.50263	1.80163	-3.1593	1.80139	-2.03521
	1.80392	1.54499e-18	1.80392	-0.21808	1.80212	-3.51138	1.80181	-3.15579	1.80157	-2.02786
	1.80411	1.54499e-18	1.80411	-0.22535	1.8023	-3.52769	1.802	-3.16674	1.80176	-2.02355
	1.80429	1.54499e-18	1.80429	-0.22408	1.80249	-3.53626	1.80218	-3.17497	1.80194	-2.03111
	1.80448	1.11131e-18	1.80448	-0.2242	1.80267	-3.52713	1.80237	-3.16866	1.80213	-2.03702
	1.80466	1.54499e-18	1.80466	-0.21425	1.80286	-3.53643	1.80255	-3.16983	1.80231	-2.02885
	1.80485	2.41235e-18	1.80485	-0.21528	1.80304	-3.55615	1.80274	-3.18866	1.80249	-2.02904
	1.80504	1.54499e-18	1.80504	-0.22467	1.80323	-3.5638	1.80292	-3.19455	1.80268	-2.03151
	1.80522	2.41235e-18	1.80522	-0.23309	1.80341	-3.58333	1.80311	-3.20115	1.80286	-2.03079
	1.80541	6.77626e-19	1.80541	-0.21826	1.8036	-3.58624	1.80329	-3.20598	1.80305	-2.03512
	1.80559	1.11131e-18	1.80559	-0.23157	1.80378	-3.57661	1.80348	-3.20666	1.80323	-2.03749
	1.80578	1.54499e-18	1.80578	-0.22653	1.80397	-3.59308	1.80366	-3.23275	1.80342	-2.05453
	1.80596	6.77626e-19	1.80596	-0.22776	1.80415	-3.60066	1.80385	-3.23401	1.80361	-2.06506
	1.80615	6.77626e-19	1.80615	-0.23553	1.80434	-3.5982	1.80403	-3.23238	1.80379	-2.0667
	1.80633	1.54499e-18	1.80633	-0.23165	1.80453	-3.62031	1.80422	-3.23552	1.80398	-2.0785
	1.80652	2.41235e-18	1.80652	-0.22942	1.80471	-3.63453	1.8044	-3.23078	1.80416	-2.06943
	1.8067	1.11131e-18	1.8067	-0.23202	1.8049	-3.63056	1.80459	-3.24674	1.80435	-2.06898
	1.80689	1.11131e-18	1.80689	-0.22406	1.80508	-3.62825	1.80477	-3.27039	1.80453	-2.06174
	1.80707	1.21973e-18	1.80707	-0.22005	1.80527	-3.64577	1.80496	-3.26614	1.80472	-2.05657
	1.80726	1.54499e-18	1.80726	-0.21939	1.80545	-3.67001	1.80514	-3.26804	1.8049	-2.06541
	1.80745	6.77626e-19	1.80745	-0.23196	1.80564	-3.67467	1.80533	-3.26369	1.80509	-2.07853
	1.80763	6.77626e-19	1.80763	-0.24677	1.80582	-3.6723	1.80551	-3.26891	1.80527	-2.08233
	1.80782	1.54499e-18	1.80782	-0.24654	1.80601	-3.68691	1.8057	-3.26585	1.80546	-2.08839
	1.808	2.41235e-18	1.808	-0.25009	1.80619	-3.71191	1.80589	-3.28747	1.80564	-2.08387
	1.80819	2.41235e-18	1.80819	-0.24247	1.80638	-3.71463	1.80607	-3.29544	1.80583	-2.08398
	1.80837	2.41235e-18	1.80837	-0.23104	1.80657	-3.70987	1.80626	-3.29505	1.80602	-2.0889
	1.80856	6.77626e-19	1.80856	-0.23606	1.80675	-3.70823	1.80644	-3.30706	1.8062	-2.09843
	1.80875	6.77626e-19	1.80875	-0.24641	1.80694	-3.72259	1.80663	-3.3139	1.80639	-2.1108
	1.80893	6.77626e-19	1.80893	-0.23657	1.80712	-3.74071	1.80681	-3.31925	1.80657	-2.09859
	1.80912	1.11131e-18	1.80912	-0.2397	1.80731	-3.74296	1.807	-3.32672	1.80676	-2.09161
	1.8093	1.11131e-18	1.8093	-0.24504	1.80749	-3.75222	1.80719	-3.31852	1.80694	-2.10043
	1.80949	6.77626e-19	1.80949	-0.2557	1.80768	-3.76668	1.80737	-3.32595	1.80713	-2.09879
	1.80968	1.54499e-18	1.80968	-0.26153	1.80787	-3.76807	1.80756	-3.3374	1.80732	-2.10417
	1.80986	6.77626e-19	1.80986	-0.26678	1.80805	-3.77277	1.80774	-3.34076	1.8075	-2.10827
	1.81005	6.77626e-19	1.81005	-0.24647	1.80824	-3.79695	1.80793	-3.36168	1.80769	-2.11225
	1.81024	6.77626e-19	1.81024	-0.25575	1.80842	-3.79922	1.80811	-3.37179	1.80787	-2.12041
	1.81042	1.21973e-18	1.81042	-0.25844	1.80861	-3.81441	1.8083	-3.36745	1.80806	-2.12061
	1.81061	1.11131e-18	1.81061	-0.24918	1.8088	-3.82587	1.80849	-3.36453	1.80825	-2.12879
	1.81079	1.11131e-18	1.81079	-0.2567	1.80898	-3.82533	1.80867	-3.37582	1.80843	-2.14295
	1.81098	6.77626e-19	1.81098	-0.25955	1.80917	-3.83352	1.80886	-3.3765	1.80862	-2.1367
	1.81117	1.11131e-18	1.81117	-0.25723	1.80936	-3.83585	1.80905	-3.38986	1.8088	-2.12977
	1.81135	1.54499e-18	1.81135	-0.25006	1.80954	-3.8466	1.80923	-3.39905	1.80899	-2.14759
	1.81154	6.77626e-19	1.81154	-0.25202	1.80973	-3.86236	1.80942	-3.40255	1.80918	-2.13536
	1.81173	6.77626e-19	1.81173	-0.25112	1.80991	-3.87428	1.8096	-3.40214	1.80936	-2.14928
	1.81191	1.54499e-18	1.81191	-0.25006	1.8101	-3.88113	1.80979	-3.41156	1.80955	-2.14903
	1.8121	1.54499e-18	1.8121	-0.25612	1.81029	-3.87626	1.80998	-3.42716	1.80974	-2.14994
	1.81229	1.54499e-18	1.81229	-0.24473	1.81047	-3.88154	1.81016	-3.43357	1.80992	-2.15027
	1.81247	1.21973e-18	1.81247	-0.24811	1.81066	-3.90638	1.81035	-3.4437	1.81011	-2.15871
	1.81266	1.54499e-18	1.81266	-0.25723	1.81085	-3.91701	1.81054	-3.43655	1.81029	-2.16713
	1.81285	2.41235e-18	1.81285	-0.26856	1.81103	-3.91992	1.81072	-3.44454	1.81048	-2.16487
	1.81303	6.77626e-19	1.81303	-0.25636	1.81122	-3.9409	1.81091	-3.43848	1.81067	-2.16374
	1.81322	2.41235e-18	1.81322	-0.2548	1.81141	-3.93758	1.8111	-3.45136	1.81085	-2.16781
	1.81341	1.54499e-18	1.81341	-0.26456	1.81159	-3.94793	1.81128	-3.4525	1.81104	-2.16711
	1.81359	1.11131e-18	1.81359	-0.25721	1.81178	-3.96777	1.81147	-3.47319	1.81123	-2.16883
	1.81378	6.77626e-19	1.81378	-0.26164	1.81197	-3.96708	1.81166	-3.48735	1.81141	-2.17023
	1.81397	1.54499e-18	1.81397	-0.26923	1.81215	-3.96816	1.81184	-3.46919	1.8116	-2.15505
	1.81416	1.11131e-18	1.81416	-0.2689	1.81234	-3.97474	1.81203	-3.47631	1.81179	-2.16592
	1.81434	1.54499e-18	1.81434	-0.27304	1.81253	-3.99576	1.81222	-3.50753	1.81197	-2.19324
	1.81453	2.41235e-18	1.81453	-0.27066	1.81271	-4.00484	1.8124	-3.49735	1.81216	-2.19641
	1.81472	6.77626e-19	1.81472	-0.26541	1.8129	-4.01709	1.81259	-3.50634	1.81235	-2.19919
	1.8149	1.11131e-18	1.8149	-0.26474	1.81309	-4.02377	1.81278	-3.50916	1.81254	-2.20438
	1.81509	6.77626e-19	1.81509	-0.25567	1.81328	-4.03767	1.81296	-3.52125	1.81272	-2.1965
	1.81528	6.77626e-19	1.81528	-0.27293	1.81346	-4.04643	1.81315	-3.53019	1.81291	-2.18644
	1.81547	1.54499e-18	1.81547	-0.27419	1.81365	-4.06646	1.81334	-3.53746	1.8131	-2.19522
	1.81565	1.11131e-18	1.81565	-0.26245	1.81384	-4.06243	1.81353	-3.53954	1.81328	-2.20663
	1.81584	1.11131e-18	1.81584	-0.26967	1.81402	-4.08019	1.81371	-3.54421	1.81347	-2.20719
	1.81603	2.41235e-18	1.81603	-0.27737	1.81421	-4.08008	1.8139	-3.5454	1.81366	-2.2146
	1.81622	2.41235e-18	1.81622	-0.26561	1.8144	-4.09699	1.81409	-3.56198	1.81385	-2.21531
	1.8164	1.54499e-18	1.8164	-0.26344	1.81459	-4.10746	1.81428	-3.55596	1.81403	-2.21567
	1.81659	6.77626e-19	1.81659	-0.26494	1.81477	-4.10691	1.81446	-3.56236	1.81422	-2.21881
	1.81678	6.77626e-19	1.81678	-0.25921	1.81496	-4.10808	1.81465	-3.5659	1.81441	-2.21418
	1.81697	1.54499e-18	1.81697	-0.2659	1.81515	-4.12382	1.81484	-3.56739	1.81459	-2.21698
	1.81715	1.11131e-18	1.81715	-0.27139	1.81534	-4.14423	1.81502	-3.5759	1.81478	-2.22582
	1.81734	1.11131e-18	1.81734	-0.27838	1.81552	-4.1482	1.81521	-3.57975	1.81497	-2.24018
	1.81753	6.77626e-19	1.81753	-0.26913	1.81571	-4.14463	1.8154	-3.58253	1.81516	-2.23559
	1.81772	6.77626e-19	1.81772	-0.27763	1.8159	-4.17076	1.81559	-3.6017	1.81534	-2.23136
	1.8179	8.94467e-19	1.8179	-0.27344	1.81609	-4.1826	1.81577	-3.60391	1.81553	-2.24067
	1.81809	6.77626e-19	1.81809	-0.26845	1.81627	-4.18193	1.81596	-3.61568	1.81572	-2.23193
	1.81828	6.77626e-19	1.81828	-0.27875	1.81646	-4.20023	1.81615	-3.61902	1.81591	-2.23682
	1.81847	1.54499e-18	1.81847	-0.26997	1.81665	-4.20327	1.81634	-3.63024	1.8161	-2.24186
	1.81866	6.77626e-19	1.81866	-0.27045	1.81684	-4.21434	1.81653	-3.63638	1.81628	-2.2378
	1.81884	6.77626e-19	1.81884	-0.25826	1.81702	-4.23448	1.81671	-3.64615	1.81647	-2.24129
	1.81903	6.77626e-19	1.81903	-0.28147	1.81721	-4.25727	1.8169	-3.65397	1.81666	-2.242
	1.81922	6.77626e-19	1.81922	-0.28859	1.8174	-4.25544	1.81709	-3.66064	1.81685	-2.2448
	1.81941	6.77626e-19	1.81941	-0.28424	1.81759	-4.25405	1.81728	-3.67216	1.81703	-2.24686
	1.8196	-1.89735e-19	1.8196	-0.27686	1.81778	-4.26361	1.81747	-3.67128	1.81722	-2.26936
	1.81978	-1.89735e-19	1.81978	-0.29196	1.81796	-4.27593	1.81765	-3.67147	1.81741	-2.27343
	1.81997	-1.0571e-18	1.81997	-0.28699	1.81815	-4.29477	1.81784	-3.66748	1.8176	-2.25302
	1.82016	-1.92446e-18	1.82016	-0.29412	1.81834	-4.29034	1.81803	-3.68764	1.81779	-2.26155
	1.82035	-2.35814e-18	1.82035	-0.30114	1.81853	-4.30618	1.81822	-3.67788	1.81797	-2.2666
	1.82054	-2.79182e-18	1.82054	-0.29213	1.81872	-4.32718	1.81841	-3.69269	1.81816	-2.26937
	1.82073	-4.52654e-18	1.82073	-0.29043	1.8189	-4.33259	1.81859	-3.70509	1.81835	-2.28022
	1.82091	-5.39391e-18	1.82091	-0.29448	1.81909	-4.33844	1.81878	-3.70769	1.81854	-2.2633
	1.8211	-7.12863e-18	1.8211	-0.30054	1.81928	-4.34538	1.81897	-3.72011	1.81873	-2.2663
	1.82129	-9.24282e-18	1.82129	-0.30703	1.81947	-4.35789	1.81916	-3.74104	1.81892	-2.26982
	1.82148	-1.14654e-17	1.82148	-0.30698	1.81966	-4.36089	1.81935	-3.72968	1.8191	-2.27818
	1.82167	-1.49349e-17	1.82167	-0.30759	1.81985	-4.369	1.81954	-3.74221	1.81929	-2.2818
	1.82186	-1.84043e-17	1.82186	-0.29434	1.82003	-4.40091	1.81972	-3.74694	1.81948	-2.28826
	1.82205	-2.27411e-17	1.82205	-0.29837	1.82022	-4.41349	1.81991	-3.74905	1.81967	-2.28855
	1.82223	-2.8379e-17	1.82223	-0.31185	1.82041	-4.40936	1.8201	-3.75342	1.81986	-2.29712
	1.82242	-3.57516e-17	1.82242	-0.30411	1.8206	-4.40267	1.82029	-3.76223	1.82005	-2.31219
	1.82261	-4.31241e-17	1.82261	-0.29769	1.82079	-4.42592	1.82048	-3.762	1.82023	-2.29565
	1.8228	-5.30988e-17	1.8228	-0.29622	1.82098	-4.44656	1.82067	-3.77439	1.82042	-2.29571
	1.82299	-6.52419e-17	1.82299	-0.29346	1.82117	-4.44085	1.82085	-3.79562	1.82061	-2.29628
	1.82318	-8.06375e-17	1.82318	-0.28713	1.82136	-4.4476	1.82104	-3.79312	1.8208	-2.30648
	1.82337	-9.9069e-17	1.82337	-0.29778	1.82154	-4.4625	1.82123	-3.80144	1.82099	-2.30731
	1.82356	-1.22488e-16	1.82356	-0.29922	1.82173	-4.48114	1.82142	-3.80534	1.82118	-2.32533
	1.82375	-1.48509e-16	1.82375	-0.31123	1.82192	-4.48492	1.82161	-3.81359	1.82137	-2.32759
	1.82393	-1.81468e-16	1.82393	-0.31161	1.82211	-4.4894	1.8218	-3.82064	1.82156	-2.32487
	1.82412	-2.23102e-16	1.82412	-0.3117	1.8223	-4.50027	1.82199	-3.82884	1.82174	-2.31992
	1.82431	-2.72541e-16	1.82431	-0.30634	1.82249	-4.50741	1.82218	-3.84458	1.82193	-2.32385
	1.8245	-3.32389e-16	1.8245	-0.29913	1.82268	-4.52634	1.82237	-3.85034	1.82212	-2.33114
	1.82469	-4.06982e-16	1.82469	-0.302	1.82287	-4.55544	1.82255	-3.85648	1.82231	-2.33321
	1.82488	-4.95453e-16	1.82488	-0.31012	1.82306	-4.56633	1.82274	-3.85814	1.8225	-2.34099
	1.82507	-6.03006e-16	1.82507	-0.30967	1.82324	-4.57839	1.82293	-3.84329	1.82269	-2.33689
	1.82526	-7.33978e-16	1.82526	-0.29981	1.82343	-4.58093	1.82312	-3.85366	1.82288	-2.33543
	1.82545	-8.93139e-16	1.82545	-0.31892	1.82362	-4.59131	1.82331	-3.87676	1.82307	-2.32873
	1.82564	-1.08699e-15	1.82564	-0.32613	1.82381	-4.59229	1.8235	-3.87002	1.82326	-2.35625
	1.82583	-1.31945e-15	1.82583	-0.33193	1.824	-4.60401	1.82369	-3.88029	1.82345	-2.36546
	1.82602	-1.60264e-15	1.82602	-0.31803	1.82419	-4.62811	1.82388	-3.90135	1.82363	-2.35172
	1.82621	-1.94568e-15	1.82621	-0.30973	1.82438	-4.64092	1.82407	-3.89987	1.82382	-2.34756
	1.8264	-2.35855e-15	1.8264	-0.31905	1.82457	-4.64929	1.82426	-3.90077	1.82401	-2.35295
	1.82659	-2.85988e-15	1.82659	-0.32626	1.82476	-4.65796	1.82445	-3.90576	1.8242	-2.37071
	1.82678	-3.46443e-15	1.82678	-0.31112	1.82495	-4.6723	1.82464	-3.91516	1.82439	-2.37227
	1.82697	-4.19388e-15	1.82697	-0.31393	1.82514	-4.67099	1.82483	-3.92798	1.82458	-2.37184
	1.82716	-5.07512e-15	1.82716	-0.32039	1.82533	-4.69393	1.82501	-3.92629	1.82477	-2.38005
	1.82734	-6.13677e-15	1.82734	-0.33186	1.82552	-4.70212	1.8252	-3.94037	1.82496	-2.37781
	1.82753	-7.41597e-15	1.82753	-0.33078	1.82571	-4.71267	1.82539	-3.94251	1.82515	-2.37882
	1.82772	-8.95743e-15	1.82772	-0.33189	1.8259	-4.71454	1.82558	-3.95275	1.82534	-2.3639
	1.82791	-1.08101e-14	1.82791	-0.32733	1.82609	-4.73841	1.82577	-3.95558	1.82553	-2.38299
	1.8281	-1.3041e-14	1.8281	-0.3185	1.82628	-4.74974	1.82596	-3.96912	1.82572	-2.38137
	1.82829	-1.57203e-14	1.82829	-0.3226	1.82647	-4.75047	1.82615	-3.97286	1.82591	-2.38975
	1.82848	-1.89399e-14	1.82848	-0.3166	1.82666	-4.77307	1.82634	-3.97957	1.8261	-2.40144
	1.82867	-2.28049e-14	1.82867	-0.31738	1.82685	-4.78275	1.82653	-3.9881	1.82629	-2.3961
	1.82886	-2.74418e-14	1.82886	-0.33509	1.82704	-4.79386	1.82672	-3.9871	1.82648	-2.39051
	1.82905	-3.30024e-14	1.82905	-0.33344	1.82723	-4.8056	1.82691	-3.9989	1.82667	-2.40056
	1.82924	-3.96638e-14	1.82924	-0.32896	1.82741	-4.80997	1.8271	-4.00386	1.82686	-2.41169
	1.82944	-4.76448e-14	1.82944	-0.32607	1.82761	-4.83122	1.82729	-4.02145	1.82705	-2.40418
	1.82963	-5.71949e-14	1.82963	-0.33613	1.8278	-4.85292	1.82748	-4.0275	1.82724	-2.39707
	1.82982	-6.86174e-14	1.82982	-0.33123	1.82799	-4.84722	1.82767	-4.02033	1.82743	-2.408
	1.83001	-8.22721e-14	1.83001	-0.34615	1.82818	-4.85905	1.82786	-4.02025	1.82762	-2.41293
	1.8302	-9.85832e-14	1.8302	-0.32881	1.82837	-4.87524	1.82805	-4.02656	1.82781	-2.41221
	1.83039	-1.18058e-13	1.83039	-0.31584	1.82856	-4.86977	1.82824	-4.06308	1.828	-2.42049
	1.83058	-1.41291e-13	1.83058	-0.33334	1.82875	-4.88667	1.82843	-4.0646	1.82819	-2.41966
	1.83077	-1.69001e-13	1.83077	-0.33586	1.82894	-4.90394	1.82862	-4.06671	1.82838	-2.42827
	1.83096	-2.0202e-13	1.83096	-0.34333	1.82913	-4.91222	1.82881	-4.08432	1.82857	-2.4305
	1.83115	-2.41344e-13	1.83115	-0.3469	1.82932	-4.92719	1.829	-4.07156	1.82876	-2.44261
	1.83134	-2.88149e-13	1.83134	-0.34495	1.82951	-4.93864	1.82919	-4.06939	1.82895	-2.43089
	1.83153	-3.43822e-13	1.83153	-0.35035	1.8297	-4.95159	1.82938	-4.08045	1.82914	-2.41361
	1.83172	-4.10004e-13	1.83172	-0.35298	1.82989	-4.95615	1.82958	-4.10187	1.82933	-2.42124
	1.83191	-4.88631e-13	1.83191	-0.33997	1.83008	-4.98441	1.82977	-4.10624	1.82952	-2.44647
	1.8321	-5.81984e-13	1.8321	-0.34373	1.83027	-4.98438	1.82996	-4.1017	1.82971	-2.45743
	1.83229	-6.92755e-13	1.83229	-0.34987	1.83046	-4.97711	1.83015	-4.10808	1.8299	-2.4503
	1.83248	-8.24109e-13	1.83248	-0.33967	1.83065	-5.00559	1.83034	-4.10561	1.83009	-2.4474
	1.83267	-9.79776e-13	1.83267	-0.34153	1.83084	-5.0296	1.83053	-4.11835	1.83028	-2.44809
	1.83287	-1.16415e-12	1.83287	-0.34624	1.83103	-5.04199	1.83072	-4.13914	1.83047	-2.4606
	1.83306	-1.38238e-12	1.83306	-0.35205	1.83122	-5.05774	1.83091	-4.1408	1.83066	-2.46325
	1.83325	-1.64052e-12	1.83325	-0.35315	1.83141	-5.06447	1.8311	-4.1437	1.83086	-2.46056
	1.83344	-1.94569e-12	1.83344	-0.34772	1.8316	-5.07674	1.83129	-4.14976	1.83105	-2.46621
	1.83363	-2.30624e-12	1.83363	-0.36056	1.8318	-5.07896	1.83148	-4.17222	1.83124	-2.47604
	1.83382	-2.73195e-12	1.83382	-0.36985	1.83199	-5.08672	1.83167	-4.16756	1.83143	-2.47084
	1.83401	-3.23428e-12	1.83401	-0.35942	1.83218	-5.11136	1.83186	-4.17271	1.83162	-2.47765
	1.8342	-3.82665e-12	1.8342	-0.3422	1.83237	-5.13813	1.83205	-4.17652	1.83181	-2.48448
	1.83439	-4.52479e-12	1.83439	-0.35378	1.83256	-5.14581	1.83225	-4.18722	1.832	-2.47416
	1.83459	-5.35e-12	1.83459	-0.36355	1.83275	-5.14582	1.83244	-4.20224	1.83219	-2.47694
	1.83478	-6.31e-12	1.83478	-0.37198	1.83294	-5.15695	1.83263	-4.21138	1.83238	-2.47837
	1.83497	-7.45e-12	1.83497	-0.35661	1.83313	-5.16035	1.83282	-4.213	1.83257	-2.48539
	1.83516	-8.79e-12	1.83516	-0.36666	1.83332	-5.18969	1.83301	-4.21114	1.83277	-2.5043
	1.83535	-1.04e-11	1.83535	-0.37706	1.83352	-5.19496	1.8332	-4.21481	1.83296	-2.48801
	1.83554	-1.22e-11	1.83554	-0.36553	1.83371	-5.20435	1.83339	-4.23621	1.83315	-2.48233
	1.83573	-1.44e-11	1.83573	-0.37184	1.8339	-5.21029	1.83358	-4.24139	1.83334	-2.47977
	1.83593	-1.69e-11	1.83593	-0.37121	1.83409	-5.24435	1.83378	-4.24142	1.83353	-2.49217
	1.83612	-1.99e-11	1.83612	-0.36698	1.83428	-5.24921	1.83397	-4.24573	1.83372	-2.50473
	1.83631	-2.34e-11	1.83631	-0.39559	1.83447	-5.25687	1.83416	-4.2601	1.83391	-2.49714
	1.8365	-2.75e-11	1.8365	-0.38364	1.83466	-5.26479	1.83435	-4.26907	1.8341	-2.5057
	1.83669	-3.22e-11	1.83669	-0.38077	1.83486	-5.28636	1.83454	-4.26583	1.8343	-2.51041
	1.83688	-3.78e-11	1.83688	-0.38569	1.83505	-5.30302	1.83473	-4.27792	1.83449	-2.52494
	1.83708	-4.44e-11	1.83708	-0.3899	1.83524	-5.32003	1.83492	-4.28657	1.83468	-2.52163
	1.83727	-5.2e-11	1.83727	-0.38335	1.83543	-5.31675	1.83512	-4.30143	1.83487	-2.51715
	1.83746	-6.09e-11	1.83746	-0.38368	1.83562	-5.32127	1.83531	-4.31111	1.83506	-2.5267
	1.83765	-7.12e-11	1.83765	-0.38421	1.83581	-5.35377	1.8355	-4.29778	1.83525	-2.51443
	1.83784	-8.33e-11	1.83784	-0.39633	1.83601	-5.35492	1.83569	-4.29707	1.83545	-2.51755
	1.83804	-9.74e-11	1.83804	-0.3977	1.8362	-5.37703	1.83588	-4.31768	1.83564	-2.51792
	1.83823	-1.14e-10	1.83823	-0.39078	1.83639	-5.38769	1.83607	-4.33408	1.83583	-2.50884
	1.83842	-1.33e-10	1.83842	-0.38362	1.83658	-5.38819	1.83627	-4.33383	1.83602	-2.51552
	1.83861	-1.55e-10	1.83861	-0.39241	1.83677	-5.40332	1.83646	-4.35946	1.83621	-2.52378
	1.8388	-1.81e-10	1.8388	-0.40106	1.83696	-5.41942	1.83665	-4.36284	1.8364	-2.52648
	1.839	-2.11e-10	1.839	-0.3936	1.83716	-5.4436	1.83684	-4.35321	1.8366	-2.52385
	1.83919	-2.45e-10	1.83919	-0.40735	1.83735	-5.44879	1.83703	-4.36845	1.83679	-2.54571
	1.83938	-2.85e-10	1.83938	-0.4072	1.83754	-5.45216	1.83723	-4.38612	1.83698	-2.54972
	1.83957	-3.32e-10	1.83957	-0.40393	1.83773	-5.46846	1.83742	-4.38202	1.83717	-2.54921
	1.83977	-3.86e-10	1.83977	-0.39041	1.83793	-5.48497	1.83761	-4.39466	1.83736	-2.5515
	1.83996	-4.48e-10	1.83996	-0.39085	1.83812	-5.50685	1.8378	-4.39683	1.83756	-2.55682
	1.84015	-5.21e-10	1.84015	-0.39123	1.83831	-5.53371	1.83799	-4.40535	1.83775	-2.55628
	1.84034	6.77626e-19	1.84034	-0.39396	1.8385	-5.54082	1.83819	-4.40885	1.83794	-2.56227
	1.84054	6.77626e-19	1.84054	-0.39257	1.83869	-5.54617	1.83838	-4.42654	1.83813	-2.57163
	1.84073	6.77626e-19	1.84073	-0.38806	1.83889	-5.55074	1.83857	-4.43306	1.83833	-2.55423
	1.84092	6.77626e-19	1.84092	-0.40213	1.83908	-5.56057	1.83876	-4.42895	1.83852	-2.55898
	1.84111	2.41235e-18	1.84111	-0.41047	1.83927	-5.58437	1.83896	-4.4317	1.83871	-2.56731
	1.84131	2.41235e-18	1.84131	-0.40972	1.83946	-5.60068	1.83915	-4.43927	1.8389	-2.57895
	1.8415	1.54499e-18	1.8415	-0.40953	1.83966	-5.61125	1.83934	-4.44497	1.8391	-2.57409
	1.84169	6.77626e-19	1.84169	-0.39517	1.83985	-5.62744	1.83953	-4.45252	1.83929	-2.57864
	1.84188	2.41235e-18	1.84188	-0.39956	1.84004	-5.63847	1.83973	-4.47769	1.83948	-2.57589
	1.84208	6.77626e-19	1.84208	-0.4132	1.84023	-5.64783	1.83992	-4.48581	1.83967	-2.5704
	1.84227	1.54499e-18	1.84227	-0.41672	1.84043	-5.65334	1.84011	-4.49468	1.83987	-2.58965
	1.84246	6.77626e-19	1.84246	-0.4057	1.84062	-5.67434	1.8403	-4.48909	1.84006	-2.58682
	1.84266	1.21973e-18	1.84266	-0.405	1.84081	-5.68355	1.8405	-4.49767	1.84025	-2.6043
	1.84285	1.11131e-18	1.84285	-0.41746	1.84101	-5.69281	1.84069	-4.51015	1.84044	-2.60149
	1.84304	6.77626e-19	1.84304	-0.41836	1.8412	-5.70895	1.84088	-4.51927	1.84064	-2.59864
	1.84323	1.54499e-18	1.84323	-0.41317	1.84139	-5.73876	1.84108	-4.52126	1.84083	-2.59934
	1.84343	6.77626e-19	1.84343	-0.41645	1.84158	-5.74658	1.84127	-4.51391	1.84102	-2.59573
	1.84362	1.54499e-18	1.84362	-0.41448	1.84178	-5.75326	1.84146	-4.52466	1.84122	-2.60869
	1.84381	1.21973e-18	1.84381	-0.42542	1.84197	-5.77262	1.84165	-4.54113	1.84141	-2.61218
	1.84401	2.41235e-18	1.84401	-0.4327	1.84216	-5.78073	1.84185	-4.5461	1.8416	-2.60675
	1.8442	1.54499e-18	1.8442	-0.43418	1.84236	-5.78445	1.84204	-4.55113	1.84179	-2.61099
	1.84439	1.54499e-18	1.84439	-0.43761	1.84255	-5.802	1.84223	-4.55288	1.84199	-2.62394
	1.84459	6.77626e-19	1.84459	-0.42793	1.84274	-5.81587	1.84243	-4.5594	1.84218	-2.62694
	1.84478	2.41235e-18	1.84478	-0.43649	1.84294	-5.82379	1.84262	-4.56998	1.84237	-2.62586
	1.84497	1.54499e-18	1.84497	-0.4317	1.84313	-5.83807	1.84281	-4.58807	1.84257	-2.63086
	1.84517	1.54499e-18	1.84517	-0.43516	1.84332	-5.85662	1.84301	-4.59283	1.84276	-2.61913
	1.84536	1.54499e-18	1.84536	-0.42594	1.84352	-5.88972	1.8432	-4.58849	1.84295	-2.63005
	1.84556	1.54499e-18	1.84556	-0.4292	1.84371	-5.90769	1.84339	-4.60681	1.84315	-2.63089
	1.84575	1.54499e-18	1.84575	-0.4333	1.8439	-5.90312	1.84359	-4.60862	1.84334	-2.62962
	1.84594	1.11131e-18	1.84594	-0.45982	1.8441	-5.92082	1.84378	-4.6144	1.84353	-2.63409
	1.84614	1.54499e-18	1.84614	-0.46391	1.84429	-5.95427	1.84397	-4.61751	1.84373	-2.63906
	1.84633	2.41235e-18	1.84633	-0.45311	1.84448	-5.94949	1.84417	-4.62401	1.84392	-2.6324
	1.84652	1.54499e-18	1.84652	-0.44588	1.84468	-5.95756	1.84436	-4.65044	1.84411	-2.6367
	1.84672	2.41235e-18	1.84672	-0.46211	1.84487	-5.97256	1.84455	-4.6521	1.84431	-2.63977
	1.84691	6.77626e-19	1.84691	-0.4593	1.84506	-5.99583	1.84475	-4.65817	1.8445	-2.65511
	1.84711	1.11131e-18	1.84711	-0.44639	1.84526	-6.01751	1.84494	-4.67237	1.8447	-2.66304
	1.8473	1.54499e-18	1.8473	-0.45358	1.84545	-6.02344	1.84514	-4.67036	1.84489	-2.65419
	1.84749	6.77626e-19	1.84749	-0.45504	1.84564	-6.02581	1.84533	-4.6823	1.84508	-2.65692
	1.84769	6.77626e-19	1.84769	-0.45615	1.84584	-6.04711	1.84552	-4.68218	1.84528	-2.66232
	1.84788	1.54499e-18	1.84788	-0.46938	1.84603	-6.0592	1.84572	-4.68306	1.84547	-2.66562
	1.84808	2.41235e-18	1.84808	-0.45355	1.84623	-6.06003	1.84591	-4.70432	1.84566	-2.66851
	1.84827	1.11131e-18	1.84827	-0.46406	1.84642	-6.07117	1.8461	-4.71326	1.84586	-2.67037
	1.84846	1.11131e-18	1.84846	-0.46613	1.84661	-6.09801	1.8463	-4.71377	1.84605	-2.66077
	1.84866	1.21973e-18	1.84866	-0.45849	1.84681	-6.10417	1.84649	-4.71752	1.84625	-2.67347
	1.84885	1.54499e-18	1.84885	-0.45522	1.847	-6.12579	1.84669	-4.73265	1.84644	-2.67105
	1.84905	6.77626e-19	1.84905	-0.46874	1.8472	-6.14042	1.84688	-4.72853	1.84663	-2.67614
	1.84924	6.77626e-19	1.84924	-0.45877	1.84739	-6.15608	1.84707	-4.73781	1.84683	-2.66423
	1.84944	1.54499e-18	1.84944	-0.46715	1.84759	-6.17972	1.84727	-4.74696	1.84702	-2.68117
	1.84963	2.41235e-18	1.84963	-0.47428	1.84778	-6.19227	1.84746	-4.73746	1.84722	-2.68316
	1.84982	2.41235e-18	1.84982	-0.46256	1.84797	-6.19429	1.84766	-4.75334	1.84741	-2.6946
	1.85002	2.41235e-18	1.85002	-0.46374	1.84817	-6.21061	1.84785	-4.75647	1.8476	-2.69763
	1.85021	6.77626e-19	1.85021	-0.47924	1.84836	-6.22856	1.84805	-4.78225	1.8478	-2.68985
	1.85041	6.77626e-19	1.85041	-0.47645	1.84856	-6.25273	1.84824	-4.77952	1.84799	-2.69892
	1.8506	6.77626e-19	1.8506	-0.48421	1.84875	-6.27162	1.84843	-4.79036	1.84819	-2.71167
	1.8508	1.11131e-18	1.8508	-0.48505	1.84895	-6.27835	1.84863	-4.79565	1.84838	-2.7067
	1.85099	1.11131e-18	1.85099	-0.4841	1.84914	-6.2792	1.84882	-4.80227	1.84858	-2.6992
	1.85119	6.77626e-19	1.85119	-0.48506	1.84933	-6.29183	1.84902	-4.81356	1.84877	-2.70029
	1.85138	1.54499e-18	1.85138	-0.48636	1.84953	-6.31973	1.84921	-4.83389	1.84897	-2.70101
	1.85158	6.77626e-19	1.85158	-0.48625	1.84972	-6.34407	1.84941	-4.83082	1.84916	-2.70429
	1.85177	6.77626e-19	1.85177	-0.49913	1.84992	-6.3437	1.8496	-4.83758	1.84935	-2.70994
	1.85197	6.77626e-19	1.85197	-0.49665	1.85011	-6.36996	1.8498	-4.85109	1.84955	-2.72669
	1.85216	1.21973e-18	1.85216	-0.49952	1.85031	-6.37831	1.84999	-4.85489	1.84974	-2.71846
	1.85236	1.11131e-18	1.85236	-0.48564	1.8505	-6.39574	1.85019	-4.85069	1.84994	-2.72607
	1.85255	1.11131e-18	1.85255	-0.48305	1.8507	-6.41709	1.85038	-4.86869	1.85013	-2.72388
	1.85275	6.77626e-19	1.85275	-0.4884	1.85089	-6.42314	1.85058	-4.87029	1.85033	-2.72279
	1.85294	1.11131e-18	1.85294	-0.47993	1.85109	-6.43403	1.85077	-4.86371	1.85052	-2.73483
	1.85314	1.54499e-18	1.85314	-0.49279	1.85128	-6.44356	1.85097	-4.87754	1.85072	-2.73563
	1.85333	6.77626e-19	1.85333	-0.50043	1.85148	-6.46166	1.85116	-4.89384	1.85091	-2.73075
	1.85353	6.77626e-19	1.85353	-0.50164	1.85167	-6.48676	1.85136	-4.89212	1.85111	-2.73367
	1.85372	1.54499e-18	1.85372	-0.4934	1.85187	-6.4974	1.85155	-4.90137	1.8513	-2.73352
	1.85392	1.54499e-18	1.85392	-0.49554	1.85206	-6.53042	1.85175	-4.91197	1.8515	-2.74305
	1.85411	1.54499e-18	1.85411	-0.50728	1.85226	-6.54157	1.85194	-4.9315	1.85169	-2.74606
	1.85431	1.21973e-18	1.85431	-0.52567	1.85245	-6.55489	1.85214	-4.94193	1.85189	-2.74882
	1.8545	1.54499e-18	1.8545	-0.51333	1.85265	-6.56673	1.85233	-4.93608	1.85208	-2.74238
	1.8547	2.41235e-18	1.8547	-0.50807	1.85284	-6.57319	1.85253	-4.93442	1.85228	-2.75585
	1.85489	6.77626e-19	1.85489	-0.50376	1.85304	-6.59106	1.85272	-4.95251	1.85247	-2.76167
	1.85509	2.41235e-18	1.85509	-0.50329	1.85323	-6.59651	1.85292	-4.96533	1.85267	-2.75836
	1.85529	1.54499e-18	1.85529	-0.51916	1.85343	-6.62844	1.85311	-4.95485	1.85287	-2.75516
	1.85548	1.11131e-18	1.85548	-0.51648	1.85363	-6.64358	1.85331	-4.97203	1.85306	-2.75923
	1.85568	6.77626e-19	1.85568	-0.52006	1.85382	-6.64599	1.8535	-4.98333	1.85326	-2.76754
	1.85587	1.54499e-18	1.85587	-0.53039	1.85402	-6.66227	1.8537	-5.00234	1.85345	-2.77479
	1.85607	1.11131e-18	1.85607	-0.52475	1.85421	-6.68933	1.85389	-5.01177	1.85365	-2.77428
	1.85626	1.54499e-18	1.85626	-0.51595	1.85441	-6.70086	1.85409	-5.0067	1.85384	-2.78136
	1.85646	2.41235e-18	1.85646	-0.52127	1.8546	-6.71745	1.85429	-5.0008	1.85404	-2.76562
	1.85666	6.77626e-19	1.85666	-0.52967	1.8548	-6.72936	1.85448	-5.0172	1.85423	-2.77058
	1.85685	1.11131e-18	1.85685	-0.52574	1.85499	-6.7406	1.85468	-5.02109	1.85443	-2.79016
	1.85705	6.77626e-19	1.85705	-0.52916	1.85519	-6.7531	1.85487	-5.02256	1.85463	-2.78878
	1.85724	6.77626e-19	1.85724	-0.53687	1.85539	-6.78055	1.85507	-5.02842	1.85482	-2.79532
	1.85744	1.54499e-18	1.85744	-0.52574	1.85558	-6.79112	1.85526	-5.05756	1.85502	-2.78547
	1.85764	1.11131e-18	1.85764	-0.52081	1.85578	-6.81514	1.85546	-5.07234	1.85521	-2.77501
	1.85783	1.11131e-18	1.85783	-0.53196	1.85597	-6.84172	1.85566	-5.07203	1.85541	-2.77784
	1.85803	2.41235e-18	1.85803	-0.54239	1.85617	-6.83577	1.85585	-5.09369	1.8556	-2.80227
	1.85823	2.41235e-18	1.85823	-0.53598	1.85637	-6.85516	1.85605	-5.07966	1.8558	-2.78775
	1.85842	1.54499e-18	1.85842	-0.53686	1.85656	-6.87254	1.85624	-5.08866	1.856	-2.78599
	1.85862	6.77626e-19	1.85862	-0.53573	1.85676	-6.89118	1.85644	-5.09925	1.85619	-2.80142
	1.85881	6.77626e-19	1.85881	-0.54484	1.85695	-6.90088	1.85664	-5.10852	1.85639	-2.79532
	1.85901	1.54499e-18	1.85901	-0.55303	1.85715	-6.91327	1.85683	-5.10573	1.85659	-2.80038
	1.85921	1.11131e-18	1.85921	-0.5463	1.85735	-6.93267	1.85703	-5.10954	1.85678	-2.79473
	1.8594	1.11131e-18	1.8594	-0.53977	1.85754	-6.9441	1.85723	-5.11779	1.85698	-2.79063
	1.8596	6.77626e-19	1.8596	-0.54023	1.85774	-6.95696	1.85742	-5.13377	1.85717	-2.80488
	1.8598	6.77626e-19	1.8598	-0.55213	1.85794	-6.97732	1.85762	-5.12653	1.85737	-2.80164
	1.85999	8.94467e-19	1.85999	-0.55549	1.85813	-6.99249	1.85781	-5.12995	1.85757	-2.80975
	1.86019	6.77626e-19	1.86019	-0.55625	1.85833	-7.02351	1.85801	-5.14721	1.85776	-2.8113
	1.86039	6.77626e-19	1.86039	-0.57114	1.85853	-7.0464	1.85821	-5.15378	1.85796	-2.81643
	1.86058	1.54499e-18	1.86058	-0.57818	1.85872	-7.04553	1.8584	-5.16399	1.85816	-2.81602
	1.86078	6.77626e-19	1.86078	-0.56643	1.85892	-7.05957	1.8586	-5.17389	1.85835	-2.82116
	1.86098	6.77626e-19	1.86098	-0.55858	1.85912	-7.07393	1.8588	-5.18311	1.85855	-2.82892
	1.86117	6.77626e-19	1.86117	-0.57194	1.85931	-7.08966	1.85899	-5.18261	1.85875	-2.82462
	1.86137	6.77626e-19	1.86137	-0.57512	1.85951	-7.10996	1.85919	-5.18962	1.85894	-2.82583
	1.86157	6.77626e-19	1.86157	-0.58223	1.85971	-7.12181	1.85939	-5.19968	1.85914	-2.83208
	1.86176	-1.89735e-19	1.86176	-0.58777	1.8599	-7.13431	1.85958	-5.21135	1.85934	-2.84409
	1.86196	-1.89735e-19	1.86196	-0.59653	1.8601	-7.16358	1.85978	-5.21107	1.85953	-2.83542
	1.86216	-1.0571e-18	1.86216	-0.59297	1.8603	-7.1676	1.85998	-5.21954	1.85973	-2.82256
	1.86236	-1.92446e-18	1.86236	-0.58814	1.86049	-7.18585	1.86017	-5.23729	1.85993	-2.83418
	1.86255	-2.35814e-18	1.86255	-0.58557	1.86069	-7.20375	1.86037	-5.23227	1.86012	-2.84818
	1.86275	-2.79182e-18	1.86275	-0.58608	1.86089	-7.21928	1.86057	-5.23469	1.86032	-2.84067
	1.86295	-4.52654e-18	1.86295	-0.58621	1.86108	-7.24668	1.86077	-5.24048	1.86052	-2.83431
	1.86314	-5.39391e-18	1.86314	-0.58213	1.86128	-7.24571	1.86096	-5.24374	1.86071	-2.83577
	1.86334	-7.12863e-18	1.86334	-0.57999	1.86148	-7.2594	1.86116	-5.26356	1.86091	-2.85524
	1.86354	-9.24282e-18	1.86354	-0.58595	1.86168	-7.28399	1.86136	-5.25681	1.86111	-2.84658
	1.86374	-1.14654e-17	1.86374	-0.59872	1.86187	-7.30119	1.86155	-5.26704	1.86131	-2.84328
	1.86393	-1.49349e-17	1.86393	-0.59669	1.86207	-7.32122	1.86175	-5.28122	1.8615	-2.8467
	1.86413	-1.84043e-17	1.86413	-0.60019	1.86227	-7.33909	1.86195	-5.28284	1.8617	-2.85213
	1.86433	-2.27411e-17	1.86433	-0.60945	1.86246	-7.35636	1.86215	-5.29125	1.8619	-2.85723
	1.86453	-2.8379e-17	1.86453	-0.60456	1.86266	-7.36459	1.86234	-5.28956	1.86209	-2.84416
	1.86472	-3.57516e-17	1.86472	-0.5937	1.86286	-7.37587	1.86254	-5.30694	1.86229	-2.87064
	1.86492	-4.31241e-17	1.86492	-0.5976	1.86306	-7.39467	1.86274	-5.32222	1.86249	-2.8716
	1.86512	-5.30988e-17	1.86512	-0.60036	1.86325	-7.41204	1.86294	-5.3176	1.86269	-2.86066
	1.86532	-6.52419e-17	1.86532	-0.61195	1.86345	-7.43018	1.86313	-5.30818	1.86288	-2.86566
	1.86552	-8.06375e-17	1.86552	-0.61634	1.86365	-7.4501	1.86333	-5.31753	1.86308	-2.85558
	1.86571	-9.9069e-17	1.86571	-0.61082	1.86385	-7.4702	1.86353	-5.32336	1.86328	-2.86352
	1.86591	-1.22488e-16	1.86591	-0.61476	1.86404	-7.48205	1.86373	-5.32475	1.86348	-2.87819
	1.86611	-1.48509e-16	1.86611	-0.62175	1.86424	-7.49604	1.86392	-5.33818	1.86367	-2.87779
	1.86631	-1.81468e-16	1.86631	-0.61449	1.86444	-7.50959	1.86412	-5.35167	1.86387	-2.88592
	1.86651	-2.23102e-16	1.86651	-0.60835	1.86464	-7.52771	1.86432	-5.3558	1.86407	-2.89239
	1.8667	-2.72541e-16	1.8667	-0.62063	1.86484	-7.54482	1.86452	-5.36032	1.86427	-2.87839
	1.8669	-3.32389e-16	1.8669	-0.62946	1.86503	-7.56519	1.86471	-5.36063	1.86447	-2.86634
	1.8671	-4.06982e-16	1.8671	-0.62565	1.86523	-7.5794	1.86491	-5.36453	1.86466	-2.8771
	1.8673	-4.95453e-16	1.8673	-0.62467	1.86543	-7.58481	1.86511	-5.38479	1.86486	-2.87375
	1.8675	-6.03006e-16	1.8675	-0.62769	1.86563	-7.60303	1.86531	-5.37228	1.86506	-2.86146
	1.86769	-7.33978e-16	1.86769	-0.63851	1.86583	-7.62213	1.86551	-5.38309	1.86526	-2.85525
	1.86789	-8.93139e-16	1.86789	-0.63843	1.86602	-7.64381	1.8657	-5.4082	1.86545	-2.86902
	1.86809	-1.08699e-15	1.86809	-0.63167	1.86622	-7.66214	1.8659	-5.42167	1.86565	-2.87807
	1.86829	-1.31945e-15	1.86829	-0.63691	1.86642	-7.67482	1.8661	-5.4281	1.86585	-2.89399
	1.86849	-1.60264e-15	1.86849	-0.64274	1.86662	-7.67842	1.8663	-5.4346	1.86605	-2.89272
	1.86869	-1.94568e-15	1.86869	-0.66348	1.86682	-7.69079	1.8665	-5.42929	1.86625	-2.89339
	1.86888	-2.35855e-15	1.86888	-0.65256	1.86701	-7.71384	1.8667	-5.43739	1.86645	-2.89796
	1.86908	-2.85988e-15	1.86908	-0.64174	1.86721	-7.728	1.86689	-5.44039	1.86664	-2.89175
	1.86928	-3.46443e-15	1.86928	-0.6338	1.86741	-7.74838	1.86709	-5.44402	1.86684	-2.89194
	1.86948	-4.19388e-15	1.86948	-0.64362	1.86761	-7.76865	1.86729	-5.44394	1.86704	-2.89262
	1.86968	-5.07512e-15	1.86968	-0.64813	1.86781	-7.78094	1.86749	-5.45679	1.86724	-2.89686
	1.86988	-6.13677e-15	1.86988	-0.65832	1.86801	-7.79511	1.86769	-5.46835	1.86744	-2.91842
	1.87008	-7.41597e-15	1.87008	-0.65375	1.86821	-7.81677	1.86789	-5.48324	1.86764	-2.91466
	1.87027	-8.95743e-15	1.87027	-0.6762	1.8684	-7.83827	1.86808	-5.47865	1.86783	-2.90927
	1.87047	-1.08101e-14	1.87047	-0.66935	1.8686	-7.84888	1.86828	-5.47572	1.86803	-2.89941
	1.87067	-1.3041e-14	1.87067	-0.65917	1.8688	-7.86222	1.86848	-5.47765	1.86823	-2.91417
	1.87087	-1.57203e-14	1.87087	-0.67042	1.869	-7.87981	1.86868	-5.50082	1.86843	-2.91871
	1.87107	-1.89399e-14	1.87107	-0.67555	1.8692	-7.89879	1.86888	-5.51354	1.86863	-2.91426
	1.87127	-2.28049e-14	1.87127	-0.67244	1.8694	-7.91265	1.86908	-5.50826	1.86883	-2.90383
	1.87147	-2.74418e-14	1.87147	-0.6817	1.8696	-7.92102	1.86928	-5.51168	1.86903	-2.91804
	1.87167	-3.30024e-14	1.87167	-0.69	1.8698	-7.93953	1.86948	-5.50787	1.86923	-2.92017
	1.87187	-3.96638e-14	1.87187	-0.68236	1.86999	-7.94724	1.86967	-5.52616	1.86942	-2.9185
	1.87207	-4.76448e-14	1.87207	-0.69006	1.87019	-7.97184	1.86987	-5.53775	1.86962	-2.92294
	1.87227	-5.71949e-14	1.87227	-0.69191	1.87039	-7.98531	1.87007	-5.54389	1.86982	-2.92391
	1.87246	-6.86174e-14	1.87246	-0.67852	1.87059	-8.00946	1.87027	-5.54144	1.87002	-2.92662
	1.87266	-8.22721e-14	1.87266	-0.68992	1.87079	-8.01921	1.87047	-5.53383	1.87022	-2.9191
	1.87286	-9.85832e-14	1.87286	-0.6912	1.87099	-8.03452	1.87067	-5.54487	1.87042	-2.92562
	1.87306	-1.18058e-13	1.87306	-0.69924	1.87119	-8.04384	1.87087	-5.55331	1.87062	-2.91354
	1.87326	-1.41291e-13	1.87326	-0.69693	1.87139	-8.07056	1.87107	-5.56761	1.87082	-2.92164
	1.87346	-1.69001e-13	1.87346	-0.702	1.87159	-8.09417	1.87127	-5.573	1.87102	-2.93116
	1.87366	-2.0202e-13	1.87366	-0.69561	1.87179	-8.09802	1.87147	-5.55991	1.87122	-2.9156
	1.87386	-2.41344e-13	1.87386	-0.69861	1.87199	-8.12106	1.87167	-5.57208	1.87142	-2.92159
	1.87406	-2.88149e-13	1.87406	-0.70724	1.87219	-8.14189	1.87187	-5.5847	1.87161	-2.9237
	1.87426	-3.43822e-13	1.87426	-0.70571	1.87238	-8.14104	1.87206	-5.58803	1.87181	-2.92825
	1.87446	-4.10004e-13	1.87446	-0.71001	1.87258	-8.15502	1.87226	-5.59904	1.87201	-2.93647
	1.87466	-4.88631e-13	1.87466	-0.71124	1.87278	-8.17302	1.87246	-5.60596	1.87221	-2.93247
	1.87486	-5.81984e-13	1.87486	-0.71608	1.87298	-8.20553	1.87266	-5.611	1.87241	-2.93802
	1.87506	-6.92755e-13	1.87506	-0.712	1.87318	-8.22073	1.87286	-5.61224	1.87261	-2.9446
	1.87526	-8.24109e-13	1.87526	-0.72252	1.87338	-8.22244	1.87306	-5.61196	1.87281	-2.93906
	1.87546	-9.79776e-13	1.87546	-0.71708	1.87358	-8.24821	1.87326	-5.62747	1.87301	-2.93679
	1.87566	-1.16415e-12	1.87566	-0.72244	1.87378	-8.2762	1.87346	-5.63398	1.87321	-2.93806
	1.87586	-1.38238e-12	1.87586	-0.72698	1.87398	-8.27872	1.87366	-5.62453	1.87341	-2.93267
	1.87606	-1.64052e-12	1.87606	-0.72611	1.87418	-8.30004	1.87386	-5.63765	1.87361	-2.94178
	1.87626	-1.94569e-12	1.87626	-0.71935	1.87438	-8.31246	1.87406	-5.64437	1.87381	-2.9573
	1.87646	-2.30624e-12	1.87646	-0.72018	1.87458	-8.33652	1.87426	-5.64775	1.87401	-2.94091
	1.87666	-2.73195e-12	1.87666	-0.73341	1.87478	-8.35018	1.87446	-5.65328	1.87421	-2.9473
	1.87686	-3.23428e-12	1.87686	-0.73623	1.87498	-8.36172	1.87466	-5.6623	1.87441	-2.95757
	1.87706	-3.82665e-12	1.87706	-0.74779	1.87518	-8.36474	1.87486	-5.66933	1.87461	-2.95248
	1.87726	-4.52479e-12	1.87726	-0.74048	1.87538	-8.4006	1.87506	-5.66637	1.87481	-2.95047
	1.87746	-5.35e-12	1.87746	-0.74064	1.87558	-8.41098	1.87526	-5.65713	1.87501	-2.95072
	1.87766	-6.31e-12	1.87766	-0.75154	1.87578	-8.42525	1.87546	-5.66911	1.87521	-2.94683
	1.87786	-7.45e-12	1.87786	-0.74938	1.87598	-8.42809	1.87566	-5.66775	1.87541	-2.95641
	1.87806	-8.79e-12	1.87806	-0.75616	1.87618	-8.4544	1.87586	-5.68713	1.87561	-2.95484
	1.87826	-1.04e-11	1.87826	-0.7438	1.87638	-8.46787	1.87606	-5.69685	1.87581	-2.94159
	1.87846	-1.22e-11	1.87846	-0.75437	1.87658	-8.4893	1.87626	-5.71075	1.87601	-2.95166
	1.87866	-1.44e-11	1.87866	-0.76066	1.87678	-8.49894	1.87646	-5.70428	1.87621	-2.96119
	1.87886	-1.69e-11	1.87886	-0.75173	1.87698	-8.51735	1.87666	-5.71214	1.87641	-2.97103
	1.87906	-1.99e-11	1.87906	-0.75507	1.87718	-8.52239	1.87686	-5.71173	1.87661	-2.95273
	1.87926	-2.34e-11	1.87926	-0.76107	1.87738	-8.54638	1.87706	-5.70611	1.87681	-2.96636
	1.87947	-2.75e-11	1.87947	-0.75972	1.87759	-8.5656	1.87726	-5.71185	1.87701	-2.95741
	1.87967	-3.22e-11	1.87967	-0.75969	1.87779	-8.58505	1.87746	-5.71537	1.87721	-2.95595
	1.87987	-3.78e-11	1.87987	-0.75801	1.87799	-8.5977	1.87767	-5.72852	1.87741	-2.95829
	1.88007	-4.44e-11	1.88007	-0.77723	1.87819	-8.61225	1.87787	-5.73547	1.87761	-2.95486
	1.88027	-5.2e-11	1.88027	-0.78602	1.87839	-8.63278	1.87807	-5.74176	1.87782	-2.94952
	1.88047	-6.09e-11	1.88047	-0.78174	1.87859	-8.63891	1.87827	-5.74021	1.87802	-2.9424
	1.88067	-7.12e-11	1.88067	-0.78763	1.87879	-8.64977	1.87847	-5.7453	1.87822	-2.95985
	1.88087	-8.33e-11	1.88087	-0.78447	1.87899	-8.65348	1.87867	-5.76004	1.87842	-2.9744
	1.88107	-9.74e-11	1.88107	-0.79026	1.87919	-8.68192	1.87887	-5.76721	1.87862	-2.97805
	1.88127	-1.14e-10	1.88127	-0.79179	1.87939	-8.69495	1.87907	-5.74896	1.87882	-2.97572
	1.88148	-1.33e-10	1.88148	-0.80035	1.87959	-8.70707	1.87927	-5.76144	1.87902	-2.96353
	1.88168	-1.55e-10	1.88168	-0.80591	1.87979	-8.72183	1.87947	-5.76255	1.87922	-2.97094
	1.88188	-1.81e-10	1.88188	-0.8002	1.88	-8.74031	1.87967	-5.76075	1.87942	-2.97252
	1.88208	-2.11e-10	1.88208	-0.79958	1.8802	-8.7498	1.87987	-5.77418	1.87962	-2.97592
	1.88228	-2.45e-10	1.88228	-0.8119	1.8804	-8.7682	1.88008	-5.78376	1.87982	-2.96773
	1.88248	-2.85e-10	1.88248	-0.814	1.8806	-8.77768	1.88028	-5.78164	1.88003	-2.95641
	1.88268	-3.32e-10	1.88268	-0.80839	1.8808	-8.7995	1.88048	-5.78319	1.88023	-2.97019
	1.88288	-3.86e-10	1.88288	-0.81439	1.881	-8.8084	1.88068	-5.77962	1.88043	-2.96838
	1.88309	-4.48e-10	1.88309	-0.80643	1.8812	-8.82228	1.88088	-5.78867	1.88063	-2.97806
	1.88329	-5.21e-10	1.88329	-0.81972	1.8814	-8.83527	1.88108	-5.80609	1.88083	-2.98504
	1.88349	6.77626e-19	1.88349	-0.82708	1.88161	-8.85702	1.88128	-5.80006	1.88103	-2.97822
	1.88369	6.77626e-19	1.88369	-0.81435	1.88181	-8.86361	1.88148	-5.7885	1.88123	-2.96967
	1.88389	6.77626e-19	1.88389	-0.81481	1.88201	-8.88017	1.88169	-5.81184	1.88143	-2.97468
	1.88409	6.77626e-19	1.88409	-0.81406	1.88221	-8.90302	1.88189	-5.81682	1.88164	-2.9726
	1.8843	2.41235e-18	1.8843	-0.83459	1.88241	-8.91112	1.88209	-5.81071	1.88184	-2.97661
	1.8845	2.41235e-18	1.8845	-0.82526	1.88261	-8.91185	1.88229	-5.82102	1.88204	-2.97393
	1.8847	1.54499e-18	1.8847	-0.83649	1.88281	-8.93455	1.88249	-5.81842	1.88224	-2.9749
	1.8849	6.77626e-19	1.8849	-0.84225	1.88302	-8.94475	1.88269	-5.8276	1.88244	-2.97726
	1.8851	2.41235e-18	1.8851	-0.83244	1.88322	-8.96716	1.8829	-5.82166	1.88264	-2.98659
	1.88531	6.77626e-19	1.88531	-0.84073	1.88342	-8.98113	1.8831	-5.83657	1.88285	-2.98221
	1.88551	1.54499e-18	1.88551	-0.84678	1.88362	-8.98746	1.8833	-5.84125	1.88305	-2.97985
	1.88571	6.77626e-19	1.88571	-0.84492	1.88382	-9.00823	1.8835	-5.85382	1.88325	-2.98758
	1.88591	1.21973e-18	1.88591	-0.84666	1.88403	-9.02174	1.8837	-5.84494	1.88345	-2.96889
	1.88611	1.11131e-18	1.88611	-0.84181	1.88423	-9.03771	1.88391	-5.83718	1.88365	-2.97739
	1.88632	6.77626e-19	1.88632	-0.84308	1.88443	-9.05826	1.88411	-5.85197	1.88386	-2.97828
	1.88652	1.54499e-18	1.88652	-0.84491	1.88463	-9.05977	1.88431	-5.8615	1.88406	-2.98339
	1.88672	6.77626e-19	1.88672	-0.8527	1.88483	-9.07869	1.88451	-5.86348	1.88426	-2.98812
	1.88692	1.54499e-18	1.88692	-0.85793	1.88504	-9.09699	1.88471	-5.86188	1.88446	-2.99709
	1.88713	1.21973e-18	1.88713	-0.86486	1.88524	-9.11154	1.88492	-5.84933	1.88466	-2.9879
	1.88733	2.41235e-18	1.88733	-0.8631	1.88544	-9.11261	1.88512	-5.86246	1.88487	-2.99997
	1.88753	1.54499e-18	1.88753	-0.87687	1.88564	-9.13526	1.88532	-5.87379	1.88507	-2.98523
	1.88773	1.54499e-18	1.88773	-0.87528	1.88585	-9.14907	1.88552	-5.87993	1.88527	-2.968
	1.88794	6.77626e-19	1.88794	-0.87473	1.88605	-9.14682	1.88572	-5.87057	1.88547	-2.97952
	1.88814	2.41235e-18	1.88814	-0.88276	1.88625	-9.17765	1.88593	-5.86603	1.88568	-2.98568
	1.88834	1.54499e-18	1.88834	-0.87276	1.88645	-9.18631	1.88613	-5.87336	1.88588	-2.97892
	1.88854	1.54499e-18	1.88854	-0.87739	1.88665	-9.19361	1.88633	-5.88197	1.88608	-2.96553
	1.88875	1.54499e-18	1.88875	-0.89087	1.88686	-9.20179	1.88653	-5.88183	1.88628	-2.97112
	1.88895	1.54499e-18	1.88895	-0.89646	1.88706	-9.23474	1.88674	-5.88311	1.88648	-2.98706
	1.88915	1.54499e-18	1.88915	-0.89292	1.88726	-9.24696	1.88694	-5.87282	1.88669	-2.97699
	1.88936	1.11131e-18	1.88936	-0.91105	1.88747	-9.24074	1.88714	-5.86044	1.88689	-2.96997
	1.88956	1.54499e-18	1.88956	-0.8913	1.88767	-9.26099	1.88735	-5.86916	1.88709	-2.98375
	1.88976	2.41235e-18	1.88976	-0.89338	1.88787	-9.26968	1.88755	-5.88453	1.8873	-2.99217
	1.88996	1.54499e-18	1.88996	-0.90869	1.88807	-9.28327	1.88775	-5.89319	1.8875	-2.99999
	1.89017	2.41235e-18	1.89017	-0.91	1.88828	-9.3009	1.88795	-5.89072	1.8877	-2.98723
	1.89037	6.77626e-19	1.89037	-0.90725	1.88848	-9.3049	1.88816	-5.89852	1.8879	-2.97491
	1.89057	1.11131e-18	1.89057	-0.9065	1.88868	-9.32216	1.88836	-5.89211	1.88811	-2.97568
	1.89078	1.54499e-18	1.89078	-0.9187	1.88889	-9.34156	1.88856	-5.89077	1.88831	-2.9847
	1.89098	6.77626e-19	1.89098	-0.90609	1.88909	-9.36651	1.88876	-5.89637	1.88851	-2.99177
	1.89118	6.77626e-19	1.89118	-0.92355	1.88929	-9.36531	1.88897	-5.90038	1.88872	-2.98525
	1.89139	1.54499e-18	1.89139	-0.92772	1.88949	-9.37321	1.88917	-5.90881	1.88892	-2.98939
	1.89159	2.41235e-18	1.89159	-0.93542	1.8897	-9.40037	1.88937	-5.90056	1.88912	-2.97557
	1.89179	1.11131e-18	1.89179	-0.92339	1.8899	-9.39648	1.88958	-5.89743	1.88932	-2.96226
	1.892	1.11131e-18	1.892	-0.92348	1.8901	-9.415	1.88978	-5.89874	1.88953	-2.97991
	1.8922	1.21973e-18	1.8922	-0.92474	1.89031	-9.43376	1.88998	-5.9023	1.88973	-2.97696
	1.8924	1.54499e-18	1.8924	-0.93827	1.89051	-9.44395	1.89019	-5.90969	1.88993	-2.97631
	1.89261	6.77626e-19	1.89261	-0.93347	1.89071	-9.43367	1.89039	-5.91377	1.89014	-2.96632
	1.89281	6.77626e-19	1.89281	-0.95541	1.89092	-9.46079	1.89059	-5.91248	1.89034	-2.97389
	1.89301	1.54499e-18	1.89301	-0.95726	1.89112	-9.48423	1.8908	-5.91285	1.89054	-2.97298
	1.89322	2.41235e-18	1.89322	-0.95753	1.89132	-9.4844	1.891	-5.91624	1.89075	-2.97367
	1.89342	2.41235e-18	1.89342	-0.96214	1.89153	-9.49487	1.8912	-5.92564	1.89095	-2.96919
	1.89363	2.41235e-18	1.89363	-0.96868	1.89173	-9.5093	1.89141	-5.92184	1.89115	-2.96666
	1.89383	6.77626e-19	1.89383	-0.96658	1.89194	-9.51308	1.89161	-5.90797	1.89136	-2.96155
	1.89403	6.77626e-19	1.89403	-0.94614	1.89214	-9.51216	1.89181	-5.91235	1.89156	-2.9629
	1.89424	6.77626e-19	1.89424	-0.94698	1.89234	-9.52958	1.89202	-5.91231	1.89177	-2.97728
	1.89444	1.11131e-18	1.89444	-0.948	1.89255	-9.54656	1.89222	-5.90419	1.89197	-2.96725
	1.89465	1.11131e-18	1.89465	-0.96481	1.89275	-9.55436	1.89243	-5.89756	1.89217	-2.96434
	1.89485	6.77626e-19	1.89485	-0.96844	1.89295	-9.57155	1.89263	-5.91237	1.89238	-2.97221
	1.89505	1.54499e-18	1.89505	-0.99011	1.89316	-9.56817	1.89283	-5.92099	1.89258	-2.97366
	1.89526	6.77626e-19	1.89526	-0.98246	1.89336	-9.56265	1.89304	-5.9155	1.89278	-2.95394
	1.89546	6.77626e-19	1.89546	-0.98225	1.89357	-9.5756	1.89324	-5.92391	1.89299	-2.96803
	1.89567	6.77626e-19	1.89567	-0.99446	1.89377	-9.59324	1.89345	-5.91977	1.89319	-2.96661
	1.89587	1.21973e-18	1.89587	-0.99237	1.89397	-9.6091	1.89365	-5.90694	1.8934	-2.9584
	1.89607	1.11131e-18	1.89607	-0.98897	1.89418	-9.61057	1.89385	-5.90573	1.8936	-2.96307
	1.89628	1.11131e-18	1.89628	-0.99326	1.89438	-9.62301	1.89406	-5.91057	1.8938	-2.94554
	1.89648	6.77626e-19	1.89648	-0.98443	1.89459	-9.63511	1.89426	-5.91657	1.89401	-2.95422
	1.89669	1.11131e-18	1.89669	-0.98637	1.89479	-9.6389	1.89447	-5.92215	1.89421	-2.95696
	1.89689	1.54499e-18	1.89689	-1.00508	1.89499	-9.64717	1.89467	-5.91119	1.89442	-2.95664
	1.8971	6.77626e-19	1.8971	-1.00532	1.8952	-9.66465	1.89487	-5.90789	1.89462	-2.96463
	1.8973	6.77626e-19	1.8973	-1.00452	1.8954	-9.68617	1.89508	-5.91056	1.89483	-2.95973
	1.89751	1.54499e-18	1.89751	-1.00523	1.89561	-9.68977	1.89528	-5.9141	1.89503	-2.95288
	1.89771	1.54499e-18	1.89771	-1.0026	1.89581	-9.69009	1.89549	-5.90571	1.89523	-2.95093
	1.89792	1.54499e-18	1.89792	-1.00885	1.89602	-9.69888	1.89569	-5.90416	1.89544	-2.95316
	1.89812	1.21973e-18	1.89812	-1.00484	1.89622	-9.70234	1.8959	-5.90695	1.89564	-2.96227
	1.89833	1.54499e-18	1.89833	-1.01523	1.89643	-9.71009	1.8961	-5.90179	1.89585	-2.95209
	1.89853	2.41235e-18	1.89853	-1.03061	1.89663	-9.713	1.89631	-5.89536	1.89605	-2.94559
	1.89873	6.77626e-19	1.89873	-1.02327	1.89684	-9.7269	1.89651	-5.89638	1.89626	-2.94079
	1.89894	2.41235e-18	1.89894	-1.01897	1.89704	-9.73829	1.89672	-5.89646	1.89646	-2.9328
	1.89914	1.54499e-18	1.89914	-1.03793	1.89724	-9.74054	1.89692	-5.8866	1.89667	-2.93358
	1.89935	1.11131e-18	1.89935	-1.03067	1.89745	-9.75396	1.89713	-5.8905	1.89687	-2.9259
	1.89955	6.77626e-19	1.89955	-1.04154	1.89765	-9.75109	1.89733	-5.891	1.89708	-2.93893
	1.89976	1.54499e-18	1.89976	-1.04957	1.89786	-9.7636	1.89753	-5.89154	1.89728	-2.94057
	1.89997	1.11131e-18	1.89997	-1.04968	1.89806	-9.77472	1.89774	-5.89909	1.89749	-2.93642
	1.90017	1.54499e-18	1.90017	-1.05389	1.89827	-9.76356	1.89794	-5.89694	1.89769	-2.92709
	1.90038	2.41235e-18	1.90038	-1.05379	1.89847	-9.77842	1.89815	-5.88076	1.8979	-2.92712
	1.90058	6.77626e-19	1.90058	-1.07439	1.89868	-9.77617	1.89835	-5.88042	1.8981	-2.92522
	1.90079	1.11131e-18	1.90079	-1.06344	1.89888	-9.78439	1.89856	-5.89306	1.89831	-2.93823
	1.90099	6.77626e-19	1.90099	-1.06357	1.89909	-9.79357	1.89876	-5.88826	1.89851	-2.93478
	1.9012	6.77626e-19	1.9012	-1.07518	1.8993	-9.80883	1.89897	-5.88982	1.89872	-2.93946
	1.9014	1.54499e-18	1.9014	-1.07585	1.8995	-9.80933	1.89918	-5.86674	1.89892	-2.92395
	1.90161	1.11131e-18	1.90161	-1.06821	1.89971	-9.81522	1.89938	-5.85933	1.89913	-2.9185
	1.90181	1.11131e-18	1.90181	-1.06964	1.89991	-9.81002	1.89959	-5.86755	1.89933	-2.9267
	1.90202	2.41235e-18	1.90202	-1.07166	1.90012	-9.82779	1.89979	-5.86196	1.89954	-2.92869
	1.90222	2.41235e-18	1.90222	-1.07193	1.90032	-9.84105	1.9	-5.86122	1.89974	-2.91328
	1.90243	1.54499e-18	1.90243	-1.07983	1.90053	-9.83278	1.9002	-5.85349	1.89995	-2.91211
	1.90264	6.77626e-19	1.90264	-1.08622	1.90073	-9.84055	1.90041	-5.85341	1.90015	-2.90777
	1.90284	6.77626e-19	1.90284	-1.07529	1.90094	-9.83287	1.90061	-5.85392	1.90036	-2.90413
	1.90305	1.54499e-18	1.90305	-1.07445	1.90114	-9.85486	1.90082	-5.84654	1.90056	-2.91098
	1.90325	1.11131e-18	1.90325	-1.07693	1.90135	-9.85266	1.90102	-5.83975	1.90077	-2.91848
	1.90346	1.11131e-18	1.90346	-1.09421	1.90156	-9.86055	1.90123	-5.83787	1.90098	-2.91239
	1.90367	6.77626e-19	1.90367	-1.10417	1.90176	-9.86698	1.90144	-5.84316	1.90118	-2.92305
	1.90387	6.77626e-19	1.90387	-1.10892	1.90197	-9.85303	1.90164	-5.83538	1.90139	-2.91433
	1.90408	8.94467e-19	1.90408	-1.10981	1.90217	-9.8388	1.90185	-5.82496	1.90159	-2.90625
	1.90428	6.77626e-19	1.90428	-1.10242	1.90238	-9.86111	1.90205	-5.82152	1.9018	-2.90756
	1.90449	6.77626e-19	1.90449	-1.09787	1.90258	-9.86517	1.90226	-5.81947	1.902	-2.89398
	1.9047	1.54499e-18	1.9047	-1.1279	1.90279	-9.87526	1.90247	-5.81925	1.90221	-2.89315
	1.9049	6.77626e-19	1.9049	-1.12873	1.903	-9.89387	1.90267	-5.81318	1.90242	-2.88502
	1.90511	6.77626e-19	1.90511	-1.12575	1.9032	-9.88806	1.90288	-5.8131	1.90262	-2.88181
	1.90531	6.77626e-19	1.90531	-1.14391	1.90341	-9.89614	1.90308	-5.79622	1.90283	-2.87065
	1.90552	6.77626e-19	1.90552	-1.13468	1.90362	-9.89471	1.90329	-5.79941	1.90303	-2.87542
	1.90573	6.77626e-19	1.90573	-1.14124	1.90382	-9.88564	1.9035	-5.7881	1.90324	-2.87971
	1.90593	-1.89735e-19	1.90593	-1.14424	1.90403	-9.88	1.9037	-5.78613	1.90345	-2.884
	1.90614	-1.89735e-19	1.90614	-1.15963	1.90423	-9.88551	1.90391	-5.79452	1.90365	-2.88323
	1.90635	-1.0571e-18	1.90635	-1.16091	1.90444	-9.89174	1.90411	-5.78419	1.90386	-2.86781
	1.90655	-1.92446e-18	1.90655	-1.15352	1.90465	-9.88814	1.90432	-5.78458	1.90407	-2.87787
	1.90676	-2.35814e-18	1.90676	-1.14696	1.90485	-9.90141	1.90453	-5.76538	1.90427	-2.87086
	1.90697	-2.79182e-18	1.90697	-1.15145	1.90506	-9.90066	1.90473	-5.764	1.90448	-2.86719
	1.90717	-4.52654e-18	1.90717	-1.16536	1.90527	-9.88559	1.90494	-5.75612	1.90469	-2.86213
	1.90738	-5.39391e-18	1.90738	-1.16495	1.90547	-9.8879	1.90515	-5.76244	1.90489	-2.8527
	1.90759	-7.12863e-18	1.90759	-1.14608	1.90568	-9.90424	1.90535	-5.7576	1.9051	-2.84565
	1.90779	-9.24282e-18	1.90779	-1.16724	1.90589	-9.91186	1.90556	-5.7483	1.9053	-2.84535
	1.908	-1.14654e-17	1.908	-1.17478	1.90609	-9.89677	1.90577	-5.73677	1.90551	-2.85123
	1.90821	-1.49349e-17	1.90821	-1.17324	1.9063	-9.90348	1.90597	-5.7308	1.90572	-2.85629
	1.90841	-1.84043e-17	1.90841	-1.17224	1.90651	-9.88809	1.90618	-5.72014	1.90592	-2.85267
	1.90862	-2.27411e-17	1.90862	-1.18626	1.90671	-9.87417	1.90639	-5.71919	1.90613	-2.83651
	1.90883	-2.8379e-17	1.90883	-1.18163	1.90692	-9.89356	1.90659	-5.71541	1.90634	-2.83448
	1.90904	-3.57516e-17	1.90904	-1.19193	1.90713	-9.89504	1.9068	-5.70023	1.90655	-2.83991
	1.90924	-4.31241e-17	1.90924	-1.18973	1.90733	-9.88226	1.90701	-5.6962	1.90675	-2.8331
	1.90945	-5.30988e-17	1.90945	-1.19684	1.90754	-9.85954	1.90721	-5.69692	1.90696	-2.83592
	1.90966	-6.52419e-17	1.90966	-1.20961	1.90775	-9.88009	1.90742	-5.66983	1.90717	-2.83378
	1.90987	-8.06375e-17	1.90987	-1.2101	1.90795	-9.88518	1.90763	-5.67312	1.90737	-2.81721
	1.91007	-9.9069e-17	1.91007	-1.20318	1.90816	-9.87579	1.90784	-5.67128	1.90758	-2.82462
	1.91028	-1.22488e-16	1.91028	-1.21576	1.90837	-9.87436	1.90804	-5.66089	1.90779	-2.81224
	1.91049	-1.48509e-16	1.91049	-1.21234	1.90858	-9.86864	1.90825	-5.65602	1.90799	-2.81336
	1.91069	-1.81468e-16	1.91069	-1.22831	1.90878	-9.86526	1.90846	-5.65357	1.9082	-2.81113
	1.9109	-2.23102e-16	1.9109	-1.22428	1.90899	-9.86475	1.90866	-5.6483	1.90841	-2.81511
	1.91111	-2.72541e-16	1.91111	-1.22905	1.9092	-9.86559	1.90887	-5.63055	1.90862	-2.80107
	1.91132	-3.32389e-16	1.91132	-1.23856	1.90941	-9.85892	1.90908	-5.6132	1.90882	-2.80017
	1.91153	-4.06982e-16	1.91153	-1.22427	1.90961	-9.83986	1.90929	-5.60817	1.90903	-2.78314
	1.91173	-4.95453e-16	1.91173	-1.23356	1.90982	-9.82374	1.90949	-5.62664	1.90924	-2.78614
	1.91194	-6.03006e-16	1.91194	-1.24666	1.91003	-9.81815	1.9097	-5.60356	1.90945	-2.80883
	1.91215	-7.33978e-16	1.91215	-1.25167	1.91024	-9.83511	1.90991	-5.58888	1.90965	-2.80209
	1.91236	-8.93139e-16	1.91236	-1.25441	1.91044	-9.82919	1.91012	-5.58702	1.90986	-2.78527
	1.91256	-1.08699e-15	1.91256	-1.25545	1.91065	-9.82794	1.91032	-5.56355	1.91007	-2.77269
	1.91277	-1.31945e-15	1.91277	-1.25452	1.91086	-9.81144	1.91053	-5.56084	1.91028	-2.77072
	1.91298	-1.60264e-15	1.91298	-1.26206	1.91107	-9.80488	1.91074	-5.54255	1.91048	-2.7755
	1.91319	-1.94568e-15	1.91319	-1.25817	1.91127	-9.81251	1.91095	-5.54682	1.91069	-2.76825
	1.9134	-2.35855e-15	1.9134	-1.26209	1.91148	-9.80866	1.91115	-5.53353	1.9109	-2.76666
	1.9136	-2.85988e-15	1.9136	-1.26877	1.91169	-9.79413	1.91136	-5.53729	1.91111	-2.75612
	1.91381	-3.46443e-15	1.91381	-1.26067	1.9119	-9.78582	1.91157	-5.53421	1.91132	-2.74732
	1.91402	-4.19388e-15	1.91402	-1.28165	1.91211	-9.78255	1.91178	-5.51689	1.91152	-2.76023
	1.91423	-5.07512e-15	1.91423	-1.2797	1.91231	-9.77676	1.91199	-5.50399	1.91173	-2.75011
	1.91444	-6.13677e-15	1.91444	-1.28496	1.91252	-9.74816	1.91219	-5.50211	1.91194	-2.74591
	1.91465	-7.41597e-15	1.91465	-1.29166	1.91273	-9.75561	1.9124	-5.48351	1.91215	-2.74077
	1.91485	-8.95743e-15	1.91485	-1.28889	1.91294	-9.7414	1.91261	-5.46043	1.91236	-2.73783
	1.91506	-1.08101e-14	1.91506	-1.29256	1.91315	-9.72822	1.91282	-5.45442	1.91256	-2.72406
	1.91527	-1.3041e-14	1.91527	-1.29552	1.91335	-9.72451	1.91303	-5.43141	1.91277	-2.72795
	1.91548	-1.57203e-14	1.91548	-1.30776	1.91356	-9.70957	1.91324	-5.42648	1.91298	-2.72669
	1.91569	-1.89399e-14	1.91569	-1.30782	1.91377	-9.71262	1.91344	-5.42476	1.91319	-2.73241
	1.9159	-2.28049e-14	1.9159	-1.31488	1.91398	-9.69312	1.91365	-5.42132	1.9134	-2.72121
	1.91611	-2.74418e-14	1.91611	-1.30656	1.91419	-9.67762	1.91386	-5.40746	1.9136	-2.72551
	1.91631	-3.30024e-14	1.91631	-1.31103	1.9144	-9.67235	1.91407	-5.38043	1.91381	-2.71331
	1.91652	-3.96638e-14	1.91652	-1.325	1.91461	-9.66385	1.91428	-5.37695	1.91402	-2.70574
	1.91673	-4.76448e-14	1.91673	-1.33558	1.91481	-9.64999	1.91449	-5.36118	1.91423	-2.69581
	1.91694	-5.71949e-14	1.91694	-1.33841	1.91502	-9.63983	1.91469	-5.35376	1.91444	-2.68222
	1.91715	-6.86174e-14	1.91715	-1.34176	1.91523	-9.62261	1.9149	-5.35115	1.91465	-2.68249
	1.91736	-8.22721e-14	1.91736	-1.33158	1.91544	-9.60382	1.91511	-5.33356	1.91486	-2.69413
	1.91757	-9.85832e-14	1.91757	-1.34545	1.91565	-9.60294	1.91532	-5.32541	1.91506	-2.69768
	1.91778	-1.18058e-13	1.91778	-1.35721	1.91586	-9.59836	1.91553	-5.29834	1.91527	-2.68399
	1.91799	-1.41291e-13	1.91799	-1.34815	1.91607	-9.5747	1.91574	-5.28673	1.91548	-2.67898
	1.91819	-1.69001e-13	1.91819	-1.35234	1.91628	-9.55344	1.91595	-5.28321	1.91569	-2.6795
	1.9184	-2.0202e-13	1.9184	-1.36322	1.91648	-9.53058	1.91616	-5.28218	1.9159	-2.66348
	1.91861	-2.41344e-13	1.91861	-1.37303	1.91669	-9.51385	1.91637	-5.27374	1.91611	-2.66211
	1.91882	-2.88149e-13	1.91882	-1.36783	1.9169	-9.51867	1.91657	-5.2676	1.91632	-2.65856
	1.91903	-3.43822e-13	1.91903	-1.37469	1.91711	-9.51994	1.91678	-5.24714	1.91653	-2.65645
	1.91924	-4.10004e-13	1.91924	-1.3882	1.91732	-9.50075	1.91699	-5.23405	1.91674	-2.63797
	1.91945	-4.88631e-13	1.91945	-1.39187	1.91753	-9.46228	1.9172	-5.22042	1.91695	-2.63851
	1.91966	-5.81984e-13	1.91966	-1.37013	1.91774	-9.44747	1.91741	-5.19443	1.91715	-2.63743
	1.91987	-6.92755e-13	1.91987	-1.3788	1.91795	-9.43781	1.91762	-5.18265	1.91736	-2.63442
	1.92008	-8.24109e-13	1.92008	-1.37994	1.91816	-9.40939	1.91783	-5.18378	1.91757	-2.61442
	1.92029	-9.79776e-13	1.92029	-1.37335	1.91837	-9.39592	1.91804	-5.16914	1.91778	-2.609
	1.9205	-1.16415e-12	1.9205	-1.38884	1.91858	-9.39807	1.91825	-5.15045	1.91799	-2.61916
	1.92071	-1.38238e-12	1.92071	-1.38739	1.91879	-9.37383	1.91846	-5.14165	1.9182	-2.59101
	1.92092	-1.64052e-12	1.92092	-1.39375	1.919	-9.35074	1.91867	-5.13358	1.91841	-2.59939
	1.92113	-1.94569e-12	1.92113	-1.40245	1.9192	-9.34045	1.91888	-5.11549	1.91862	-2.60335
	1.92134	-2.30624e-12	1.92134	-1.40343	1.91941	-9.31689	1.91909	-5.09709	1.91883	-2.60151
	1.92155	-2.73195e-12	1.92155	-1.41426	1.91962	-9.29961	1.9193	-5.0765	1.91904	-2.59534
	1.92176	-3.23428e-12	1.92176	-1.4198	1.91983	-9.27431	1.91951	-5.04803	1.91925	-2.5825
	1.92197	-3.82665e-12	1.92197	-1.42051	1.92004	-9.25255	1.91971	-5.03687	1.91946	-2.58221
	1.92218	-4.52479e-12	1.92218	-1.42859	1.92025	-9.2313	1.91992	-5.0364	1.91967	-2.56126
	1.92239	-5.35e-12	1.92239	-1.42051	1.92046	-9.21823	1.92013	-5.01341	1.91988	-2.56729
	1.9226	-6.31e-12	1.9226	-1.43294	1.92067	-9.1947	1.92034	-4.98133	1.92009	-2.55671
	1.92281	-7.45e-12	1.92281	-1.42397	1.92088	-9.1838	1.92055	-4.97534	1.9203	-2.56089
	1.92302	-8.79e-12	1.92302	-1.43386	1.92109	-9.17345	1.92076	-4.95929	1.92051	-2.5684
	1.92323	-1.04e-11	1.92323	-1.43756	1.9213	-9.15956	1.92097	-4.94136	1.92072	-2.54662
	1.92344	-1.22e-11	1.92344	-1.4374	1.92151	-9.1273	1.92118	-4.93052	1.92093	-2.54094
	1.92365	-1.44e-11	1.92365	-1.45523	1.92172	-9.09524	1.92139	-4.91476	1.92114	-2.5301
	1.92386	-1.69e-11	1.92386	-1.44888	1.92193	-9.08308	1.9216	-4.89785	1.92135	-2.51649
	1.92407	-1.99e-11	1.92407	-1.45169	1.92214	-9.05148	1.92181	-4.88676	1.92156	-2.51978
	1.92428	-2.34e-11	1.92428	-1.4632	1.92235	-9.02274	1.92202	-4.86618	1.92177	-2.50398
	1.92449	-2.75e-11	1.92449	-1.4697	1.92256	-9.00605	1.92223	-4.86462	1.92198	-2.5052
	1.9247	-3.22e-11	1.9247	-1.4705	1.92277	-8.99211	1.92244	-4.84717	1.92219	-2.49924
	1.92491	-3.78e-11	1.92491	-1.47449	1.92298	-8.97424	1.92266	-4.82386	1.9224	-2.49518
	1.92512	-4.44e-11	1.92512	-1.47257	1.92319	-8.93736	1.92287	-4.81424	1.92261	-2.49116
	1.92533	-5.2e-11	1.92533	-1.4733	1.92341	-8.91671	1.92308	-4.77556	1.92282	-2.47779
	1.92554	-6.09e-11	1.92554	-1.46877	1.92362	-8.88271	1.92329	-4.75441	1.92303	-2.47501
	1.92575	-7.12e-11	1.92575	-1.48841	1.92383	-8.85291	1.9235	-4.74117	1.92324	-2.46504
	1.92596	-8.33e-11	1.92596	-1.498	1.92404	-8.81947	1.92371	-4.72324	1.92345	-2.47044
	1.92617	-9.74e-11	1.92617	-1.4946	1.92425	-8.81756	1.92392	-4.71768	1.92366	-2.4669
	1.92639	-1.14e-10	1.92639	-1.49386	1.92446	-8.79436	1.92413	-4.69652	1.92387	-2.4566
	1.9266	-1.33e-10	1.9266	-1.48949	1.92467	-8.76718	1.92434	-4.66251	1.92408	-2.44496
	1.92681	-1.55e-10	1.92681	-1.49969	1.92488	-8.72829	1.92455	-4.64941	1.92429	-2.43716
	1.92702	-1.81e-10	1.92702	-1.50293	1.92509	-8.69007	1.92476	-4.64471	1.9245	-2.41899
	1.92723	-2.11e-10	1.92723	-1.52034	1.9253	-8.66474	1.92497	-4.63391	1.92471	-2.4246
	1.92744	-2.45e-10	1.92744	-1.52355	1.92551	-8.63893	1.92518	-4.60449	1.92493	-2.41198
	1.92765	-2.85e-10	1.92765	-1.50434	1.92572	-8.61961	1.92539	-4.57621	1.92514	-2.41012
	1.92786	-3.32e-10	1.92786	-1.52869	1.92593	-8.58983	1.9256	-4.55936	1.92535	-2.40289
	1.92807	-3.86e-10	1.92807	-1.53983	1.92615	-8.56233	1.92582	-4.55172	1.92556	-2.40191
	1.92829	-4.48e-10	1.92829	-1.5458	1.92636	-8.53495	1.92603	-4.52101	1.92577	-2.38819
	1.9285	-5.21e-10	1.9285	-1.53476	1.92657	-8.49415	1.92624	-4.50319	1.92598	-2.37753
	1.92871	6.77626e-19	1.92871	-1.53325	1.92678	-8.46358	1.92645	-4.49557	1.92619	-2.37648
	1.92892	6.77626e-19	1.92892	-1.53518	1.92699	-8.44022	1.92666	-4.48929	1.9264	-2.37794
	1.92913	6.77626e-19	1.92913	-1.54847	1.9272	-8.39257	1.92687	-4.45787	1.92661	-2.3565
	1.92934	6.77626e-19	1.92934	-1.54946	1.92741	-8.3516	1.92708	-4.43504	1.92683	-2.34215
	1.92955	2.41235e-18	1.92955	-1.54221	1.92762	-8.32841	1.92729	-4.39577	1.92704	-2.33804
	1.92977	2.41235e-18	1.92977	-1.53825	1.92784	-8.3091	1.92751	-4.37587	1.92725	-2.34161
	1.92998	1.54499e-18	1.92998	-1.54651	1.92805	-8.26462	1.92772	-4.36821	1.92746	-2.32893
	1.93019	6.77626e-19	1.93019	-1.55914	1.92826	-8.22812	1.92793	-4.35076	1.92767	-2.32587
	1.9304	2.41235e-18	1.9304	-1.56571	1.92847	-8.20239	1.92814	-4.32341	1.92788	-2.30819
	1.93061	6.77626e-19	1.93061	-1.57546	1.92868	-8.18315	1.92835	-4.29206	1.92809	-2.31851
	1.93082	1.54499e-18	1.93082	-1.57563	1.92889	-8.13654	1.92856	-4.28326	1.92831	-2.30256
	1.93104	6.77626e-19	1.93104	-1.57593	1.92911	-8.09425	1.92878	-4.25862	1.92852	-2.28724
	1.93125	1.21973e-18	1.93125	-1.58563	1.92932	-8.07023	1.92899	-4.2385	1.92873	-2.28816
	1.93146	1.11131e-18	1.93146	-1.58052	1.92953	-8.03919	1.9292	-4.21289	1.92894	-2.26704
	1.93167	6.77626e-19	1.93167	-1.58736	1.92974	-7.98443	1.92941	-4.19421	1.92915	-2.25144
	1.93188	1.54499e-18	1.93188	-1.59267	1.92995	-7.9528	1.92962	-4.16022	1.92936	-2.24023
	1.9321	6.77626e-19	1.9321	-1.59121	1.93016	-7.91547	1.92983	-4.14663	1.92958	-2.24258
	1.93231	1.54499e-18	1.93231	-1.58844	1.93038	-7.8679	1.93005	-4.12753	1.92979	-2.23956
	1.93252	1.21973e-18	1.93252	-1.57738	1.93059	-7.8433	1.93026	-4.10066	1.93	-2.2318
	1.93273	2.41235e-18	1.93273	-1.58754	1.9308	-7.81277	1.93047	-4.07641	1.93021	-2.20505
	1.93295	1.54499e-18	1.93295	-1.61208	1.93101	-7.77126	1.93068	-4.05777	1.93042	-2.19757
	1.93316	1.54499e-18	1.93316	-1.62632	1.93122	-7.72474	1.93089	-4.03324	1.93064	-2.20243
	1.93337	6.77626e-19	1.93337	-1.61818	1.93144	-7.692	1.93111	-4.0026	1.93085	-2.20409
	1.93358	2.41235e-18	1.93358	-1.62374	1.93165	-7.65188	1.93132	-3.97444	1.93106	-2.1825
	1.9338	1.54499e-18	1.9338	-1.63493	1.93186	-7.6102	1.93153	-3.95804	1.93127	-2.17557
	1.93401	1.54499e-18	1.93401	-1.62725	1.93207	-7.57676	1.93174	-3.92889	1.93149	-2.16536
	1.93422	1.54499e-18	1.93422	-1.63168	1.93229	-7.5314	1.93196	-3.90225	1.9317	-2.15608
	1.93443	1.54499e-18	1.93443	-1.64056	1.9325	-7.48645	1.93217	-3.87256	1.93191	-2.14378
	1.93465	1.54499e-18	1.93465	-1.63788	1.93271	-7.45713	1.93238	-3.85053	1.93212	-2.13171
	1.93486	1.11131e-18	1.93486	-1.64652	1.93292	-7.41371	1.93259	-3.82852	1.93233	-2.1301
	1.93507	1.54499e-18	1.93507	-1.63643	1.93314	-7.36846	1.93281	-3.79793	1.93255	-2.11682
	1.93529	2.41235e-18	1.93529	-1.63015	1.93335	-7.32846	1.93302	-3.78824	1.93276	-2.10189
	1.9355	1.54499e-18	1.9355	-1.648	1.93356	-7.28124	1.93323	-3.7667	1.93297	-2.09592
	1.93571	2.41235e-18	1.93571	-1.64886	1.93377	-7.24676	1.93344	-3.74718	1.93319	-2.08507
	1.93592	6.77626e-19	1.93592	-1.65066	1.93399	-7.20536	1.93366	-3.71575	1.9334	-2.0695
	1.93614	1.11131e-18	1.93614	-1.66241	1.9342	-7.17324	1.93387	-3.68444	1.93361	-2.06324
	1.93635	1.54499e-18	1.93635	-1.67155	1.93441	-7.12693	1.93408	-3.65749	1.93382	-2.05711
	1.93656	6.77626e-19	1.93656	-1.67081	1.93463	-7.04805	1.93429	-3.64302	1.93404	-2.051
	1.93678	6.77626e-19	1.93678	-1.64834	1.93484	-7.01219	1.93451	-3.60172	1.93425	-2.02467
	1.93699	1.54499e-18	1.93699	-1.67477	1.93505	-6.98206	1.93472	-3.57925	1.93446	-2.00629
	1.9372	2.41235e-18	1.9372	-1.67626	1.93527	-6.91462	1.93493	-3.55926	1.93468	-2.00345
	1.93742	1.11131e-18	1.93742	-1.66742	1.93548	-6.87382	1.93515	-3.51979	1.93489	-1.99683
	1.93763	1.11131e-18	1.93763	-1.67929	1.93569	-6.8314	1.93536	-3.50746	1.9351	-1.98588
	1.93784	1.21973e-18	1.93784	-1.67473	1.9359	-6.7802	1.93557	-3.47552	1.93531	-1.9681
	1.93806	1.54499e-18	1.93806	-1.67521	1.93612	-6.72926	1.93579	-3.44943	1.93553	-1.95472
	1.93827	6.77626e-19	1.93827	-1.68491	1.93633	-6.67482	1.936	-3.4236	1.93574	-1.95209
	1.93848	6.77626e-19	1.93848	-1.68742	1.93654	-6.64418	1.93621	-3.39381	1.93595	-1.9429
	1.9387	1.54499e-18	1.9387	-1.68565	1.93676	-6.60154	1.93643	-3.35878	1.93617	-1.92914
	1.93891	2.41235e-18	1.93891	-1.70711	1.93697	-6.538	1.93664	-3.33529	1.93638	-1.91697
	1.93912	2.41235e-18	1.93912	-1.69701	1.93718	-6.49073	1.93685	-3.29245	1.93659	-1.91326
	1.93934	2.41235e-18	1.93934	-1.68495	1.9374	-6.43335	1.93707	-3.26013	1.93681	-1.90892
	1.93955	6.77626e-19	1.93955	-1.6849	1.93761	-6.38572	1.93728	-3.24614	1.93702	-1.90974
	1.93977	6.77626e-19	1.93977	-1.70135	1.93783	-6.33641	1.93749	-3.21751	1.93723	-1.87022
	1.93998	6.77626e-19	1.93998	-1.70129	1.93804	-6.28519	1.93771	-3.18845	1.93745	-1.8521
	1.94019	1.11131e-18	1.94019	-1.692	1.93825	-6.24122	1.93792	-3.15459	1.93766	-1.85638
	1.94041	1.11131e-18	1.94041	-1.70757	1.93847	-6.18983	1.93813	-3.13783	1.93788	-1.83461
	1.94062	6.77626e-19	1.94062	-1.71247	1.93868	-6.13283	1.93835	-3.10964	1.93809	-1.80342
	1.94084	1.54499e-18	1.94084	-1.71491	1.93889	-6.07625	1.93856	-3.06974	1.9383	-1.803
	1.94105	6.77626e-19	1.94105	-1.72449	1.93911	-6.03533	1.93878	-3.04459	1.93852	-1.78256
	1.94126	6.77626e-19	1.94126	-1.72499	1.93932	-5.97697	1.93899	-3.03057	1.93873	-1.78365
	1.94148	6.77626e-19	1.94148	-1.71813	1.93954	-5.93169	1.9392	-3.00207	1.93895	-1.76448
	1.94169	1.21973e-18	1.94169	-1.72682	1.93975	-5.87124	1.93942	-2.97127	1.93916	-1.75298
	1.94191	1.11131e-18	1.94191	-1.72233	1.93996	-5.81422	1.93963	-2.93583	1.93937	-1.74559
	1.94212	1.11131e-18	1.94212	-1.72689	1.94018	-5.76421	1.93985	-2.91838	1.93959	-1.72828
	1.94234	6.77626e-19	1.94234	-1.71584	1.94039	-5.70563	1.94006	-2.88628	1.9398	-1.71952
	1.94255	1.11131e-18	1.94255	-1.72654	1.94061	-5.65344	1.94027	-2.8521	1.94002	-1.70648
	1.94276	1.54499e-18	1.94276	-1.7342	1.94082	-5.58578	1.94049	-2.82258	1.94023	-1.69445
	1.94298	6.77626e-19	1.94298	-1.73271	1.94104	-5.53498	1.9407	-2.79008	1.94044	-1.68361
	1.94319	6.77626e-19	1.94319	-1.72789	1.94125	-5.48213	1.94092	-2.77231	1.94066	-1.66586
	1.94341	1.54499e-18	1.94341	-1.72943	1.94146	-5.43902	1.94113	-2.73102	1.94087	-1.64696
	1.94362	1.54499e-18	1.94362	-1.73903	1.94168	-5.38281	1.94135	-2.69823	1.94109	-1.63372
	1.94384	1.54499e-18	1.94384	-1.73345	1.94189	-5.31705	1.94156	-2.66323	1.9413	-1.61687
	1.94405	1.21973e-18	1.94405	-1.73109	1.94211	-5.25789	1.94178	-2.63439	1.94152	-1.60043
	1.94427	1.54499e-18	1.94427	-1.7336	1.94232	-5.20676	1.94199	-2.61065	1.94173	-1.58668
	1.94448	2.41235e-18	1.94448	-1.74284	1.94254	-5.13723	1.9422	-2.58057	1.94195	-1.58152
	1.9447	6.77626e-19	1.9447	-1.73939	1.94275	-5.08119	1.94242	-2.53018	1.94216	-1.55691
	1.94491	2.41235e-18	1.94491	-1.74011	1.94297	-5.03033	1.94263	-2.50724	1.94237	-1.54442
	1.94513	1.54499e-18	1.94513	-1.73434	1.94318	-4.96295	1.94285	-2.47637	1.94259	-1.5262
	1.94534	1.11131e-18	1.94534	-1.73712	1.9434	-4.90936	1.94306	-2.43694	1.9428	-1.53063
	1.94556	6.77626e-19	1.94556	-1.73741	1.94361	-4.83901	1.94328	-2.42144	1.94302	-1.50615
	1.94577	1.54499e-18	1.94577	-1.74231	1.94383	-4.78598	1.94349	-2.38911	1.94323	-1.4898
	1.94599	1.11131e-18	1.94599	-1.72506	1.94404	-4.73696	1.94371	-2.35694	1.94345	-1.47844
	1.9462	1.54499e-18	1.9462	-1.73751	1.94426	-4.66953	1.94392	-2.32763	1.94366	-1.4575
	1.94642	2.41235e-18	1.94642	-1.74248	1.94447	-4.59757	1.94414	-2.29262	1.94388	-1.44176
	1.94663	6.77626e-19	1.94663	-1.72722	1.94469	-4.55203	1.94435	-2.25417	1.94409	-1.43348
	1.94685	1.11131e-18	1.94685	-1.73677	1.9449	-4.49124	1.94457	-2.22124	1.94431	-1.41301
	1.94706	6.77626e-19	1.94706	-1.73819	1.94512	-4.41346	1.94478	-2.19128	1.94452	-1.39261
	1.94728	6.77626e-19	1.94728	-1.72945	1.94533	-4.35842	1.945	-2.16465	1.94474	-1.38237
	1.9475	1.54499e-18	1.9475	-1.73208	1.94555	-4.30866	1.94521	-2.13707	1.94495	-1.37525
	1.94771	1.11131e-18	1.94771	-1.72821	1.94576	-4.24991	1.94543	-2.0939	1.94517	-1.35374
	1.94793	1.11131e-18	1.94793	-1.7356	1.94598	-4.18977	1.94565	-2.05986	1.94539	-1.33452
	1.94814	2.41235e-18	1.94814	-1.72921	1.94619	-4.11195	1.94586	-2.03	1.9456	-1.32032
	1.94836	2.41235e-18	1.94836	-1.72953	1.94641	-4.03858	1.94608	-1.99863	1.94582	-1.30319
	1.94857	1.54499e-18	1.94857	-1.71931	1.94663	-3.97908	1.94629	-1.96508	1.94603	-1.28108
	1.94879	6.77626e-19	1.94879	-1.71202	1.94684	-3.91853	1.94651	-1.93422	1.94625	-1.28102
	1.94901	6.77626e-19	1.94901	-1.71719	1.94706	-3.84683	1.94672	-1.88546	1.94646	-1.26392
	1.94922	1.54499e-18	1.94922	-1.71972	1.94727	-3.77913	1.94694	-1.86246	1.94668	-1.23519
	1.94944	1.11131e-18	1.94944	-1.72546	1.94749	-3.71804	1.94715	-1.82183	1.94689	-1.22037
	1.94965	1.11131e-18	1.94965	-1.70981	1.9477	-3.66565	1.94737	-1.79251	1.94711	-1.20594
	1.94987	6.77626e-19	1.94987	-1.72205	1.94792	-3.60012	1.94759	-1.75034	1.94733	-1.18157
	1.95009	6.77626e-19	1.95009	-1.72408	1.94814	-3.52938	1.9478	-1.72272	1.94754	-1.15817
	1.9503	8.94467e-19	1.9503	-1.69867	1.94835	-3.46486	1.94802	-1.69439	1.94776	-1.13613
	1.95052	6.77626e-19	1.95052	-1.68755	1.94857	-3.38384	1.94823	-1.6559	1.94797	-1.13599
	1.95073	6.77626e-19	1.95073	-1.68082	1.94878	-3.30993	1.94845	-1.6427	1.94819	-1.11472
	1.95095	1.54499e-18	1.95095	-1.70022	1.949	-3.26638	1.94867	-1.59616	1.94841	-1.0941
	1.95117	6.77626e-19	1.95117	-1.70147	1.94922	-3.19439	1.94888	-1.54582	1.94862	-1.08794
	1.95138	6.77626e-19	1.95138	-1.69245	1.94943	-3.12082	1.9491	-1.53625	1.94884	-1.06849
	1.9516	6.77626e-19	1.9516	-1.68026	1.94965	-3.06135	1.94931	-1.49247	1.94905	-1.05114
	1.95182	6.77626e-19	1.95182	-1.68834	1.94986	-2.99007	1.94953	-1.44954	1.94927	-1.02252
	1.95203	6.77626e-19	1.95203	-1.68004	1.95008	-2.92883	1.94975	-1.41746	1.94949	-0.99256
	1.95225	-1.89735e-19	1.95225	-1.67537	1.9503	-2.84834	1.94996	-1.38348	1.9497	-0.97183
	1.95247	-1.89735e-19	1.95247	-1.67521	1.95051	-2.77792	1.95018	-1.33947	1.94992	-0.97407
	1.95268	-1.0571e-18	1.95268	-1.6649	1.95073	-2.70213	1.9504	-1.30228	1.95014	-0.96796
	1.9529	-1.92446e-18	1.9529	-1.67365	1.95095	-2.62703	1.95061	-1.27685	1.95035	-0.93789
	1.95312	-2.35814e-18	1.95312	-1.65527	1.95116	-2.56774	1.95083	-1.24895	1.95057	-0.92152
	1.95333	-2.79182e-18	1.95333	-1.65669	1.95138	-2.49058	1.95105	-1.20362	1.95079	-0.90546
	1.95355	-4.52654e-18	1.95355	-1.64281	1.9516	-2.42733	1.95126	-1.18009	1.951	-0.86704
	1.95377	-5.39391e-18	1.95377	-1.64095	1.95181	-2.36472	1.95148	-1.15451	1.95122	-0.8647
	1.95398	-7.12863e-18	1.95398	-1.62748	1.95203	-2.30224	1.9517	-1.1114	1.95143	-0.85716
	1.9542	-9.24282e-18	1.9542	-1.62743	1.95225	-2.2199	1.95191	-1.07334	1.95165	-0.83576
	1.95442	-1.14654e-17	1.95442	-1.62046	1.95246	-2.1433	1.95213	-1.02865	1.95187	-0.81233
	1.95464	-1.49349e-17	1.95464	-1.61609	1.95268	-2.08447	1.95235	-0.98753	1.95209	-0.78199
	1.95485	-1.84043e-17	1.95485	-1.59657	1.9529	-2.02101	1.95256	-0.94617	1.9523	-0.76168
	1.95507	-2.27411e-17	1.95507	-1.59943	1.95311	-1.9277	1.95278	-0.92702	1.95252	-0.74716
	1.95529	-2.8379e-17	1.95529	-1.60375	1.95333	-1.85761	1.953	-0.88792	1.95274	-0.72426
	1.9555	-3.57516e-17	1.9555	-1.59211	1.95355	-1.787	1.95321	-0.84095	1.95295	-0.7001
	1.95572	-4.31241e-17	1.95572	-1.5752	1.95377	-1.72239	1.95343	-0.80859	1.95317	-0.69562
	1.95594	-5.30988e-17	1.95594	-1.58279	1.95398	-1.64028	1.95365	-0.78497	1.95339	-0.67313
	1.95616	-6.52419e-17	1.95616	-1.58302	1.9542	-1.5727	1.95387	-0.73955	1.9536	-0.6413
	1.95637	-8.06375e-17	1.95637	-1.58478	1.95442	-1.51778	1.95408	-0.68932	1.95382	-0.62768
	1.95659	-9.9069e-17	1.95659	-1.56716	1.95463	-1.42591	1.9543	-0.65688	1.95404	-0.6194
	1.95681	-1.22488e-16	1.95681	-1.54905	1.95485	-1.35606	1.95452	-0.64144	1.95426	-0.60449
	1.95703	-1.48509e-16	1.95703	-1.54688	1.95507	-1.27511	1.95474	-0.59897	1.95447	-0.57052
	1.95725	-1.81468e-16	1.95725	-1.54591	1.95529	-1.20527	1.95495	-0.55844	1.95469	-0.53251
	1.95746	-2.23102e-16	1.95746	-1.54412	1.9555	-1.13751	1.95517	-0.52942	1.95491	-0.51332
	1.95768	-2.72541e-16	1.95768	-1.52063	1.95572	-1.06499	1.95539	-0.4863	1.95513	-0.51224
	1.9579	-3.32389e-16	1.9579	-1.50777	1.95594	-0.99955	1.95561	-0.45628	1.95534	-0.49445
	1.95812	-4.06982e-16	1.95812	-1.50031	1.95616	-0.92362	1.95582	-0.40962	1.95556	-0.47103
	1.95833	-4.95453e-16	1.95833	-1.49148	1.95638	-0.84502	1.95604	-0.38698	1.95578	-0.44534
	1.95855	-6.03006e-16	1.95855	-1.47376	1.95659	-0.76753	1.95626	-0.35782	1.956	-0.42329
	1.95877	-7.33978e-16	1.95877	-1.46624	1.95681	-0.69191	1.95648	-0.31649	1.95621	-0.39634
	1.95899	-8.93139e-16	1.95899	-1.46421	1.95703	-0.61762	1.95669	-0.27807	1.95643	-0.37326
	1.95921	-1.08699e-15	1.95921	-1.44553	1.95725	-0.54547	1.95691	-0.24108	1.95665	-0.35806
	1.95942	-1.31945e-15	1.95942	-1.44014	1.95746	-0.46398	1.95713	-0.19688	1.95687	-0.3313
	1.95964	-1.60264e-15	1.95964	-1.42469	1.95768	-0.39157	1.95735	-0.15009	1.95709	-0.32724
	1.95986	-1.94568e-15	1.95986	-1.40814	1.9579	-0.32479	1.95757	-0.1313	1.9573	-0.30537
	1.96008	-2.35855e-15	1.96008	-1.40312	1.95812	-0.25876	1.95778	-0.09391	1.95752	-0.28186
	1.9603	-2.85988e-15	1.9603	-1.38353	1.95834	-0.17293	1.958	-0.0424	1.95774	-0.26298
	1.96052	-3.46443e-15	1.96052	-1.37984	1.95856	-0.10242	1.95822	-0.00708	1.95796	-0.24522
	1.96074	-4.19388e-15	1.96074	-1.37949	1.95877	-0.03175	1.95844	0.02796	1.95818	-0.20999
	1.96095	-5.07512e-15	1.96095	-1.35619	1.95899	0.03826	1.95866	0.07007	1.9584	-0.17794
	1.96117	-6.13677e-15	1.96117	-1.34465	1.95921	0.11981	1.95888	0.0993	1.95861	-0.16407
	1.96139	-7.41597e-15	1.96139	-1.3377	1.95943	0.19908	1.95909	0.13534	1.95883	-0.14347
	1.96161	-8.95743e-15	1.96161	-1.32509	1.95965	0.27831	1.95931	0.17287	1.95905	-0.12454
	1.96183	-1.08101e-14	1.96183	-1.31906	1.95987	0.34752	1.95953	0.20873	1.95927	-0.09226
	1.96205	-1.3041e-14	1.96205	-1.3065	1.96008	0.41865	1.95975	0.24908	1.95949	-0.07365
	1.96227	-1.57203e-14	1.96227	-1.29188	1.9603	0.48632	1.95997	0.29323	1.95971	-0.04759
	1.96248	-1.89399e-14	1.96248	-1.27339	1.96052	0.56703	1.96019	0.33813	1.95992	-0.02706
	1.9627	-2.28049e-14	1.9627	-1.2533	1.96074	0.62767	1.9604	0.37071	1.96014	0.00498
	1.96292	-2.74418e-14	1.96292	-1.25095	1.96096	0.70884	1.96062	0.40556	1.96036	0.01962
	1.96314	-3.30024e-14	1.96314	-1.22878	1.96118	0.77532	1.96084	0.43979	1.96058	0.05217
	1.96336	-3.96638e-14	1.96336	-1.21101	1.9614	0.86106	1.96106	0.48751	1.9608	0.07949
	1.96358	-4.76448e-14	1.96358	-1.18935	1.96162	0.92893	1.96128	0.52029	1.96102	0.09369
	1.9638	-5.71949e-14	1.9638	-1.17603	1.96183	1.00573	1.9615	0.55425	1.96124	0.11879
	1.96402	-6.86174e-14	1.96402	-1.16022	1.96205	1.09945	1.96172	0.59518	1.96146	0.14612
	1.96424	-8.22721e-14	1.96424	-1.13969	1.96227	1.16525	1.96194	0.62937	1.96167	0.1625
	1.96446	-9.85832e-14	1.96446	-1.13366	1.96249	1.23101	1.96216	0.66137	1.96189	0.20156
	1.96468	-1.18058e-13	1.96468	-1.12771	1.96271	1.31272	1.96238	0.70156	1.96211	0.20796
	1.9649	-1.41291e-13	1.9649	-1.10064	1.96293	1.38965	1.96259	0.75162	1.96233	0.23773
	1.96512	-1.69001e-13	1.96512	-1.07522	1.96315	1.45774	1.96281	0.79211	1.96255	0.27681
	1.96533	-2.0202e-13	1.96533	-1.07546	1.96337	1.52621	1.96303	0.81291	1.96277	0.31158
	1.96555	-2.41344e-13	1.96555	-1.0495	1.96359	1.6082	1.96325	0.85222	1.96299	0.30362
	1.96577	-2.88149e-13	1.96577	-1.01554	1.96381	1.66604	1.96347	0.87729	1.96321	0.33409
	1.96599	-3.43822e-13	1.96599	-1.00708	1.96403	1.75516	1.96369	0.93341	1.96343	0.36731
	1.96621	-4.10004e-13	1.96621	-0.97726	1.96425	1.83916	1.96391	0.95984	1.96365	0.37707
	1.96643	-4.88631e-13	1.96643	-0.95315	1.96447	1.91877	1.96413	0.99388	1.96387	0.41228
	1.96665	-5.81984e-13	1.96665	-0.94518	1.96469	1.96939	1.96435	1.03275	1.96409	0.44386
	1.96687	-6.92755e-13	1.96687	-0.9328	1.96491	2.04633	1.96457	1.06778	1.96431	0.45924
	1.96709	-8.24109e-13	1.96709	-0.90662	1.96512	2.12346	1.96479	1.10979	1.96453	0.47559
	1.96731	-9.79776e-13	1.96731	-0.87138	1.96534	2.19346	1.96501	1.13543	1.96475	0.5145
	1.96753	-1.16415e-12	1.96753	-0.8562	1.96556	2.27683	1.96523	1.16786	1.96497	0.54657
	1.96775	-1.38238e-12	1.96775	-0.85062	1.96578	2.34279	1.96545	1.21469	1.96519	0.56932
	1.96797	-1.64052e-12	1.96797	-0.83458	1.966	2.41253	1.96567	1.24463	1.9654	0.61001
	1.96819	-1.94569e-12	1.96819	-0.79328	1.96622	2.4952	1.96589	1.29438	1.96562	0.63325
	1.96841	-2.30624e-12	1.96841	-0.76194	1.96644	2.56098	1.96611	1.3405	1.96584	0.66642
	1.96863	-2.73195e-12	1.96863	-0.73713	1.96666	2.64558	1.96633	1.37128	1.96606	0.68196
	1.96885	-3.23428e-12	1.96885	-0.71986	1.96688	2.71884	1.96655	1.39224	1.96628	0.71089
	1.96907	-3.82665e-12	1.96907	-0.71243	1.9671	2.79373	1.96677	1.42986	1.9665	0.72991
	1.96929	-4.52479e-12	1.96929	-0.68595	1.96732	2.86034	1.96699	1.46583	1.96672	0.76132
	1.96951	-5.35e-12	1.96951	-0.65985	1.96754	2.91925	1.96721	1.51311	1.96695	0.78367
	1.96974	-6.31e-12	1.96974	-0.64151	1.96777	2.99299	1.96743	1.55423	1.96717	0.81271
	1.96996	-7.45e-12	1.96996	-0.62233	1.96799	3.06684	1.96765	1.58264	1.96739	0.83502
	1.97018	-8.79e-12	1.97018	-0.5938	1.96821	3.14007	1.96787	1.6143	1.96761	0.86078
	1.9704	-1.04e-11	1.9704	-0.54706	1.96843	3.20858	1.96809	1.63617	1.96783	0.88232
	1.97062	-1.22e-11	1.97062	-0.51004	1.96865	3.2678	1.96831	1.69723	1.96805	0.90704
	1.97084	-1.44e-11	1.97084	-0.49612	1.96887	3.34843	1.96853	1.72591	1.96827	0.94131
	1.97106	-1.69e-11	1.97106	-0.45909	1.96909	3.42076	1.96875	1.76544	1.96849	0.956
	1.97128	-1.99e-11	1.97128	-0.44435	1.96931	3.47531	1.96897	1.79613	1.96871	0.98564
	1.9715	-2.34e-11	1.9715	-0.4215	1.96953	3.5484	1.96919	1.83179	1.96893	1.01757
	1.97172	-2.75e-11	1.97172	-0.39158	1.96975	3.6319	1.96941	1.86803	1.96915	1.04534
	1.97194	-3.22e-11	1.97194	-0.34311	1.96997	3.7144	1.96963	1.91458	1.96937	1.07549
	1.97216	-3.78e-11	1.97216	-0.3236	1.97019	3.76229	1.96985	1.95652	1.96959	1.08478
	1.97239	-4.44e-11	1.97239	-0.30187	1.97041	3.83631	1.97008	1.97866	1.96981	1.11813
	1.97261	-5.2e-11	1.97261	-0.27487	1.97063	3.90479	1.9703	2.01606	1.97003	1.15898
	1.97283	-6.09e-11	1.97283	-0.25407	1.97085	3.98077	1.97052	2.05209	1.97025	1.19053
	1.97305	-7.12e-11	1.97305	-0.22555	1.97108	4.04472	1.97074	2.09341	1.97047	1.22551
	1.97327	-8.33e-11	1.97327	-0.19568	1.9713	4.11201	1.97096	2.11437	1.9707	1.24373
	1.97349	-9.74e-11	1.97349	-0.15212	1.97152	4.18352	1.97118	2.14279	1.97092	1.25506
	1.97371	-1.14e-10	1.97371	-0.10732	1.97174	4.25218	1.9714	2.19686	1.97114	1.30242
	1.97393	-1.33e-10	1.97393	-0.08226	1.97196	4.3212	1.97162	2.23203	1.97136	1.31992
	1.97416	-1.55e-10	1.97416	-0.0551	1.97218	4.38277	1.97184	2.26489	1.97158	1.34638
	1.97438	-1.81e-10	1.97438	-0.0187	1.9724	4.45258	1.97206	2.29839	1.9718	1.36661
	1.9746	-2.11e-10	1.9746	0.01327	1.97262	4.53469	1.97229	2.32776	1.97202	1.38234
	1.97482	-2.45e-10	1.97482	0.03024	1.97285	4.59326	1.97251	2.35236	1.97224	1.41003
	1.97504	-2.85e-10	1.97504	0.0785	1.97307	4.65645	1.97273	2.38894	1.97247	1.44471
	1.97526	-3.32e-10	1.97526	0.11765	1.97329	4.72811	1.97295	2.42256	1.97269	1.46695
	1.97549	-3.86e-10	1.97549	0.15184	1.97351	4.80101	1.97317	2.46287	1.97291	1.50097
	1.97571	-4.48e-10	1.97571	0.19511	1.97373	4.85063	1.97339	2.49452	1.97313	1.53007
	1.97593	-5.21e-10	1.97593	0.23444	1.97395	4.90799	1.97362	2.52898	1.97335	1.55249
	1.97781	6.77626e-19	1.97615	0.25183	1.97417	4.97325	1.97384	2.56797	1.97357	1.5772
	1.97786	6.77626e-19	1.97637	0.28288	1.9744	5.04269	1.97406	2.59335	1.97379	1.60954
	1.97792	6.77626e-19	1.9766	0.32167	1.97462	5.10823	1.97428	2.61709	1.97402	1.63328
	1.97798	6.77626e-19	1.97682	0.35464	1.97484	5.1809	1.9745	2.65906	1.97424	1.65558
	1.97803	2.41235e-18	1.97704	0.39363	1.97506	5.25283	1.97472	2.70177	1.97446	1.68123
	1.97809	2.41235e-18	1.97726	0.42589	1.97528	5.30438	1.97495	2.73141	1.97468	1.70205
	1.97814	1.54499e-18	1.97748	0.46456	1.97551	5.35896	1.97517	2.76459	1.9749	1.74136
	1.9782	6.77626e-19	1.97771	0.50242	1.97573	5.41742	1.97539	2.79406	1.97513	1.76183
	1.97825	2.41235e-18	1.97793	0.54896	1.97595	5.4829	1.97561	2.82636	1.97535	1.77358
	1.97831	6.77626e-19	1.97815	0.59195	1.97617	5.54202	1.97583	2.85216	1.97557	1.80575
	1.97837	1.54499e-18	1.97837	0.62103	1.97639	5.614	1.97606	2.89376	1.97579	1.82462
	1.97842	6.77626e-19	1.9786	0.66846	1.97662	5.67402	1.97628	2.92647	1.97601	1.84943
	1.97848	1.21973e-18	1.97882	0.71173	1.97684	5.75016	1.9765	2.95346	1.97624	1.86875
	1.97853	1.11131e-18	1.97904	0.73205	1.97706	5.80005	1.97672	3.00084	1.97646	1.89892
	1.97859	6.77626e-19	1.97926	0.76924	1.97728	5.8501	1.97695	3.03012	1.97668	1.92281
	1.97864	1.54499e-18	1.97949	0.81567	1.97751	5.91665	1.97717	3.07455	1.9769	1.93216
	1.9787	6.77626e-19	1.97971	0.84208	1.97773	5.97716	1.97739	3.10298	1.97713	1.95949
	1.97875	1.54499e-18	1.97993	0.88802	1.97795	6.02531	1.97761	3.12764	1.97735	1.97719
	1.97881	1.21973e-18	1.98015	0.94242	1.97817	6.08525	1.97784	3.16626	1.97757	2.01723
	1.97887	2.41235e-18	1.98038	0.97837	1.9784	6.14675	1.97806	3.1831	1.97779	2.0246
	1.97892	1.54499e-18	1.9806	1.01337	1.97862	6.19636	1.97828	3.21269	1.97802	2.05261
	1.97898	1.54499e-18	1.98082	1.05083	1.97884	6.25531	1.9785	3.23468	1.97824	2.07103
	1.97903	6.77626e-19	1.98105	1.10312	1.97907	6.31835	1.97873	3.27757	1.97846	2.08645
	1.97909	2.41235e-18	1.98127	1.12631	1.97929	6.36805	1.97895	3.3026	1.97868	2.10025
	1.97914	1.54499e-18	1.98149	1.17524	1.97951	6.42972	1.97917	3.32892	1.97891	2.12838
	1.9792	1.54499e-18	1.98172	1.19581	1.97973	6.49191	1.9794	3.36208	1.97913	2.14403
[truncated: 2,290 more rows]

## Sheet: Fig. 2E
Fig. 2E
		V2O5 powder	V2O5 nanobelt	MgVO	CaVO	SrVO
	Wavenumber (cm-1)	% Transmittance (a.u.)
	399.681	0	0	0	0	0
	400.163	100	100	100	97.2555	100
	400.646	96.3078	59.925	84.0743	96.3016	89.9241
	401.128	94.2973	71.703	87.1934	95.5854	91.4461
	401.61	94.4595	59.3163	81.8036	95.8066	88.0362
	402.092	93.1063	65.6852	83.7339	95.3209	88.9607
	402.574	93.2222	58.2751	80.3832	95.502	86.7969
	403.056	92.2498	62.5856	81.8081	95.1537	87.4519
	403.538	92.38	57.5828	79.426	95.3103	85.926
	404.02	91.6312	60.9103	80.6651	95.044	86.5341
	404.503	91.6934	57.1936	78.8738	95.1749	85.4331
	404.985	90.9927	59.7066	79.9821	94.9558	85.9989
	405.467	90.9408	56.6701	78.4477	95.0677	85.0661
	405.949	90.2583	58.3815	79.3347	94.8873	85.4755
	406.431	90.189	55.9453	77.8787	94.9918	84.5657
	406.913	89.616	57.2342	78.5772	94.8408	84.8446
	407.395	89.6076	55.4414	77.2679	94.9286	84.034
	407.877	89.1315	56.5774	77.9215	94.7792	84.3157
	408.36	89.1125	55.1507	76.815	94.832	83.6662
	408.842	88.6358	55.9592	77.4523	94.6661	83.9695
	409.324	88.5624	54.665	76.4591	94.6906	83.4057
	409.806	88.0993	55.0434	77.017	94.5255	83.6647
	410.288	88.0509	54.0081	76.0726	94.5542	83.1297
	410.77	87.6766	54.2735	76.5714	94.4186	83.3614
	411.252	87.6771	53.6381	75.7318	94.4665	82.909
	411.734	87.3369	53.9891	76.2512	94.3569	83.186
	412.217	87.2889	53.5177	75.5379	94.4078	82.8407
	412.699	86.8962	53.7309	76.0658	94.3049	83.1446
	413.181	86.789	53.1848	75.3953	94.349	82.8255
	413.663	86.4128	53.0935	75.8615	94.2525	83.0751
	414.145	86.3727	52.5976	75.186	94.2986	82.7203
	414.627	86.1221	52.4274	75.6084	94.2161	82.914
	415.109	86.1747	52.1818	74.9905	94.2649	82.5687
	415.591	85.9758	52.0929	75.4432	94.1866	82.7671
	416.074	85.983	51.9538	74.9133	94.2237	82.4637
	416.556	85.6945	51.7443	75.3826	94.1345	82.655
	417.038	85.5791	51.4611	74.8534	94.1534	82.3299
	417.52	85.2245	50.9321	75.2313	94.0576	82.435
	418.002	85.1449	50.6645	74.6044	94.0773	82.0363
	418.484	84.9726	50.2395	74.8663	94.0027	82.0817
	418.966	85.1165	50.4698	74.2479	94.0471	81.7339
	419.449	85.0867	50.4758	74.5616	93.9986	81.8717
	419.931	85.1859	50.8111	74.083	94.0498	81.6535
	420.413	85.0185	50.6972	74.4644	94.0004	81.8447
	420.895	84.9748	50.6593	74.0193	94.0395	81.6283
	421.377	84.7478	50.2193	74.3529	93.983	81.757
	421.859	84.7139	50.0906	73.8659	94.0129	81.4886
	422.341	84.5464	49.6729	74.1478	93.9521	81.5771
	422.823	84.5568	49.7599	73.6727	93.9733	81.3282
	423.305	84.3973	49.5083	73.97	93.9061	81.4511
	423.788	84.3546	49.6604	73.5507	93.9193	81.2607
	424.27	84.1202	49.3232	73.8654	93.8525	81.4044
	424.752	84.0135	49.2708	73.4518	93.8727	81.2075
	425.234	83.7773	48.6987	73.7197	93.8253	81.2963
	425.716	83.7294	48.5917	73.2649	93.866	81.0436
	426.198	83.5919	48.0656	73.4819	93.8386	81.0806
	426.68	83.6196	48.1788	73.0306	93.8847	80.8232
	427.162	83.5086	47.8293	73.254	93.8516	80.871
	427.645	83.4948	48.0372	72.8497	93.8773	80.6507
	428.127	83.313	47.6579	73.0905	93.8211	80.7131
	428.609	83.2307	47.7357	72.7083	93.8244	80.5017
	429.091	83.0279	47.2118	72.9339	93.757	80.5453
	429.573	82.9757	47.2445	72.5529	93.7602	80.3293
	430.055	82.8422	46.7719	72.7722	93.7052	80.3752
	430.537	82.8485	46.9678	72.4276	93.7241	80.2024
	431.019	82.7337	46.6479	72.6825	93.6855	80.2981
	431.502	82.6976	46.9094	72.3905	93.713	80.1844
	431.984	82.5093	46.5549	72.666	93.6791	80.3039
	432.466	82.4033	46.6725	72.3714	93.7054	80.1839
	432.948	82.1941	46.171	72.6054	93.6713	80.256
	433.43	82.1244	46.2182	72.2639	93.6961	80.0818
	433.912	81.9959	45.75	72.4488	93.6621	80.1034
	434.394	82.0035	45.925	72.0982	93.6832	79.9151
	434.876	81.917	45.5795	72.2875	93.6434	79.9416
	435.359	81.909	45.79	71.9746	93.6538	79.7815
	435.841	81.7747	45.3748	72.186	93.6033	79.8215
	436.323	81.7195	45.4179	71.8904	93.6046	79.6656
	436.805	81.5816	44.8422	72.0866	93.552	79.6846
	437.287	81.5701	44.8383	71.7744	93.5563	79.5135
	437.769	81.5044	44.3389	71.9463	93.5117	79.5231
	438.251	81.5437	44.5108	71.6387	93.5225	79.374
	438.733	81.4818	44.1665	71.8193	93.4821	79.4129
	439.216	81.4655	44.4053	71.541	93.4918	79.3023
	439.698	81.3173	44.0318	71.7349	93.4487	79.356
	440.18	81.2167	44.1575	71.4652	93.4547	79.2429
	440.662	81.0261	43.6777	71.6433	93.4107	79.2677
	441.144	80.9391	43.7701	71.3597	93.4168	79.1283
	441.626	80.8088	43.3657	71.5198	93.3739	79.1354
	442.108	80.7868	43.607	71.2439	93.3774	79.0134
	442.59	80.6885	43.3394	71.4158	93.3288	79.0545
	443.072	80.6435	43.6073	71.165	93.3232	78.9796
	443.555	80.4908	43.2585	71.3423	93.2675	79.0451
	444.037	80.3988	43.3434	71.0836	93.2598	78.9704
	444.519	80.2482	42.8293	71.2267	93.2109	79.0033
	445.001	80.2134	42.8423	70.9371	93.2162	78.8898
	445.483	80.1532	42.3862	71.0489	93.1838	78.8885
	445.965	80.1922	42.5463	70.7627	93.2019	78.769
	446.447	80.1553	42.2308	70.8856	93.1773	78.7771
	446.93	80.1506	42.4421	70.6354	93.195	78.6813
	447.412	80.0301	42.0788	70.7802	93.1659	78.6979
	447.894	79.9415	42.1584	70.5481	93.1765	78.5952
	448.376	79.7806	41.6763	70.6862	93.142	78.5804
	448.858	79.709	41.7165	70.445	93.1483	78.4452
	449.34	79.6079	41.3051	70.5653	93.1112	78.4026
	449.822	79.5976	41.4852	70.3239	93.1135	78.2666
	450.304	79.5261	41.2073	70.4434	93.0718	78.2359
	450.786	79.4939	41.4417	70.215	93.0687	78.1259
	451.269	79.3633	41.133	70.3343	93.0246	78.1078
	451.751	79.2631	41.2544	70.1057	93.0233	77.9999
	452.233	79.0936	40.8349	70.2087	92.9871	77.9626
	452.715	79.002	40.8993	69.9746	92.9959	77.837
	453.197	78.8805	40.5199	70.0725	92.9684	77.7868
	453.679	78.8407	40.6793	69.859	92.9789	77.6746
	454.161	78.7433	40.3857	69.9798	92.9466	77.6483
	454.644	78.6847	40.5481	69.7983	92.9472	77.5713
	455.126	78.5425	40.1754	69.9359	92.9058	77.5649
	455.608	78.4419	40.1884	69.7579	92.9019	77.4948
	456.09	78.295	39.6814	69.8774	92.8648	77.4715
	456.572	78.2413	39.6474	69.6746	92.8718	77.381
	457.054	78.1811	39.2295	69.765	92.8481	77.3387
	457.536	78.2069	39.3822	69.5542	92.8629	77.2536
	458.018	78.1726	39.1375	69.646	92.8378	77.2305
	458.5	78.1502	39.3419	69.4562	92.8415	77.1764
	458.983	78.0276	39.0202	69.56	92.8031	77.1676
	459.465	77.9292	39.0662	69.3765	92.7973	77.1106
	459.947	77.7859	38.6208	69.4678	92.7579	77.0744
	460.429	77.7263	38.6396	69.2713	92.7576	76.9881
	460.911	77.6559	38.2806	69.345	92.7261	76.9261
	461.393	77.6589	38.4389	69.148	92.73	76.8367
	461.875	77.608	38.1954	69.2227	92.697	76.7845
	462.358	77.5735	38.3742	69.04	92.6934	76.7201
	462.84	77.4479	38.0577	69.1196	92.6523	76.6857
	463.322	77.3367	38.0941	68.9409	92.6447	76.6331
	463.804	77.1705	37.6557	69.0096	92.6082	76.592
	464.286	77.0695	37.6475	68.8228	92.6123	76.5299
	464.768	76.9531	37.2722	68.8783	92.5913	76.4763
	465.25	76.9082	37.3887	68.6937	92.6076	76.4159
	465.732	76.8243	37.1292	68.7502	92.5924	76.3692
	466.214	76.7732	37.2815	68.5776	92.6065	76.3249
	466.697	76.6578	36.97	68.6359	92.5849	76.2849
	467.179	76.5769	37.0031	68.4648	92.5922	76.2408
	467.661	76.4641	36.5883	68.5114	92.5689	76.1845
	468.143	76.4258	36.5917	68.3344	92.5794	76.1235
	468.625	76.3782	36.2509	68.3728	92.5628	76.0497
	469.107	76.389	36.3834	68.2048	92.5782	75.9872
	469.589	76.3465	36.1548	68.2537	92.562	75.9186
	470.072	76.3083	36.3133	68.1057	92.5713	75.8719
	470.554	76.1839	36.0203	68.168	92.5456	75.8117
	471.036	76.0663	36.0455	68.0269	92.5452	75.7703
	471.518	75.9047	35.6333	68.0849	92.5134	75.702
	472	75.8121	35.6165	67.932	92.5115	75.6547
	472.482	75.7262	35.2791	67.9753	92.4823	75.5812
	472.964	75.7157	35.4024	67.8125	92.4829	75.5453
	473.446	75.6754	35.1818	67.8502	92.4538	75.4881
	473.928	75.6562	35.3193	67.6869	92.4511	75.4758
	474.411	75.5763	35.0167	67.7237	92.4179	75.4285
	474.893	75.5235	35.0189	67.5546	92.4127	75.4183
	475.375	75.449	34.6147	67.5843	92.3809	75.3535
	475.857	75.445	34.5951	67.4014	92.3798	75.3245
	476.339	75.446	34.2654	67.4244	92.3533	75.236
	476.821	75.5083	34.3674	67.2256	92.3554	75.1968
	477.303	75.5403	34.1418	67.2486	92.3294	75.1021
[truncated: 7,307 more rows]

## Sheet: Fig. 2F
Fig. 2F
[truncated: 1,378 more rows]

## Sheet: Fig.3A
Fig. 3A
[truncated: 343 more rows]

[truncated: 69 more sheets: Fig.3B, Fig.3C, Fig. 3D, Fig. 3E, Fig.3F, Fig.3G, Fig.3H, Fig.3I, Fig. 4B, Fig.4C-4D, Fig.4F, Fig.4G, Fig.5C, Fig.5D, Fig. 6C, Supplementary Fig. 3, Supplementary Fig. 4 A, Supplementary Fig. 4 B, Supplementary Fig. 4C_x0009__x0009_, Supplementary Fig. 5 …]
